# Supplementary material for: Transcriptomics Reveals Molecular Features of the Bilateral Pelvic Nerve Injury Rat Model of Detrusor Underactivity
Source: Biomolecules. 2023 Aug 18;13(8):1260. doi: 10.3390/biom13081260 (PMC10452637; doi:10.3390/biom13081260)
Supplement: Supplementary file 1 [file biomolecules-13-01260-s001.zip]

Archive with 10 entries (10 files):
- Figure S1 Original western blots for Figure 6I,K.pdf
- Table S1 DEGs of sham group vs. 3 days post-BPNI.csv
- Table S2 DEGs of 3 days post-BPNI vs. 28 days post-BPNI.csv
- Table S3 DEGs of sham group vs. 28 days post-BPNI.csv
- Table S4 Partial channels and receptors of urothelium.xlsx
- Table S5 GOKEGG analysis of sham group vs. 3 days post-BPNI.xlsx
- Table S6 GOKEGG analysis of 3 days post-BPNI vs. 28 days post-BPNI.xlsx
- Table S7 GOKEGG analysis of sham group vs. 28 days post-BPNI.xlsx
- Table S8 GSEA of sham group vs. 3 days post-BPNI.xlsx
- Table S9 GSEA of 3 days post-BPNI vs. 28 days post-BPNI.xlsx
