# Supplementary material for: Transcriptomics Reveals Molecular Features of the Bilateral Pelvic Nerve Injury Rat Model of Detrusor Underactivity
Source: Biomolecules. 2023 Aug 18;13(8):1260. doi: 10.3390/biom13081260 (PMC10452637; doi:10.3390/biom13081260)
Supplement: Supplementary file 1 [file biomolecules-13-01260-s001.zip › Table S1 DEGs of sham group vs. 3 days post-BPNI.csv]

Table S1 DEGs of sham group vs. 3 days post-BPNI
id	logFC	pvalue	sign
Aatk	-1.442089639	1.14E-06	Down
Abat	-2.260551721	0.002435842	Down
Abca17	1.967074198	0.048252506	Up
Abca8a	-2.719380813	0.000156601	Down
Abcb1b	2.272330527	9.71E-14	Up
Abcb4	1.526170553	2.10E-06	Up
Acacb	-1.212320078	7.97E-05	Down
Acadsb	-1.076687549	6.15E-08	Down
Acsl6	-1.291616389	0.007410591	Down
Acta1	2.304900426	0.000979856	Up
Adam12	2.104874002	6.84E-09	Up
Adam19	1.329856684	6.80E-14	Up
Adam22	-1.210440615	0.000231842	Down
Adam28	-1.797993311	0.000929459	Down
Adamts13	1.906365925	0.001351954	Up
Adamts14	1.244936114	0.003239299	Up
Adamts16	-2.317051934	0.002920171	Down
Adamts20	-1.839999644	0.005399197	Down
Adamts4	2.154869893	4.25E-18	Up
Adamts6	1.182548039	7.85E-08	Up
Adamtsl2	1.47807443	0.000689383	Up
Adamtsl4	-1.027485579	3.31E-05	Down
Adarb1	-1.325167316	2.06E-07	Down
Adcy7	1.216594868	3.74E-10	Up
Adgra1	-1.8555427	0.01881311	Down
Adgrb1	-2.432492733	0.016112246	Down
Adgrb3	-2.286335834	0.033116454	Down
Adgrd1	-1.180642586	6.96E-05	Down
Adgre1	1.530051615	0.001694068	Up
Adh6a	2.257542004	2.08E-06	Up
Adipoq	-10.04611119	2.05E-05	Down
Adora1	1.510654284	0.010166445	Up
Adrb3	-1.796228849	0.000551725	Down
Agt	-1.561102422	0.003539127	Down
Agtr2	2.217999978	0.043474459	Up
Ahsa2	-1.005154412	0.001876336	Down
Ahsp	-1.335879856	0.000660129	Down
Aif1	1.336052497	0.004365683	Up
Ajap1	-1.410969479	0.043318735	Down
Akr1b8	1.059208251	0.002028391	Up
Akr1c19	-1.600546632	2.77E-09	Down
Akr1cl	-1.540816272	5.15E-08	Down
Alas2	-1.518584905	1.81E-08	Down
Aldh1l2	2.051325952	2.54E-11	Up
Aldh3a1	-1.116884461	0.013048167	Down
Aldh3b1	1.039436675	5.03E-06	Up
Alox12	-1.130378335	0.000586357	Down
Alox5ap	1.279524337	0.015605031	Up
Alppl2	-3.258890494	1.89E-10	Down
Alx1	-1.847061024	0.000347229	Down
Amer1	1.798952626	3.80E-15	Up
Amz1	1.151052953	0.001949159	Up
Angptl1	-1.040526282	4.30E-05	Down
Angptl4	2.172289553	7.98E-08	Up
Ankef1	-4.987810121	0.001051916	Down
Ankle1	3.368935546	6.74E-32	Up
Ankrd33b	2.058384514	0.015605031	Up
Ankrd34b	-2.225685466	0.042570123	Down
Ankrd37	-1.020095622	0.001967095	Down
Ankrd66	4.091544015	0.005395146	Up
Anks1b	3.660515866	0.037728514	Up
Anln	2.743103301	3.83E-15	Up
Anlnl1	2.694142496	3.36E-14	Up
Ano3	-1.91559477	0.022754865	Down
Anpep	1.319882597	0.00218863	Up
Aoah	2.308017747	0.000129633	Up
Aoc1	6.111542853	2.50E-39	Up
Apobec1	1.630436472	7.60E-05	Up
Apod	-4.263851599	6.73E-13	Down
Aqp7	-2.821601934	0.016620485	Down
Areg	1.405281405	0.000108366	Up
Arg1	1.629097104	0.000105083	Up
Arhgap11a	2.916314054	1.65E-54	Up
Arhgap19	1.447871855	9.67E-12	Up
Arhgap25	1.606379583	0.000886823	Up
Arhgap30	1.42925009	0.000383757	Up
Arhgap9	1.107227193	0.023754089	Up
Arhgef33	-1.420492016	0.000452305	Down
Arhgef39	1.768119688	2.23E-08	Up
Arl11	1.811360775	0.000187917	Up
Arl4c	1.304838716	0.000121806	Up
Arl4d	-1.107265214	2.10E-08	Down
Arl5c	1.96590014	0.009306944	Up
Arntl2	2.482682389	5.55E-15	Up
Arsj	1.084456844	0.023820444	Up
Art3	-1.491396263	3.40E-05	Down
Asb12	3.24296921	1.12E-23	Up
Asb2	-1.164003293	0.003367071	Down
Asf1b	3.710442165	9.61E-17	Up
Asic2	-1.697641102	0.009278478	Down
Asic4	-3.992214034	3.51E-19	Down
Aspm	3.617560453	1.71E-50	Up
Astn2	-1.544372476	0.00032962	Down
Atp13a3	1.109018903	0.024478925	Up
Atp1a2	-2.010993848	3.36E-14	Down
Atp1a3	4.926617492	0.000614376	Up
Atp1b1	1.041664793	7.71E-06	Up
Atp2a3	-1.579849053	2.45E-09	Down
Atp6v0d2	5.218565878	0.011987316	Up
Atp8b4	2.197551358	0.00010551	Up
Aunip	2.646401433	2.89E-06	Up
Aurka	1.722026796	9.83E-14	Up
Aurkb	3.67010585	4.55E-25	Up
B3galnt1	1.199608911	6.21E-07	Up
Bard1	3.056137237	6.47E-14	Up
Basp1	1.16570091	0.000180894	Up
Batf	1.058585201	0.021248927	Up
Bbox1	-2.385809286	0.009367906	Down
Bcat1	1.693866325	6.40E-12	Up
Bcl2a1	1.520535729	0.00437068	Up
Bcl3	1.173324767	3.33E-05	Up
Bean1	1.299029194	0.014273714	Up
Bex4	-1.046504953	0.00825271	Down
Bfsp2	5.139193984	0.035636876	Up
Bgn	1.76087765	3.40E-10	Up
Bhlhe40	1.154849782	0.020874237	Up
Birc3	1.114416057	0.000306835	Up
Birc5	3.583839815	4.12E-22	Up
Blk	-1.498515322	0.032820256	Down
Blm	1.09463941	0.000398307	Up
Bmp3	1.24378567	0.000408983	Up
Bmper	1.73762876	2.06E-11	Up
Brca1	1.77722773	8.16E-13	Up
Brip1	2.080315679	4.57E-07	Up
Bst1	1.94928153	1.06E-05	Up
Btk	1.436800782	0.018927289	Up
Bub1	2.235725167	6.22E-42	Up
Bub1b	4.434074733	1.58E-60	Up
C1qtnf3	1.148051069	0.019801223	Up
C2cd4a	2.381320389	2.37E-05	Up
C2cd4d	-1.23235871	0.021558624	Down
C3	2.726800324	0.0387327	Up
C3ar1	2.161930354	9.07E-06	Up
C5ar1	2.260393326	1.55E-05	Up
C7	-1.117647029	9.34E-18	Down
Cabp7	1.640947166	0.010695035	Up
Cacna1a	-1.126908811	6.21E-07	Down
Cacna1i	-1.498302889	0.013225644	Down
Cadm2	-1.26124491	0.027719684	Down
Cadm3	-1.297675348	4.10E-05	Down
Camk2n1	-1.395466711	3.28E-08	Down
Camkv	-1.771366144	0.009611868	Down
Capn3	2.129390985	0.002077093	Up
Capn6	1.761564494	9.51E-09	Up
Car11	-1.026047741	1.04E-09	Down
Car13	1.329494824	4.93E-06	Up
Car14	-1.175245963	5.20E-07	Down
Car3	-2.020040678	1.13E-10	Down
Card14	1.857345616	1.84E-12	Up
Carhsp1	1.181798046	6.73E-12	Up
Cass4	1.896760693	0.003157841	Up
Cbx7	-1.044982534	1.18E-09	Down
Ccdc81	2.140823205	0.002586577	Up
Ccdc85a	-1.515764001	1.31E-07	Down
Ccl11	-2.344552309	0.028558015	Down
Ccl12	2.410728686	0.010188033	Up
Ccl2	3.108378914	0.00024483	Up
Ccl3	2.561393735	0.014959823	Up
Ccl6	1.770764292	0.041785693	Up
Ccl7	2.307721386	0.012583926	Up
Ccl9	5.104641729	0.009319487	Up
Ccna1	3.300922542	0.026347865	Up
Ccna2	3.631796245	3.32E-48	Up
Ccnb1	3.790126487	8.01E-86	Up
Ccnb2	4.122744269	1.66E-47	Up
Ccne1	2.141936867	7.10E-13	Up
Ccnf	3.170753419	2.54E-32	Up
Ccr3	3.770571756	0.000512526	Up
Ccr5	2.129160912	0.01592693	Up
Ccsap	1.197242661	2.55E-07	Up
Cd109	1.411550813	1.58E-09	Up
Cd14	1.56725298	0.000527094	Up
Cd180	1.548220564	0.010180929	Up
Cd200r1	1.792977828	0.001847643	Up
Cd207	-3.037885517	0.015486597	Down
Cd300a	2.949078396	1.31E-08	Up
Cd300e	1.742947293	0.014383962	Up
Cd300lb	4.536188543	1.26E-05	Up
Cd300ld	2.898562457	0.000133693	Up
Cd300le	1.730742244	0.000527987	Up
Cd300lf	1.356211109	0.0164483	Up
Cd33	1.641543386	0.001479119	Up
Cd37	1.542406206	0.000925496	Up
Cd38	1.721087462	0.000114035	Up
Cd40	1.552868039	0.008822479	Up
Cd53	1.604985477	0.000495444	Up
Cd80	1.467195036	4.25E-05	Up
Cd84	2.484519462	0.000104088	Up
Cd8b	2.19350496	0.031087706	Up
Cdc20	2.934496232	1.30E-55	Up
Cdc25c	1.465148753	2.48E-09	Up
Cdc45	2.135541353	3.91E-15	Up
Cdc6	2.037807208	6.12E-12	Up
Cdca2	4.159153289	1.51E-30	Up
Cdca3	4.516083504	2.83E-46	Up
Cdca5	2.647750437	1.06E-11	Up
Cdca8	1.964499767	2.42E-11	Up
Cdh16	-1.594097527	0.022527168	Down
Cdh19	-1.111618621	0.00205913	Down
Cdh24	1.044159193	1.79E-06	Up
Cdh4	-2.474141342	6.21E-08	Down
Cdhr1	4.436376416	1.42E-10	Up
Cdk1	3.356098615	1.55E-30	Up
Cdkn1c	-1.184042805	0.010555838	Down
Cdkn3	3.978745455	3.68E-58	Up
Cdo1	-1.694806637	1.70E-05	Down
Cdsn	1.338270419	7.01E-06	Up
Cdt1	1.881852542	8.64E-10	Up
Cebpb	1.062319312	0.01553402	Up
Cemip	1.063753512	0.014256944	Up
Cend1	1.743722696	0.001760869	Up
Cenpa	4.076226837	2.04E-33	Up
Cenpe	3.349497974	1.54E-64	Up
Cenpf	4.376969788	2.59E-69	Up
Cenph	3.289051132	1.56E-18	Up
Cenpi	2.44562035	3.82E-22	Up
Cenpk	2.20574598	3.20E-08	Up
Cenpm	2.839707829	2.65E-12	Up
Cenpn	2.018458306	6.24E-16	Up
Cenpo	1.625749509	2.94E-09	Up
Cenpq	1.328878642	0.000186617	Up
Cenpt	4.053022195	1.46E-23	Up
Cenpu	3.583345227	7.17E-13	Up
Cenpw	4.01051881	1.43E-32	Up
Cep55	3.902883584	4.59E-34	Up
Cep72	1.943792229	3.28E-08	Up
Cers6	1.141445779	3.66E-06	Up
Ces1d	-5.268736586	4.64E-14	Down
Ces3a	4.985237726	0.041858434	Up
Cfap100	-1.382085015	0.020403006	Down
Cfap44	2.199918041	0.001416909	Up
Cfh	1.059421761	0.014256307	Up
Cfp	1.125062309	0.016938773	Up
Chadl	-1.159609726	0.000163269	Down
Chaf1b	1.891533164	1.04E-09	Up
Chchd10	-1.200054577	2.77E-06	Down
Chi3l1	3.106833971	0.018800258	Up
Chl1	1.219398753	0.001605501	Up
Chrdl2	2.417989604	0.014269729	Up
Chrne	-1.106355819	0.000222752	Down
Chst11	1.405446717	2.63E-13	Up
Chsy3	1.055531286	0.00018512	Up
Cidea	-1.023702117	0.011472063	Down
Cidec	-6.415921568	0.003442168	Down
Cilp	2.678021114	2.87E-24	Up
Cit	2.03432854	7.16E-12	Up
Ckap2	3.590447621	2.08E-29	Up
Ckap2l	1.299218714	1.48E-07	Up
Ckap4	1.046584038	2.98E-09	Up
Ckm	-1.195501396	1.07E-12	Down
Ckmt1b	1.65674133	0.003591125	Up
Cks2	3.143860965	1.40E-36	Up
Clca2	1.750123368	0.011617855	Up
Clcn5	1.559967885	0.000301606	Up
Cldn1	-2.515523415	1.07E-07	Down
Cldn22	-1.391974499	0.011294822	Down
Clec10a	1.530488539	0.000155111	Up
Clec12a	1.866813009	6.07E-07	Up
Clec4a	1.773252189	0.00087194	Up
Clec4a1	1.707435399	5.23E-05	Up
Clec4a2	2.419014487	1.04E-06	Up
Clec4a3	2.053319774	8.86E-08	Up
Clec4b2	5.419684977	0.020809732	Up
Clec4d	4.656098318	3.78E-07	Up
Clec4e	4.28310977	1.65E-10	Up
Clec5a	2.311360454	0.000231158	Up
Clec7a	2.484882948	5.65E-10	Up
Clic1	1.036703297	1.14E-15	Up
Clspn	2.175857996	1.15E-05	Up
Cmtm7	1.004326588	0.004830046	Up
Cnr2	1.817848832	0.002695306	Up
Cntfr	-1.436843195	3.68E-07	Down
Col11a1	2.096014911	7.95E-05	Up
Col18a1	1.475320099	5.62E-24	Up
Col23a1	-2.065768784	1.08E-06	Down
Col28a1	-3.084781449	0.002125212	Down
Col4a1	1.01809921	0.00155068	Up
Col5a1	1.068416281	1.85E-05	Up
Col6a4	2.029142631	3.44E-06	Up
Col6a6	-2.291301889	1.68E-16	Down
Col8a1	1.128818405	0.01515516	Up
Col9a3	-1.19796325	0.04170074	Down
Corin	-4.637018219	0.015073628	Down
Cotl1	1.080473354	1.79E-05	Up
Cpn1	-2.163308449	0.009466873	Down
Crb1	-3.709353039	0.029595229	Down
Crb2	1.246804877	0.030331384	Up
Crlf1	4.598739992	3.01E-19	Up
Crmp1	1.76072358	0.011495319	Up
Csf1r	1.248382586	0.006264894	Up
Csf2ra	1.122604272	0.02883928	Up
Csf2rb	1.289366271	0.002404322	Up
Csf3r	2.931445082	4.44E-09	Up
Csgalnact1	1.50257466	1.51E-09	Up
Csmd1	-1.671030852	1.61E-05	Down
Cst3	-1.047227409	1.91E-05	Down
Cst6	1.293545275	5.90E-08	Up
Cst7	1.320686214	0.018379094	Up
Cthrc1	3.196742121	5.16E-41	Up
Ctla4	1.863616416	0.023569489	Up
Ctsz	1.403582281	0.000374229	Up
Ctxn3	-3.165825268	0.001702734	Down
Cux2	-1.015468326	0.001287878	Down
Cx3cr1	1.456836415	0.000284142	Up
Cxcl14	-1.090812942	0.006896123	Down
Cxcl3	5.372922146	0.013007469	Up
Cxcl6	4.638345186	7.97E-08	Up
Cxcr4	2.744191443	2.62E-11	Up
Cyb5r2	-1.147677711	5.45E-05	Down
Cybb	2.689738146	0.005808408	Up
Cyp11b2	4.381044806	1.76E-05	Up
Cyp11b3	6.273191342	0.000808273	Up
Cyp1a1	2.523511618	0.029279127	Up
Cyp26b1	-1.715651535	0.000207756	Down
Cyp2d1	1.258096327	0.040783665	Up
Cyp2d4	-1.216006374	2.57E-05	Down
Cyp2e1	-3.269218775	0.001599409	Down
Cyp4b1	-1.404698388	7.83E-06	Down
Cyp51	1.428055067	2.52E-15	Up
Cyth4	1.528972278	0.000148086	Up
Cytl1	-1.548389059	1.66E-06	Down
Dbf4	2.50963792	1.30E-12	Up
Dcn	-1.039603858	3.77E-25	Down
Dctpp1	1.19364842	7.66E-05	Up
Ddias	2.345526186	4.33E-12	Up
Depdc1	4.201572934	3.68E-45	Up
Depdc1b	4.202666548	5.14E-10	Up
Dgkg	-1.483764753	0.00079014	Down
Dhfr	1.204076493	1.70E-05	Up
Dhrs7c	-3.793161986	0.002720108	Down
Diaph3	3.339157189	9.73E-36	Up
Dio3	1.722969474	0.003170841	Up
Disp2	1.684330899	1.43E-09	Up
Dlg2	-1.144448678	0.005815736	Down
Dlgap5	2.180539818	7.95E-39	Up
Dlx3	-1.389505271	0.024598933	Down
Dnase1l2	-1.724695193	0.026297367	Down
Dnase1l3	-1.60777002	0.000691017	Down
Dok2	1.501347727	0.002716386	Up
Dok3	1.754567268	0.000525346	Up
Dok4	1.171106749	4.15E-08	Up
Dpep1	-1.895462865	1.68E-15	Down
Dpep2	1.519921983	1.52E-05	Up
Dpf3	-1.07635483	0.000125378	Down
Dpp6	-1.75269697	0.005228948	Down
Drp2	-1.094186249	4.65E-10	Down
Dsc3	6.376656215	0.000321383	Up
Dscc1	1.678631974	3.49E-06	Up
Dsn1	1.973478309	2.91E-22	Up
Dtl	3.403221131	8.39E-21	Up
Dtx1	-1.036910892	0.000443726	Down
Dusp2	1.504192635	0.02270042	Up
E2f1	1.25514759	9.52E-07	Up
E2f7	3.462754317	2.65E-15	Up
E2f8	3.540759204	3.01E-19	Up
Ebf2	-1.767939397	0.006011125	Down
Ebf4	-1.052422553	6.47E-06	Down
Ebi3	1.727582022	0.036256752	Up
Ecm2	-1.556321234	1.71E-10	Down
Ect2	2.919246848	3.11E-23	Up
Efhd1	-1.184478319	1.04E-09	Down
Egr2	1.998899247	0.036480863	Up
Elf5	-1.66286676	0.00060866	Down
Eln	3.072559812	9.04E-20	Up
Emc9	-1.022694368	8.00E-05	Down
Eme1	2.60069149	1.52E-08	Up
Emilin1	1.345860391	1.70E-15	Up
Eno3	-1.393287575	2.31E-09	Down
Enpp2	-1.522078137	1.18E-10	Down
Enpp3	1.154649378	1.17E-11	Up
Ercc6l	3.195374614	4.68E-20	Up
Erfe	3.37593161	5.17E-09	Up
Erich3	-2.87690798	7.31E-09	Down
Esco2	2.876548068	3.74E-34	Up
Espl1	4.143940913	1.76E-42	Up
Exo1	3.594396282	1.82E-11	Up
Extl1	-1.114210659	0.034540312	Down
Eya1	-1.281056001	2.43E-07	Down
F2rl2	1.164183007	0.024714612	Up
F5	2.956490859	1.53E-05	Up
Fabp5	1.126789533	5.06E-06	Up
Fam107a	-1.176466477	4.27E-06	Down
Fam114a1l1	1.496211582	0.000787803	Up
Fam124a	-1.33914451	5.24E-05	Down
Fam13c	-1.281004817	3.48E-11	Down
Fam150b	-3.23637703	0.000876685	Down
Fam167a	1.840854957	8.17E-05	Up
Fam20c	1.017349397	0.007512933	Up
Fam227a	-1.039317246	5.39E-05	Down
Fam46b	-1.074702829	0.010440483	Down
Fam46c	-1.275346294	6.49E-05	Down
Fam64a	4.486358326	1.61E-43	Up
Fam69c	-3.320557584	0.007285531	Down
Fam72a	1.88850134	0.009804109	Up
Fam83d	1.748134339	0.000122197	Up
Fancd2	1.801621332	1.26E-12	Up
Fanci	1.867626314	5.37E-15	Up
Fap	2.046924825	6.78E-20	Up
Fbln2	1.154900834	4.74E-06	Up
Fbxo2	1.174195011	0.025107894	Up
Fbxo39	-1.412127652	0.034795897	Down
Fbxo5	1.362692345	2.49E-10	Up
Fcar	3.776144382	0.048513404	Up
Fcer1g	1.658707544	0.000240783	Up
Fcgr1a	1.927518803	3.12E-06	Up
Fcgr2a	1.238104591	0.030290318	Up
Fcgr2b	1.766448883	1.39E-10	Up
Fcrl2	2.626412279	3.00E-08	Up
Fcrla	2.065124539	0.014633767	Up
Fermt3	1.102368704	0.015273512	Up
Fes	1.048961926	0.002889128	Up
Fez1	-1.430720552	8.21E-08	Down
Fgf10	-1.229632562	0.004898772	Down
Fgf13	-1.92435204	0.001264132	Down
Fgf14	-1.586496386	0.000118387	Down
Fgf5	8.019561366	7.36E-09	Up
Fgr	2.032762516	0.036798796	Up
Fhad1	-2.008568217	0.000365753	Down
Fhod3	-1.594786576	1.31E-10	Down
Figf	1.719940018	0.00028195	Up
Fignl1	1.640492409	0.000241707	Up
Fkbp10	1.337455495	4.43E-12	Up
Fkbp11	1.342129113	4.07E-07	Up
Fmn1	1.479449604	0.000386152	Up
Fmnl1	1.067044287	0.020403006	Up
Fmo1	-1.935851151	2.24E-12	Down
Fmo2	-3.006793304	2.05E-28	Down
Fmo3	-2.200910983	5.84E-26	Down
Fmo6	-2.903545366	0.000842482	Down
Fn1	2.760887842	3.44E-20	Up
Folh1	-1.342515385	0.034391111	Down
Folr2	1.534232249	0.003816628	Up
Foxf2	-1.03399994	1.40E-05	Down
Foxj1	-1.258571421	0.036115864	Down
Foxm1	1.7025532	8.08E-14	Up
Foxo6	-1.261289733	0.00516451	Down
Foxs1	1.525026385	2.20E-14	Up
Frem1	1.04007199	0.003591125	Up
Frmpd3	1.860296278	0.000276121	Up
Fscn1	1.443185167	2.45E-10	Up
Fsip1	1.913803356	0.000134058	Up
Fxyd2	1.197703015	0.03790164	Up
Fxyd6	3.115879848	3.92E-13	Up
Fyb	1.804826796	1.96E-06	Up
Gabre	-1.830607296	1.98E-07	Down
Galnt13	3.528034696	0.017667678	Up
Galnt15	-1.19192124	0.000152294	Down
Galnt16	1.584320216	0.002026806	Up
Gap43	2.50014953	2.09E-09	Up
Garnl3	-1.224789676	3.60E-08	Down
Gas2l3	2.16987175	9.00E-18	Up
Gbp1	-4.100616836	1.70E-05	Down
Gbx2	5.944472642	0.005031636	Up
Gcat	-1.439677078	1.08E-07	Down
Gdf10	-3.419541925	1.83E-13	Down
Gdf15	2.724478049	0.001241926	Up
Gdf5	1.853282698	0.009886248	Up
Gen1	1.617635825	1.33E-11	Up
Gfap	1.748695897	0.000322639	Up
Gfra1	-1.257347519	1.44E-05	Down
Gfra2	-1.247799671	1.34E-07	Down
Gfra3	-1.438852787	0.011408613	Down
Gins1	2.53710481	8.96E-09	Up
Gins2	1.07075145	0.022436516	Up
Gja1	1.283774164	2.75E-12	Up
Gja5	1.002405769	9.14E-05	Up
Gjb1	1.854540073	0.017105749	Up
Gjb2	1.288127864	0.000153691	Up
Glb1l3	-1.471053253	0.009694152	Down
Glis3	2.410890548	0.001400639	Up
Glra1	1.229877518	0.0383083	Up
Gmfg	1.443473532	3.66E-05	Up
Gmnn	1.443305562	1.16E-07	Up
Gna14	-1.028837058	0.000964311	Down
Gnat2	-2.127040763	0.000153317	Down
Gnb4	1.190790553	3.36E-14	Up
Gng2	1.237722105	2.37E-05	Up
Gngt2	1.288455184	1.93E-05	Up
Gp6	2.094023201	0.005706428	Up
Gpbar1	1.461877554	0.022370837	Up
Gpd1	-4.216774768	0.000164641	Down
Gpm6a	-1.50378947	0.00042628	Down
Gpr176	1.131845087	0.000323333	Up
Gpr183	1.066799364	8.06E-05	Up
Gpr27	1.150037541	0.037696727	Up
Gpr37l1	-1.312310057	0.002021461	Down
Gpr68	1.441514119	0.026048467	Up
Gpr84	3.668076498	0.03274984	Up
Gprasp1	-1.024900661	1.80E-14	Down
Gpx2	1.265353767	0.012391019	Up
Greb1	1.662665339	0.002767574	Up
Grem1	5.489178734	2.42E-08	Up
Gria2	-1.573313109	0.000309639	Down
Grid1	1.704449563	0.008157347	Up
Gsg2	1.089466122	5.63E-06	Up
Gsn	-2.284550797	8.90E-22	Down
Gsta2	2.522005896	1.05E-05	Up
Gsta5	2.598298409	5.03E-06	Up
Gstm7	-1.994017959	8.29E-12	Down
Gtf2a1l	-1.353427079	0.014135658	Down
Gtse1	1.658685341	1.63E-11	Up
Gxylt2	1.112190663	0.002783343	Up
Has1	2.454791227	1.10E-07	Up
Has2	2.056071292	6.34E-09	Up
Haus4	1.670525383	3.91E-06	Up
Hba1	-1.845130829	1.85E-36	Down
Hba2	-1.951036987	1.91E-35	Down
Hba-a1	-1.730469089	3.70E-16	Down
Hbb	-1.637063497	2.39E-28	Down
Hbb-b1	-1.618045674	1.30E-21	Down
Hbegf	1.241571843	0.001979401	Up
Hdac9	1.639907617	0.008315966	Up
Hells	1.191964046	0.000535146	Up
Hepacam	-1.850035162	0.002314803	Down
Hgf	1.484638732	4.09E-08	Up
Hgfac	1.324942067	0.001985182	Up
Hist1h2bk	2.016667269	0.028553475	Up
Hjurp	1.467814426	4.45E-11	Up
Hk3	4.260584418	0.002962089	Up
Hlf	-1.997142672	1.20E-05	Down
Hmcn2	-1.687648858	5.25E-10	Down
Hmgb2	1.695172385	1.21E-12	Up
Hmgcs1	1.287547356	1.89E-07	Up
Hmmr	3.051797444	7.90E-53	Up
Hmox1	2.160597533	0.01151861	Up
Hoxb13	-1.828353761	0.030407659	Down
Hpse2	-1.397488277	2.40E-07	Down
Hs6st2	2.1959916	1.28E-13	Up
Htr2b	2.906035245	1.05E-16	Up
Hvcn1	1.899941699	0.002126212	Up
Hydin	-1.551331716	0.010956817	Down
Icos	1.334061267	0.012140603	Up
Id4	-1.246072492	3.02E-05	Down
Idh2	-1.112231132	9.69E-06	Down
Idi1	1.544863739	1.63E-13	Up
Igdcc3	-1.028036251	0.003075193	Down
Igfbp3	-1.605626299	1.25E-12	Down
Igfbp4	1.259107392	9.86E-05	Up
Igfbpl1	-2.804811603	0.000682736	Down
Igsf6	2.05980779	0.000186617	Up
Igsf7	2.171260575	0.011294822	Up
Igsf9b	1.09731156	0.00279388	Up
Ikzf1	1.317784955	0.009200849	Up
Il10	3.420162606	0.000886295	Up
Il10ra	1.264810911	0.038138683	Up
Il13ra2	-1.805165472	3.15E-05	Down
Il17b	2.685905713	4.12E-08	Up
Il18	1.135992711	0.020953963	Up
Il1r2	1.333753097	0.017290415	Up
Il1rl1	1.331474408	0.007264711	Up
Il1rl2	1.58838323	0.001269792	Up
Il1rn	1.103387634	0.000281533	Up
Il21r	2.303620445	8.46E-06	Up
Il2rg	1.216455456	0.001781762	Up
Il36b	1.988774666	0.002661557	Up
Il5ra	5.164176824	0.03123655	Up
Il6	2.582676357	0.009147635	Up
Ildr2	2.025244081	9.41E-07	Up
Incenp	1.101613596	7.92E-10	Up
Inhba	1.827070328	2.41E-07	Up
Inmt	-1.538037311	2.19E-07	Down
Insc	-1.583248582	0.003747018	Down
Insig1	1.037460619	0.002392719	Up
Ints6l	-1.020237313	0.001150097	Down
Iqgap3	3.614595264	5.21E-35	Up
Iqsec3	-5.545389116	2.30E-06	Down
Irf5	1.280615538	0.000156305	Up
Irg1	11.29513358	0.000359695	Up
Irx3	-2.193195434	0.018179802	Down
Irx5	-1.610580284	0.00044367	Down
Itga10	1.520838718	0.044359522	Up
Itga4	1.831294599	1.01E-08	Up
Itga8	2.29488744	1.99E-10	Up
Itgae	1.00873908	7.78E-05	Up
Itgam	3.228791162	0.000898123	Up
Itgax	1.843436109	0.000737771	Up
Itgb2	3.159113257	0.00230536	Up
Itih1	-1.360087139	0.017507778	Down
Itm2a	1.097005929	8.05E-12	Up
Itpripl2	1.0587216	2.15E-05	Up
Jph1	-1.51781978	5.41E-11	Down
Ka11	-6.353132902	0.001044572	Down
Kcna5	-2.057344682	0.022508237	Down
Kcnab2	1.525157175	0.000162567	Up
Kcnc1	-3.636945736	0.001189107	Down
Kcnc4	-3.464016652	0.040157301	Down
Kcnd1	1.112687107	2.63E-05	Up
Kcng1	-1.479832532	1.72E-05	Down
Kcng4	1.352184297	1.51E-08	Up
Kcnip2	-3.562517213	1.77E-06	Down
Kcnk13	1.567819079	0.000453919	Up
Kcnmb4	-1.094995042	0.017105749	Down
Kcnn2	-1.206531112	2.66E-07	Down
Kcnq4	-1.099630279	0.000133465	Down
Kcns3	-1.164528126	0.000578649	Down
Kctd4	3.213850158	0.007295975	Up
Kel	-3.132685615	0.005071857	Down
Kiaa0895l	1.20520058	0.008640994	Up
Kif11	3.482121984	3.64E-37	Up
Kif14	4.434826576	2.11E-31	Up
Kif15	1.228837675	0.003488039	Up
Kif18a	1.869845432	5.58E-13	Up
Kif18b	3.540085103	1.86E-31	Up
Kif20a	2.60912851	2.03E-55	Up
Kif20b	3.517907411	4.53E-43	Up
Kif22	3.558014454	1.96E-35	Up
Kif23	2.048993275	8.99E-21	Up
Kif24	2.688091108	1.57E-09	Up
Kif2c	4.306382018	4.25E-42	Up
Kif4a	3.279825229	1.20E-59	Up
Kif5c	1.813913916	7.20E-05	Up
Kifc1	2.907009667	1.04E-13	Up
Kirrel3	-2.466785321	0.013517806	Down
Klb	-1.197593	0.018852264	Down
Klf15	-2.830384122	7.66E-54	Down
Klhl14	-3.201101719	0.002742373	Down
Klhl23	-1.045825455	6.58E-06	Down
Klhl6	1.616449772	0.001784639	Up
Klra1	1.153812215	0.028689966	Up
Klra5	2.224371922	0.033568059	Up
Knl1	3.253088348	7.71E-34	Up
Knstrn	4.191511211	8.01E-86	Up
Kntc1	3.125227284	2.65E-30	Up
Kpna2	1.246680476	8.09E-12	Up
Krt12	1.785080791	0.008196268	Up
Krt14	3.480892743	1.04E-19	Up
Krt16	-2.832648116	0.018873312	Down
Krt2	-2.432149008	0.000834618	Down
Krt42	3.131675274	0.003116725	Up
Krt5	1.841583183	0.012967073	Up
Krt71	3.251263078	0.017338276	Up
Krt77	2.00921789	0.029199586	Up
Krt83	1.743185921	0.004799654	Up
Lamc3	-1.449774465	0.004596382	Down
Laptm5	1.529197632	0.000505692	Up
Lax1	1.999120397	0.040927889	Up
Layn	1.14336637	0.004508722	Up
Lbp	1.245304236	1.61E-17	Up
Lcn2	1.385303924	0.018689482	Up
Ldb3	-1.039102855	2.63E-05	Down
Ldlr	1.829065725	1.11E-18	Up
Ldlrad4	1.147902026	0.000473603	Up
Lep	-2.405789834	0.008204155	Down
Lepr	-1.025697413	0.000108145	Down
Lfng	1.022721555	0.003700666	Up
Lgals1	1.182528292	4.87E-13	Up
Lgals12	-1.69623754	0.011347474	Down
Lgals4	1.042134821	0.021063219	Up
Lgals5	-2.1747776	0.001514624	Down
Lgi4	-1.060055466	5.54E-05	Down
Lgmn	1.270012403	0.000297938	Up
Lgr5	-2.003000084	4.00E-13	Down
Lif	1.860818826	0.000688609	Up
Lilrb4	4.038274185	0.000219953	Up
Lilrc2	2.508238154	0.000548057	Up
Lipa	1.019870712	0.002927549	Up
Lmnb1	2.058153478	3.46E-24	Up
Lmo3	-2.343598644	0.000421001	Down
LOC100134871	-1.621515814	4.96E-31	Down
LOC100302465	2.261189157	0.043930647	Up
LOC100360238	-1.054230574	0.037933378	Down
LOC100364016	3.904411741	4.12E-26	Up
LOC100364062	1.100247459	9.14E-05	Up
LOC100364958	1.195752745	0.021849286	Up
LOC100909439	-1.154547343	0.003157841	Down
LOC100909487	-1.135178094	0.00019839	Down
LOC100909600	-2.459160437	0.002084665	Down
LOC100909671	1.571470871	0.028666134	Up
LOC100909913	-2.211689484	5.78E-06	Down
LOC100909947	-5.142398547	0.047642592	Down
LOC100910371	2.95097277	0.033535235	Up
LOC100910462	7.374950081	4.11E-06	Up
LOC100910497	1.788772118	0.001716558	Up
LOC100910636	1.325055693	0.000281183	Up
LOC100910669	1.752668567	0.001064724	Up
LOC100910978	-1.603931631	1.58E-10	Down
LOC100911204	3.687059564	4.93E-13	Up
LOC100911216	3.226811341	0.002069763	Up
LOC100911402	1.634324138	0.004061765	Up
LOC100911486	1.214008309	0.000410016	Up
LOC100911545	1.302712312	0.006974581	Up
LOC100911660	1.204491216	5.64E-05	Up
LOC100911751	-1.881577996	0.000339782	Down
LOC100911825	1.739955322	0.002179591	Up
LOC100911827	7.094815213	5.79E-05	Up
LOC100911848	-1.443545915	0.00279388	Down
LOC100911951	-3.56822549	2.03E-06	Down
LOC100912379	2.172374901	0.002275331	Up
LOC100912573	1.126801939	0.013144871	Up
LOC100912611	1.545365052	0.033765789	Up
LOC100912683	3.43657565	0.030148051	Up
LOC100912988	-2.823358043	2.26E-14	Down
LOC102546367	5.295802564	0.017345306	Up
LOC102546422	4.497605752	0.004100947	Up
LOC102546597	5.325082346	0.036427344	Up
LOC102546726	-3.251336654	0.012407461	Down
LOC102546820	1.591054161	6.49E-05	Up
LOC102546864	1.341224419	0.03075171	Up
LOC102547031	3.249626455	0.017846498	Up
LOC102547184	-1.580128284	0.015484886	Down
LOC102547234	5.348330255	0.020604213	Up
LOC102547304	1.518701695	5.84E-05	Up
LOC102547398	3.133538021	0.00318697	Up
LOC102547513	-2.134250911	1.44E-07	Down
LOC102547591	1.286015509	0.047491604	Up
LOC102547646	5.56072425	5.48E-05	Up
LOC102547807	4.970666094	0.042477746	Up
LOC102547969	-1.486321129	0.002250423	Down
LOC102548079	3.042885017	0.041804577	Up
LOC102548189	1.019093889	0.01473271	Up
LOC102548271	2.733681237	4.74E-05	Up
LOC102548367	-1.046050282	8.36E-05	Down
LOC102548372	1.013910499	0.013779643	Up
LOC102548665	-1.098977409	0.010811044	Down
LOC102548900	-2.032335724	0.024062961	Down
LOC102549059	-1.389391185	0.008316922	Down
LOC102549089	-2.053757343	0.040808426	Down
LOC102549173	1.185614898	0.026389474	Up
LOC102549389	-1.791493821	0.03896229	Down
LOC102549457	-1.723528656	0.007395354	Down
LOC102549714	1.946142596	0.003254976	Up
LOC102549948	2.401852337	0.000310693	Up
LOC102549962	-1.359556167	0.005471848	Down
LOC102549995	-3.575062567	0.007966499	Down
LOC102550090	-1.781222486	0.017846498	Down
LOC102550111	-1.373062015	3.59E-05	Down
LOC102550137	1.781789125	0.000118387	Up
LOC102550369	-1.0389536	0.048750427	Down
LOC102550438	3.137389676	0.002256483	Up
LOC102550527	-1.42514062	0.000925868	Down
LOC102550621	-1.034578431	0.003178267	Down
LOC102550687	1.914631067	0.000811412	Up
LOC102550746	1.68602647	0.032920529	Up
LOC102550773	-2.947461234	0.017102519	Down
LOC102550910	1.73299983	0.007125137	Up
LOC102551073	-1.699809638	0.000337926	Down
LOC102551227	5.067618857	0.038022102	Up
LOC102551453	1.845233382	0.043272888	Up
LOC102551556	-1.141145202	0.01176177	Down
LOC102551624	1.951766925	0.035635764	Up
LOC102551651	2.834571491	9.79E-07	Up
LOC102551716	-2.58013928	0.001570267	Down
LOC102551963	1.52270672	0.000339782	Up
LOC102552055	-4.11171108	4.30E-16	Down
LOC102552170	5.737232435	0.012414146	Up
LOC102552182	-2.446530872	0.02867882	Down
LOC102552371	1.173416731	0.044740434	Up
LOC102552995	1.676104006	0.039520129	Up
LOC102553017	-1.892001856	0.009972841	Down
LOC102553298	-2.962110397	0.001630187	Down
LOC102553484	1.386758142	0.038537586	Up
LOC102553568	-4.084342884	0.0002151	Down
LOC102553656	3.874326929	7.66E-05	Up
LOC102553715	1.447625213	1.97E-05	Up
LOC102553811	-1.106535138	0.049583354	Down
LOC102553814	-2.754880305	0.00033041	Down
LOC102553857	1.242256031	0.011422164	Up
LOC102554411	-1.293789406	0.008929198	Down
LOC102554639	-1.615185497	6.05E-08	Down
LOC102554746	3.145470526	0.001732328	Up
LOC102554748	-3.349692336	7.58E-14	Down
LOC102554758	-1.329707554	1.91E-05	Down
LOC102554838	-2.883256897	0.012899948	Down
LOC102555023	-6.67476054	0.000322286	Down
LOC102555044	-1.335916948	0.01075919	Down
LOC102555109	1.258784522	0.002971615	Up
LOC102555145	-1.412254138	0.024669965	Down
LOC102555330	1.454759717	0.038852608	Up
LOC102555341	2.52194513	3.06E-16	Up
LOC102555663	-3.974913877	0.045119427	Down
LOC102555796	5.062908161	0.040386156	Up
LOC102555860	-1.231341695	0.000108145	Down
LOC102556061	-1.147896303	2.44E-05	Down
LOC102556298	-1.868732912	5.63E-06	Down
LOC102557019	-1.237193956	0.001491693	Down
LOC102557406	-4.227034089	0.034071289	Down
LOC102557427	-2.260358605	4.45E-06	Down
LOC103689947	-1.405682904	8.55E-08	Down
LOC103690014	3.385101004	1.43E-28	Up
LOC103690019	2.450699544	1.94E-15	Up
LOC103690049	-1.562652619	0.028558015	Down
LOC103690081	5.53691645	5.59E-07	Up
LOC103690112	1.507408262	0.03717203	Up
LOC103690116	-2.653200622	7.03E-14	Down
LOC103690141	-1.374886836	1.89E-05	Down
LOC103690147	-1.395743042	3.56E-07	Down
LOC103690158	-1.179399971	0.036115181	Down
LOC103690388	-1.15135706	0.030169099	Down
LOC103690935	1.057585692	0.00176324	Up
LOC103691247	-1.088091173	3.08E-10	Down
LOC103691483	7.357227025	2.95E-06	Up
LOC103691556	-1.323852513	0.001839647	Down
LOC103691571	-6.059671959	0.015104762	Down
LOC103691573	-3.183763783	1.69E-07	Down
LOC103691580	-1.175794915	4.49E-06	Down
LOC103691706	-5.363530634	0.004232773	Down
LOC103692017	-3.300288834	2.30E-07	Down
LOC103692130	-1.141562049	0.000108145	Down
LOC103692448	5.19201189	0.023869388	Up
LOC103692571	1.420671638	0.001905706	Up
LOC103692572	6.709224364	5.12E-05	Up
LOC103692938	-1.143447562	0.033660608	Down
LOC103692989	5.106420744	0.042761007	Up
LOC103693217	-1.987714962	4.33E-07	Down
LOC103693267	1.21215911	0.002372776	Up
LOC103693320	1.824120448	0.024769832	Up
LOC103693323	-2.100045381	1.24E-14	Down
LOC103693572	1.174231963	0.010335742	Up
LOC103693647	2.749655854	0.046540632	Up
LOC103693676	1.830746132	0.000692518	Up
LOC103693683	1.92956804	0.033250241	Up
LOC103694025	2.139850929	0.015989369	Up
LOC103694251	-2.555301868	5.98E-07	Down
LOC103694571	1.568856934	0.02538163	Up
LOC103694855	-1.55706215	1.77E-21	Down
LOC103694857	-1.49889155	2.10E-13	Down
LOC103694872	-1.186124612	1.98E-06	Down
LOC103694908	1.638702111	0.001541155	Up
LOC108348107	4.36846878	0.046924175	Up
LOC108348116	-1.647175776	0.047777626	Down
LOC108348139	1.251343847	0.002730935	Up
LOC108348385	1.944258791	0.000777321	Up
LOC108348486	2.570183359	0.023078546	Up
LOC108348971	4.401047421	0.009038615	Up
LOC108349084	-1.208779156	0.003129107	Down
LOC108349234	-1.224689599	0.001771586	Down
LOC108349248	1.243616075	0.019536529	Up
LOC108349480	1.369019433	0.004435877	Up
LOC108349559	1.71826938	0.021938114	Up
LOC108349564	-1.079987077	0.000377906	Down
LOC108349569	-1.907817144	1.19E-07	Down
LOC108349816	-2.73466746	0.032261613	Down
LOC108349826	-1.415225105	5.84E-05	Down
LOC108350026	-2.386634119	2.95E-05	Down
LOC108350210	-1.380716561	0.024689716	Down
LOC108350476	-2.729199672	0.005576745	Down
LOC108350681	-1.280848456	0.013703132	Down
LOC108350691	-1.604001131	0.011069753	Down
LOC108350715	4.043846486	0.047282892	Up
LOC108350721	-1.460943474	0.002025875	Down
LOC108350846	1.132992967	5.50E-06	Up
LOC108350919	-1.275506181	8.51E-10	Down
LOC108350947	-1.08335482	0.003747871	Down
LOC108351021	-1.616568934	0.005985921	Down
LOC108351032	-1.156880344	0.020872916	Down
LOC108351184	-1.746654925	0.000171192	Down
LOC108351288	5.089123086	0.038138683	Up
LOC108351480	5.042091045	0.037613506	Up
LOC108351593	-1.077642814	0.047326522	Down
LOC108351659	-1.354044923	0.027837615	Down
LOC108351969	2.466276851	0.021844143	Up
LOC108352057	-1.070560925	6.32E-06	Down
LOC108352463	1.899930255	1.00E-06	Up
LOC108352579	4.478409463	1.14E-06	Up
LOC108352745	-1.108616697	0.000853167	Down
LOC108352894	-6.37141488	0.018857879	Down
LOC108352931	5.620409499	0.000242367	Up
LOC108353024	5.664711951	0.005948928	Up
LOC108353073	-1.300056988	1.54E-06	Down
LOC108353169	1.066767072	0.049781791	Up
LOC108353207	3.921255224	0.038337364	Up
LOC24906	3.251918239	0.010870236	Up
LOC290595	4.280736469	1.24E-07	Up
LOC302022	-1.061705589	0.000180224	Down
LOC303566	3.502309699	3.94E-05	Up
LOC304239	-2.679360668	1.07E-07	Down
LOC497963	3.733107998	0.000695388	Up
LOC498276	1.820246727	0.001668152	Up
LOC501230	-2.52233171	0.000140862	Down
LOC679149	2.442382704	1.09E-05	Up
LOC680316	5.839781833	9.39E-07	Up
LOC680933	-1.820360572	1.60E-08	Down
LOC681325	2.613255145	0.000786645	Up
LOC681341	3.69589166	0.000560681	Up
LOC681355	1.169215833	7.95E-10	Up
LOC685048	4.715050621	0.005399197	Up
LOC687707	-1.360430318	0.01030334	Down
LOC688320	1.50046673	3.58E-06	Up
LOC689064	-1.544213767	1.04E-13	Down
LOC689757	2.670795973	2.72E-05	Up
LOC689800	1.211577172	0.011347474	Up
LOC691141	1.468538125	0.012985201	Up
LOC691485	-3.189068717	0.019952773	Down
Lox	2.763764924	1.08E-19	Up
Loxl1	1.791673659	1.22E-13	Up
Loxl2	1.612136481	1.33E-08	Up
Lrp8	1.470701082	2.23E-09	Up
Lrr1	3.600960316	0.017407587	Up
Lrrc10b	-1.275469752	7.74E-10	Down
Lrrc15	4.098575235	5.65E-11	Up
Lrrc25	1.523143899	0.003667371	Up
Lrrc4	-1.509036556	0.042928166	Down
Lrrc4b	-1.716601823	6.73E-06	Down
Lrrc75b	1.313534899	0.004497092	Up
Lrrtm4	-2.631493943	0.00390224	Down
Lst1	2.820066269	2.27E-06	Up
Ltbp2	3.980285714	3.73E-33	Up
Lvrn	-2.652805917	1.04E-06	Down
Ly49si1	1.390322685	0.00921505	Up
Ly49si3	1.203683482	0.045989597	Up
Lyl1	1.417041061	0.01445823	Up
Lyn	1.003998961	0.005310643	Up
Lypd6	-1.120750566	3.53E-05	Down
Lyz2	3.039352695	0.000534043	Up
Mad2l1	1.601591007	1.45E-11	Up
Madcam1	1.131638335	0.049555699	Up
Mag	-6.039637474	0.002210339	Down
Mamdc2	-2.534814634	4.99E-19	Down
Maoa	-1.127493753	5.32E-10	Down
Map7d2	-1.506412622	5.70E-05	Down
Map7d3	-1.084705737	0.000542858	Down
Mastl	3.71850955	7.29E-22	Up
Mat1a	2.319330152	0.000160884	Up
Matk	2.047661524	6.78E-06	Up
Mc2r	-5.25364531	0.040927889	Down
Mc4r	-5.233933865	0.035607307	Down
Mcemp1	2.875734032	8.56E-05	Up
Mchr1	-2.475822042	0.000138951	Down
Mcm10	2.54795983	3.13E-12	Up
Mcm3	1.620945527	3.44E-11	Up
Mcm4	1.057275384	1.01E-05	Up
Mcm5	1.837901186	2.33E-12	Up
Mcm6	1.576114221	6.00E-13	Up
Mcub	1.064888245	0.038770401	Up
Me3	-1.278994894	3.37E-05	Down
Megf10	-2.021834551	0.000304558	Down
Megf6	1.18952536	3.54E-06	Up
Meis2	-1.012830618	6.30E-10	Down
Melk	4.032896691	8.70E-21	Up
Met	1.191831882	8.44E-18	Up
Mfap4	1.456019557	1.75E-05	Up
Mfge8	1.840237906	0.000255881	Up
Mgarp	2.02033728	0.035094391	Up
MGC105649	1.560999113	6.15E-05	Up
MGC109340	-1.16193992	0.035422947	Down
Micall2	1.043861043	2.72E-06	Up
Mis18bp1	1.131043842	3.40E-07	Up
Mki67	4.052605944	3.89E-30	Up
Mlip	-1.099404502	0.045847543	Down
Mmd2	-4.396197067	0.002290716	Down
Mme	-1.972169635	0.000280034	Down
Mmp17	1.09731683	0.009966167	Up
Mmp17-2	1.041022966	0.003225026	Up
Mmp19	1.181984867	1.61E-20	Up
Mmp9	6.9743435	4.85E-06	Up
Mms22l	2.804969387	1.89E-20	Up
Mpo	-7.934115333	2.87E-05	Down
Mpped1	-3.183518672	0.017582813	Down
Mpz	-2.776908767	1.04E-09	Down
Mrap	-6.319543101	0.002839341	Down
Mrc1	1.50852471	0.000327861	Up
Mrgprd	-1.330022296	0.0002151	Down
Mrgpre	-1.875111935	0.011350708	Down
Ms4a12	1.586973366	6.91E-05	Up
Ms4a14	1.350785698	0.011598743	Up
Ms4a6bl	1.080964226	0.019930382	Up
Ms4a6c	1.913578172	6.52E-05	Up
Ms4a7	1.019588085	0.039663901	Up
Msc	2.414722591	4.45E-06	Up
Msn	1.124627435	1.51E-09	Up
Msr1	2.735804163	0.010771173	Up
Mst1	-1.199817223	0.018828261	Down
Mstn	-3.977652348	0.01608212	Down
Msx1	-1.339669603	4.33E-05	Down
Mtfr2	1.017207109	0.000293432	Up
Mtm1	-1.41756514	9.54E-18	Down
Muc16	-3.640323864	0.000664112	Down
Mxd3	3.15489806	2.39E-11	Up
Mybl1	1.079361221	3.50E-05	Up
Mybl2	4.397302047	1.13E-19	Up
Mybpc2	1.1349748	0.0091595	Up
Mybph	1.743067827	0.000698388	Up
Myh6	-2.773617299	3.05E-05	Down
Myh7	-2.222365303	0.009306944	Down
Myo1f	1.914107098	7.66E-05	Up
Myo5a	1.057893047	2.86E-07	Up
Myo7a	1.957237346	8.70E-10	Up
Myoc	-7.023197861	3.23E-76	Down
Myom1	-1.014204309	0.001813662	Down
Myzap	-1.005414026	8.95E-08	Down
Naip5	1.823461618	0.023178412	Up
Nat14	-1.020118503	1.93E-07	Down
Nat8f5	-1.538532079	0.010275223	Down
Nav3	1.717906492	1.83E-09	Up
Ncapd2	1.531022234	1.06E-16	Up
Ncapg	3.926321551	2.09E-65	Up
Ncapg2	1.573603298	1.43E-32	Up
Ncaph	3.334552354	1.47E-27	Up
Ncf1	2.157088123	0.023738334	Up
Ncf2	1.891937109	0.000845933	Up
Ncf4	1.001279407	0.043681272	Up
Nckap1l	1.50486035	0.001465686	Up
Ncr3	1.821460758	0.010729671	Up
Ndc80	2.93116954	2.86E-38	Up
Ndnf	2.351186813	0.000286639	Up
Ndp	-2.218624894	1.84E-06	Down
Nefl	-4.082767077	3.44E-44	Down
Negr1	-1.781746206	0.000227231	Down
Neil3	3.956004725	0.001619805	Up
Nek2	3.790053347	2.15E-25	Up
Nek2l1	3.796136762	3.09E-06	Up
Nek6	1.608475059	4.28E-20	Up
Neurl3	1.529858962	0.000110981	Up
NEWGENE_1565505	1.515483929	0.007646637	Up
Nfam1	1.742327636	0.04287803	Up
Ngb	-2.490379486	2.43E-10	Down
Nipsnap3b	1.160568671	3.01E-11	Up
Nkain1	2.491714953	1.01E-27	Up
Nkd2	-1.053660458	0.000163564	Down
Nkx2-3	2.95448732	0.014273714	Up
Nlrc4	1.890528435	6.49E-05	Up
Nos2	4.033772047	0.000500353	Up
Nox4	1.414456973	0.000249681	Up
Nppb	5.75545688	0.00439348	Up
Nptx1	-1.345667786	0.020735786	Down
Nr1d1	-1.590862092	0.000162567	Down
Nr3c2	-1.096286242	2.97E-10	Down
Nrip3	1.398756288	0.002899003	Up
Nrk	1.426760653	2.80E-06	Up
Nrk-2	1.31471768	2.64E-05	Up
Nrn1l	-2.793367093	2.24E-12	Down
Ns5atp9	3.670328353	3.74E-16	Up
Nsl1	1.452807498	3.13E-06	Up
Nt5c1b	4.533566618	0.012919984	Up
Ntf3	-1.482342568	0.001606602	Down
Ntn1	-1.232717761	6.58E-09	Down
Ntrk2	-3.135298747	4.57E-22	Down
Ntsr1	-1.813558259	0.018800258	Down
Nuak2	1.217224076	6.84E-06	Up
Nuf2	3.640306237	5.78E-51	Up
Nup62cl	1.993936683	2.97E-07	Up
Nusap1	3.457268739	8.53E-60	Up
Nxpe4	1.029701851	0.012836871	Up
Oacyl	-1.25222818	0.002077093	Down
Oas1f	-1.387667236	0.023738334	Down
Odf3l1	1.449580957	0.001652504	Up
Ogdhl	1.258284466	1.35E-05	Up
Oip5	3.70327392	4.55E-15	Up
Oit3	4.250636318	0.018179802	Up
Olr1	3.414234283	1.06E-06	Up
Olr1584	1.682135299	0.040927889	Up
Olr63	1.498168849	3.36E-06	Up
Omd	-2.676505756	3.42E-13	Down
Orc1	1.160584805	0.000753037	Up
Osbp2	-1.674681802	0.000163269	Down
Oscar	2.10482372	0.018548434	Up
Osm	1.717878911	0.011612921	Up
Osmr	1.866824949	2.04E-33	Up
Oxtr	-2.921730798	0.008524605	Down
P2rx2	-2.110028645	4.99E-06	Down
P2rx5	2.490432886	1.49E-30	Up
P2ry12	1.183947634	0.008126272	Up
P2ry13	1.10706983	0.004789832	Up
P2ry6	1.144884711	0.011724346	Up
P3h1	1.052724524	9.67E-09	Up
P3h2	-1.48630402	3.20E-08	Down
P4ha3	3.24982419	1.65E-20	Up
P4htm	-1.048535636	6.60E-08	Down
Pappa2	-2.278758004	4.35E-08	Down
Parpbp	3.976181911	2.49E-32	Up
Parvg	1.890402892	0.001452169	Up
Pax8	1.602420904	0.01235366	Up
Pbk	3.939591864	2.36E-28	Up
Pcdh10	-1.951831883	0.003466423	Down
Pck1	-3.369340078	0.000198073	Down
Pcolce	1.166640238	9.06E-10	Up
PCOLCE2	-2.165924557	3.65E-14	Down
Pcp4	-1.40828856	3.68E-08	Down
Pcsk1	3.149560899	0.002468399	Up
Pcsk9	6.144476838	6.67E-31	Up
Pctp	1.008236065	0.000362333	Up
Pcyt1b	1.260938031	0.004675929	Up
Pde10a	1.352192938	4.62E-07	Up
Pde2a	-1.075831251	1.61E-05	Down
Pde5a	-1.535791621	8.64E-10	Down
Pdlim3	-1.39453637	4.11E-05	Down
Peg10	1.284857001	0.008502658	Up
Peg12	1.967592199	5.73E-05	Up
Pf4	1.140234092	0.019586892	Up
Phactr1	-1.215336123	0.005066398	Down
Phactr3	-7.794074581	8.21E-07	Down
Phkg1	-1.183744855	0.049024281	Down
Pif1	2.045773336	5.88E-08	Up
Pik3cg	1.012287098	0.002039079	Up
Pik3r5	2.144899022	0.000236265	Up
Pirb	1.349656769	0.03532177	Up
Pkhd1l1	-1.238961023	0.001712257	Down
Pla2g2c	-5.492555334	0.018748142	Down
Pla2g5	-1.799679703	0.000676068	Down
Pla2g7	3.754811239	0.000308141	Up
Plaur	1.349652797	3.36E-08	Up
Plcxd1	-2.300560894	0.001681762	Down
Plcxd3	-5.565843983	0.011606059	Down
Plek	1.396707726	0.016593146	Up
Plekhg4	1.561156852	0.037125213	Up
Plin2	1.019852963	1.62E-10	Up
Plk1	3.899044146	1.11E-50	Up
Plk4	2.519744656	7.29E-22	Up
Plod2	1.518781758	2.82E-06	Up
Plp1	-1.763500261	1.13E-08	Down
Plpp3	-1.42323642	1.37E-17	Down
Plppr3	-1.848378719	1.34E-08	Down
Plppr5	-1.83456237	0.005498703	Down
Plxnb3	-1.076686032	0.007658319	Down
Plxnc1	1.217881877	0.002716386	Up
Pmf1	1.452425361	9.73E-12	Up
Pnma2	2.074056611	0.000116627	Up
Pnoc	-3.505163152	0.032595936	Down
Pole	1.801400608	7.57E-08	Up
Pole2	1.747957463	6.14E-07	Up
Polq	1.842366922	0.017421125	Up
Popdc3	-1.432716911	2.08E-07	Down
Ppargc1a	-2.440188655	2.92E-06	Down
Ppef1	3.46346923	0.001123717	Up
Ppp1r12a	-1.011013246	2.92E-09	Down
Ppp1r12b	-1.062627197	1.60E-05	Down
Ppp1r12c	-1.233563055	2.24E-06	Down
Ppp1r14a	-1.116349792	1.25E-12	Down
Ppp1r1a	-1.41978837	5.13E-10	Down
Pram1	1.669224471	0.003961736	Up
Prc1	2.055797476	0.005532722	Up
Prcd	-1.184871051	0.000308141	Down
Prg4	3.938420178	0.000387743	Up
Prima1	-1.273667615	1.29E-06	Down
Prnd	3.73352848	1.94E-11	Up
Prodh1	-1.160214284	0.000225378	Down
Proser2	-1.177531569	2.27E-09	Down
Prr11	2.668868649	2.28E-09	Up
Prr35	-1.252731187	0.024775871	Down
Prss35	3.23362376	3.26E-05	Up
Psat1	1.677692395	6.86E-06	Up
Psd	1.794355025	2.77E-10	Up
Psrc1	1.031484539	0.003960912	Up
Pstpip1	1.432407067	0.001772141	Up
Ptafr	1.362751688	0.00662641	Up
Pter	1.09987113	1.37E-08	Up
Ptgir	1.654356756	0.002434578	Up
Ptp4a3	-1.056881749	2.12E-05	Down
Ptprc	1.684149063	0.040520104	Up
Ptpre	1.436992429	0.001996275	Up
Ptprn	3.591482079	7.93E-15	Up
Ptpro	1.808878798	0.0002151	Up
Ptprv	3.932096937	1.69E-25	Up
Pttg1	3.444102305	3.80E-30	Up
Ptx3	3.933850631	0.000122068	Up
Pxdn	1.307850326	6.28E-07	Up
Pxmp2	-1.388641728	4.77E-11	Down
Pycr1	1.807215906	1.59E-09	Up
Pygm	-1.151857444	1.49E-06	Down
Rab32	1.410456158	3.47E-06	Up
Rab3b	-3.028898274	0.013195222	Down
Racgap1	3.521876195	1.52E-34	Up
Rad18	1.230634691	3.49E-06	Up
Rad51	2.142842522	1.50E-20	Up
Rad51b	1.076321284	0.003210224	Up
Rad54b	1.19441634	0.002757504	Up
Rad54l	1.657394363	5.18E-06	Up
Raet1e	1.84405389	0.006950273	Up
Rasd2	-2.113738336	6.79E-07	Down
Rasgrf1	4.038249731	1.36E-12	Up
Rasl11a	-1.144731703	0.022850973	Down
Rasl12	-1.001004208	4.81E-06	Down
Rbl1	1.125348606	2.37E-10	Up
Rbm20	1.188533951	0.036760066	Up
Rbm38	-1.138521777	2.74E-06	Down
Rbp1	1.840976484	5.71E-21	Up
Rbp4	-3.036613013	0.00409598	Down
Rcan2	-1.132654758	6.87E-07	Down
Rdh12	1.296604755	0.015986744	Up
Rec114	-1.573721033	0.020919216	Down
Reg3b	5.822408131	0.003157841	Up
Reg3g	6.799057362	9.25E-05	Up
Rerg	-1.341286963	4.28E-10	Down
Retn	-6.568024476	8.38E-07	Down
Retnlg	4.704523241	3.09E-22	Up
Rfx2	-1.086166188	3.49E-05	Down
Rfx4	3.395243472	0.004573751	Up
RGD1305645	-1.352847798	4.88E-07	Down
RGD1307182	3.743480892	1.01E-08	Up
RGD1309108	5.732283227	0.005685238	Up
RGD1310335	3.183040612	3.93E-28	Up
RGD1559441	-2.163422484	0.009462662	Down
RGD1559482	2.230045777	0.009701538	Up
RGD1559588	4.405482148	0.008237132	Up
RGD1560010	1.185997523	3.94E-05	Up
RGD1561778	2.005613009	1.90E-05	Up
RGD1561849	1.041777776	0.000419309	Up
RGD1562156	4.159043331	0.014955503	Up
RGD1562465	-1.149649178	4.34E-09	Down
RGD1563349	-1.224359392	0.000113227	Down
RGD1563400	2.151087402	0.005826357	Up
RGD1563578	-2.273295966	0.036631848	Down
RGD1563917	1.613314386	0.011417649	Up
RGD1564308	-1.737765438	0.012127114	Down
RGD1564664	1.138802292	0.000645151	Up
RGD1564899	-2.335875415	0.001192814	Down
RGD1565866	-1.316239466	0.023181426	Down
RGD1566029	-1.039351585	0.00667293	Down
RGD1566138	1.352598186	0.001051916	Up
RGD1566251	-1.421598541	0.034950813	Down
RGD1566401	1.27379031	0.001224729	Up
Rgn	-1.671473491	3.27E-07	Down
Rgs14	1.30868847	0.023574529	Up
Rgs18	1.214884492	0.009388435	Up
Rgs22	-2.738684047	1.08E-05	Down
Rgs6	-1.051480732	1.01E-06	Down
Rgs7	-4.191156446	7.62E-06	Down
Rgsl1	3.9134552	0.000734978	Up
Rims1	-1.351300908	6.84E-07	Down
Rin3	1.094224547	0.000238819	Up
Ripk3	1.111952847	1.44E-06	Up
Rmi2	2.407223329	5.22E-10	Up
Rnase1	-1.726571144	0.02750761	Down
Rnf144a	1.140497506	2.31E-10	Up
Rprm	-1.064111292	0.004922873	Down
Rrm2	4.346612638	2.20E-47	Up
RT1-DMb	1.251273743	0.00371739	Up
Rtn4rl2	1.635601331	0.025774577	Up
Rundc3a	1.527160121	3.91E-06	Up
Runx2	1.149742311	0.014798985	Up
Rxrg	-1.323384421	0.002643599	Down
S100a4	1.065469962	0.000258994	Up
S100a8	1.870163274	0.003347024	Up
S100a9	1.790990573	0.006269531	Up
S1pr3	-1.002355455	0.003367071	Down
Samsn1	1.764991703	0.010766126	Up
Sapcd2	2.879877878	2.61E-12	Up
Sash3	1.156706256	0.025150739	Up
Scd	-3.572859641	0.023738334	Down
Scg3	-2.455421246	6.47E-06	Down
Scg5	3.459042388	0.00029343	Up
Scimp	2.444605944	6.01E-05	Up
Scn2a	1.065427366	0.000505716	Up
Scn4b	-1.128200629	0.005929234	Down
Scn7a	-2.811448486	2.16E-13	Down
Sctr	5.386626187	0.010508641	Up
Sec31b	-1.293726161	1.40E-06	Down
Sec61b	1.084688724	7.72E-10	Up
Selenbp1	-1.427675148	4.67E-08	Down
Sell	2.561478041	0.000312304	Up
Selp	1.339876872	0.000123256	Up
Sema5a	-1.393064643	1.64E-05	Down
Serpinb10	6.13765363	0.027935378	Up
Serpinb2	4.116621849	0.002643389	Up
Serpinb7	-1.607408932	0.000531835	Down
Serpine2	1.076481729	0.000816851	Up
Sfmbt2	2.136429463	4.33E-06	Up
Sfrp4	3.574899212	0.000152945	Up
Sfrp5	-4.21711838	0.002012474	Down
Sgcg	2.735684375	0.009306944	Up
Sgms2	1.704488451	0.00078167	Up
Sgo1	3.002518729	2.01E-20	Up
Sgo2	3.829293154	2.16E-57	Up
Sgpp2	-3.343109815	7.66E-05	Down
Sh2d1b	1.547355146	0.004816745	Up
Sh2d5	3.424939488	0.039865768	Up
Sh3pxd2b	1.171709825	7.17E-13	Up
Sh3rf3	1.198268753	0.000218407	Up
Shb	-1.252117341	1.26E-08	Down
Shcbp1	3.761290802	4.73E-28	Up
Shisa3	-3.394483238	8.93E-07	Down
Siglec10	2.336129491	0.005970919	Up
Siglec8	2.355494673	4.03E-08	Up
Siglech	3.491674986	0.001082866	Up
Six1	-1.017193228	0.002091101	Down
Six2	-3.25998977	0.007406854	Down
Ska1	3.88174866	4.55E-25	Up
Ska3	1.094272263	3.40E-05	Up
Sla	1.33712834	0.0244299	Up
Slamf6	3.643025147	0.020201661	Up
Slamf7	-1.02167981	0.003954762	Down
Slamf8	1.612400137	0.000688261	Up
Slc11a1	3.525831475	0.00256872	Up
Slc16a11	-1.097609216	4.30E-05	Down
Slc17a9	1.135733366	0.000125862	Up
Slc22a2	-1.663258775	0.025135513	Down
Slc24a1	1.838037712	0.003148353	Up
Slc25a23	-1.520088142	2.34E-06	Down
Slc26a9	5.024044464	0.009204985	Up
Slc37a2	1.360460238	0.009875377	Up
Slc38a4	1.287255654	0.000295215	Up
Slc38a5	-1.211360371	0.021812591	Down
Slc41a2	1.527928606	2.85E-07	Up
Slc41a3	1.031190121	5.37E-08	Up
Slc4a8	1.492952682	3.92E-05	Up
Slc5a1	-1.533030874	0.000715723	Down
Slc6a1	-2.577363302	0.000527987	Down
Slc7a11	1.871875509	2.92E-12	Up
Slc7a7	1.304425498	3.15E-07	Up
Slc8a3	-1.412703478	0.013893045	Down
Slco1a2	-1.304780664	0.02031243	Down
Slfnl1	-1.075879365	1.23E-05	Down
Slitrk1	-2.214252516	0.025051572	Down
Slitrk2	-1.668423078	0.003016749	Down
Sln	-1.699994044	0.024240584	Down
Smad9	-1.325909398	0.002012936	Down
Smim3	-1.057469608	1.44E-05	Down
Smoc1	-1.872864749	8.74E-14	Down
Snai1	1.271721004	0.001457715	Up
Snca	-1.542691436	0.018813206	Down
Snhg11	-1.744129199	8.53E-07	Down
Soat1	1.083305682	6.72E-07	Up
Sobp	-1.20976353	4.65E-06	Down
Socs3	1.759004178	7.60E-05	Up
Sorcs1	-1.716168524	8.28E-05	Down
Sostdc1	-2.725384214	2.16E-07	Down
Sox18	1.039590019	0.001038761	Up
Sox2	-2.86623044	0.000775855	Down
Spag5	1.217375323	2.77E-16	Up
Sparcl1	-1.403156146	4.54E-06	Down
Spc24	3.228932478	5.29E-15	Up
Spc25	3.669207491	8.64E-24	Up
Spi1	1.421056762	0.00439348	Up
Spock2	-2.271299215	5.70E-12	Down
Spp1	7.461693994	4.82E-07	Up
Sptbn5	-1.198687184	5.26E-06	Down
Sqle	1.229395154	9.10E-10	Up
Srcin1	-1.303277965	0.007092866	Down
Srpx2	2.298201401	1.12E-20	Up
Ssc5d	1.080876454	4.80E-06	Up
Sstr1	-2.856503282	0.044359522	Down
St8sia4	1.163751585	0.000884994	Up
Stac	-1.217836859	5.81E-08	Down
Stac2	1.861073991	0.005471848	Up
Stap1	1.471802262	0.008130084	Up
Stard4	1.211823249	4.30E-16	Up
ste2	-6.991098684	5.57E-05	Down
Stil	2.671562214	4.16E-16	Up
Stk32b	-2.0091549	0.032174769	Down
Stmn1	1.064294363	9.92E-15	Up
Stmn2	-1.699667249	0.000167706	Down
Ston2	1.446947302	3.92E-05	Up
Sult1a1	-1.874524906	1.47E-14	Down
Sult1d1	-1.183027753	1.98E-06	Down
Susd2	1.021300168	0.000298031	Up
Susd3	1.807829216	0.000512526	Up
Suv39h2	1.108043548	0.000205067	Up
Svip	-1.154237488	4.88E-06	Down
Sybu	-1.019447674	0.000402978	Down
Syk	1.224914147	0.013684691	Up
Syn1	1.527482728	0.000500353	Up
Sync	1.127392299	0.000251028	Up
Syne1-2	-1.172731649	0.011921144	Down
Syp	1.388741576	0.002607517	Up
Tac3	2.357860386	0.000320047	Up
Tacc3	2.652480641	7.33E-40	Up
Tacr2	-1.550608005	1.52E-10	Down
Tacr3	-1.95279282	1.33E-05	Down
Tarm1	5.985634854	0.003461162	Up
Tbx10	-1.575845156	2.75E-12	Down
Tbx4	-1.095988985	0.000242935	Down
Tbx5	-1.436533592	9.96E-08	Down
Tbxas1	2.062235777	0.000281533	Up
Tcte1	-1.047393538	0.013696464	Down
Tdrd12	-5.908493535	5.53E-08	Down
Tekt3	1.591488479	0.000242367	Up
Testin	1.928357437	0.009786039	Up
Tfap2b	-1.88985941	0.004778423	Down
Tfec	2.235876166	2.87E-06	Up
Tfpi2	1.170201884	0.007658319	Up
Tg	4.574047876	1.45E-11	Up
Th	-6.306977255	0.000692518	Down
Thbs2	1.186721497	9.39E-07	Up
Thbs4	2.876799397	3.02E-10	Up
Themis2	1.533035266	0.008322287	Up
Thrb	-1.048800177	4.03E-06	Down
Thrsp	-5.880161456	3.66E-05	Down
Thsd7b	-3.15885285	0.004292056	Down
Ticam2	1.255343858	0.010335742	Up
Ticrr	1.617378037	4.96E-08	Up
Tifa	1.051046356	0.004459758	Up
Timeless	1.166724155	1.49E-06	Up
Timp1	3.132195453	1.70E-23	Up
Timp4	-1.051101325	0.010743742	Down
Tiparp	1.367286421	0.000917577	Up
Tk1	2.361445224	3.29E-30	Up
Tlr1	1.297426275	0.023738334	Up
Tlr13	1.178540076	0.0091595	Up
Tlr2	1.135219289	0.021558624	Up
Tlr5	1.432183069	3.22E-05	Up
Tlr7	1.520547961	0.002940206	Up
Tlr8	1.80081303	0.001059197	Up
Tlr9	1.243630212	0.047523006	Up
Tm4sf19	3.824013458	0.00042628	Up
Tmcc2	-1.035900991	0.000545099	Down
Tmeff2	-1.736433947	0.000158997	Down
Tmem119	1.398150898	9.71E-06	Up
Tmem150b	2.06872243	0.00988225	Up
Tmem169	4.174532437	0.022417129	Up
Tmem200a	2.951678827	5.62E-19	Up
Tmem235	3.06509266	0.011701283	Up
Tmem255a	1.801698942	1.32E-07	Up
Tmem26	2.145298524	0.001339349	Up
Tmem35	-1.512632851	7.32E-05	Down
Tmem38b	-1.026877301	5.88E-08	Down
Tmem97	1.126888734	1.23E-05	Up
Tmod1	-1.136183271	2.46E-07	Down
Tmprss5	-1.78432315	8.58E-07	Down
Tmsb10	1.079037352	1.44E-11	Up
Tnc	1.727227437	1.67E-06	Up
Tnfaip6	3.462831404	3.42E-21	Up
Tnfaip8l2	1.481527733	0.000189458	Up
Tnfrsf1b	1.445591695	4.80E-05	Up
Tnfrsf22	-1.185834487	0.004741727	Down
Tnfsf18	2.474204557	1.16E-06	Up
Tnfsf8	2.96320934	1.00E-09	Up
Tnip3	3.15849665	0.022607545	Up
Tnn	7.684067409	5.71E-17	Up
Tnnc1	2.074664506	8.68E-06	Up
Tnnc2	-1.464530301	1.77E-12	Down
Tnnt1	2.289474221	0.000134384	Up
Tonsl	1.437911008	3.46E-06	Up
Top2a	4.565793788	8.46E-44	Up
Tpm4	1.057574065	6.10E-10	Up
Tpx2	3.032621519	2.57E-24	Up
Traip	3.095113091	2.24E-15	Up
Trank1	-1.60339516	0.040386156	Down
Trdn	-1.753919006	0.000389044	Down
Trem1	3.317730961	0.00012779	Up
Trem2	2.514793319	7.49E-07	Up
Trem3	2.744226907	0.032892746	Up
Trim59	1.168668109	0.001064724	Up
Trim7	1.133940194	0.008751014	Up
Trip13	1.869936378	1.75E-09	Up
Troap	3.760606315	3.99E-25	Up
Trpm3	-1.257268488	0.035173931	Down
Trpv2	1.046909051	0.005137266	Up
Tstd3	1.13807231	3.21E-08	Up
Ttk	3.731979114	6.12E-29	Up
Ttyh1	-1.33120345	0.001082866	Down
Tuba1a	1.216584812	5.75E-09	Up
Tubb2a	1.134264586	3.37E-09	Up
Tubb2b	1.436843229	9.59E-10	Up
Tubb3	2.655411559	1.11E-10	Up
Tubb5	1.172542472	1.12E-10	Up
Tusc5	-1.366478858	0.027173763	Down
Tyrobp	1.629938922	0.000888425	Up
Ube2c	3.634863887	1.01E-16	Up
Ube2t	4.116564057	8.30E-10	Up
Ubr5-2	1.367567458	0.00012598	Up
Ucma	-2.985950896	0.018451225	Down
Ugt8	-1.77252386	0.014480634	Down
Uhrf1	3.210823637	1.08E-31	Up
Unc45b	-1.323611242	0.000165171	Down
Unc5d	-3.673242465	0.001689236	Down
Unc93b1	1.073314592	0.004152019	Up
Usp2	-1.455010254	8.87E-06	Down
Vash2	1.051365002	0.022436516	Up
Vav1	1.671623463	0.001784589	Up
Vcan	2.847555714	9.15E-23	Up
Vim	1.322346409	3.61E-08	Up
Vip	4.25503897	0.011902388	Up
Vit	-4.684698283	1.49E-05	Down
Vsig4	4.886690312	0.005265766	Up
Vsnl1	1.296242091	0.001771586	Up
Vwa1	1.136636135	1.33E-05	Up
Was	1.340357201	0.008409873	Up
Wdhd1	1.598542107	2.48E-09	Up
Wdr62	1.051831643	6.91E-05	Up
Wdr62-2	1.118887387	2.52E-05	Up
Whrn	-1.513351455	8.56E-09	Down
Wisp1	3.596134697	3.30E-13	Up
Wnk2	-1.591998681	1.39E-06	Down
Wnt11	-1.277402457	0.000769247	Down
Wt1	1.684040469	0.023869388	Up
Xcr1	-1.818711963	0.00841763	Down
Xkr5	2.7655664	9.34E-15	Up
Xpnpep2	-1.952223649	1.84E-05	Down
Zbtb20	-1.050004252	0.001635906	Down
Zbtb32	1.186580997	0.030981422	Up
Zc3h12d	1.517521526	0.005580186	Up
Zcwpw1	1.237306282	0.01473271	Up
Zfp385b	-1.813939885	6.08E-26	Down
Zfp385d	-1.437067003	7.94E-06	Down
Zscan18	-1.113133033	0.005822695	Down
Zwilch	1.02180042	1.24E-11	Up
