# Supplementary material for: Transcriptomics Reveals Molecular Features of the Bilateral Pelvic Nerve Injury Rat Model of Detrusor Underactivity
Source: Biomolecules. 2023 Aug 18;13(8):1260. doi: 10.3390/biom13081260 (PMC10452637; doi:10.3390/biom13081260)
Supplement: Supplementary file 1 [file biomolecules-13-01260-s001.zip › Table S2 DEGs of 3 days post-BPNI vs. 28 days post-BPNI.csv]

Table S2 DEGs of 3 days post-BPNI vs. 28 days post-BPNI
id	logFC	pvalue	sign
Abat	1.678742008	0.018230058	Up
Abca4	1.010574398	0.021361345	Up
Abcb4	-2.416907667	1.24E-09	Down
Abcg2	-1.263418556	0.000603996	Down
Acsl6	-2.319045546	0.000793179	Down
Adam12	-1.803510541	2.04E-06	Down
Adam8	-1.331820297	0.016297913	Down
Adamdec1	3.626104788	0.023536474	Up
Adamts16	2.668043497	0.002672795	Up
Adamts4	-1.812616298	5.35E-08	Down
Adap2	-1.044087347	0.043347034	Down
Adgre1	-1.627779532	0.002987887	Down
Adgre4	-1.567471987	0.008469993	Down
Adh6a	-2.870113308	3.45E-07	Down
Adipoq	4.524419697	0.029852192	Up
Adora2b	-1.348431212	1.52E-05	Down
Adprhl1	1.914211712	0.035631346	Up
Adra2c	2.601289035	0.014569945	Up
Adrb3	1.736366173	0.04377052	Up
Aff2	-1.201603787	0.007148763	Down
Ahsp	1.791294014	0.038005434	Up
Aif1	-1.354279772	0.02668252	Down
Akr1c3	3.294870924	0.000655954	Up
Alas2	1.730700981	0.000115607	Up
Aldh1a3	1.981396867	0.010096268	Up
Aldh1l2	-2.178305809	0.000230507	Down
Aldh3a1	1.850649393	0.020912688	Up
Alox5ap	-1.457233004	0.028616744	Down
Amz1	-1.254015035	2.68E-06	Down
Angptl8	-2.665677345	0.011488447	Down
Ankle1	-1.933701562	0.012994774	Down
Ankrd37	1.327994751	0.005822445	Up
Anpep	-1.557072408	0.014362083	Down
Aoah	-2.25923766	0.005751094	Down
Apobec1	-1.688176369	0.000201468	Down
Arg2	1.23765476	4.82E-07	Up
Arhgap19	-1.536591628	0.000208529	Down
Arhgap25	-1.541845044	0.036478338	Down
Arhgap30	-1.234891214	0.048433358	Down
Arl11	-1.78495569	0.001563016	Down
Arl4c	-1.400767185	0.000635208	Down
Arntl	1.190600159	1.23E-08	Up
Art3	1.519811976	0.003708294	Up
Asb12	-1.507187527	0.003540727	Down
Asf1b	-2.6601839	2.78E-06	Down
Aspm	-2.197779727	0.001723453	Down
Atp1a3	-4.553438332	0.013611204	Down
Atp6v0d2	-5.087314773	0.042836499	Down
Atp8b4	-1.944442806	0.012689296	Down
Aunip	-1.913855895	0.000725993	Down
Aurka	-1.339341277	0.004296456	Down
Aurkb	-2.432870617	0.003330139	Down
B3galnt1	-1.018281858	0.010641091	Down
Bcat1	-1.273133887	0.01662114	Down
Bdnf	2.795696505	0.01275715	Up
Bhlhe40	-1.283900119	0.02668252	Down
Birc5	-2.84844209	3.95E-05	Down
Blnk	-1.051895908	0.000270283	Down
Brca1	-1.468812453	0.000177137	Down
Brip1	-1.41140495	0.000429397	Down
Bst1	-1.420361194	0.017498064	Down
Bub1	-1.992892609	0.001472417	Down
Bub1b	-2.6904451	0.002903765	Down
C1qtnf9	1.652676902	0.021110492	Up
C3ar1	-2.308311419	3.76E-05	Down
C5ar1	-2.106538738	0.002192752	Down
C6	-3.138605944	0.002839596	Down
Cacna1e	2.468455154	0.010347637	Up
Cacnb1	1.043861012	0.018745471	Up
Car4	-2.976710551	0.002107837	Down
Cass4	-1.930232782	0.021240178	Down
Ccdc81	-2.307365699	0.012575711	Down
Ccl11	-2.154171706	0.006201356	Down
Ccl12	-3.867857406	2.17E-12	Down
Ccl2	-3.300022223	0.000403539	Down
Ccl6	-2.062548767	0.002897718	Down
Ccl7	-3.839513891	4.49E-05	Down
Ccl9	-5.137556207	0.008469993	Down
Ccna1	-2.39131114	0.037710801	Down
Ccna2	-2.388519058	0.001081955	Down
Ccnb1	-2.25223562	0.002983697	Down
Ccnb2	-2.857538646	0.003461007	Down
Ccne1	-1.261565542	0.010277092	Down
Ccnf	-1.932693078	0.002315859	Down
Ccr3	-3.36629754	0.001532858	Down
Ccr5	-2.382654074	0.000465928	Down
Cd180	-1.942977529	0.002675509	Down
Cd300a	-3.035062837	8.92E-07	Down
Cd300e	-1.984523372	0.008110786	Down
Cd300ld	-2.586678695	0.010641091	Down
Cd300le	-2.073026001	0.000339208	Down
Cd300lf	-1.844905	0.001844077	Down
Cd33	-1.561114932	0.008666186	Down
Cd37	-1.484212742	0.019426792	Down
Cd53	-1.559266067	0.022244253	Down
Cd68	-1.742154922	0.048456496	Down
Cd84	-2.448762443	0.005161019	Down
Cdc20	-1.889649451	0.017954779	Down
Cdc45	-1.56493842	2.41E-05	Down
Cdca2	-2.350518781	0.012489137	Down
Cdca3	-2.749892568	0.000228871	Down
Cdca5	-1.901522295	0.002672795	Down
Cdca8	-1.480335005	0.026877326	Down
Cdk1	-1.736409633	0.011488447	Down
Cdkn2b	1.270587995	0.010202973	Up
Cdkn3	-2.15783263	0.038005434	Down
Cdt1	-1.614102666	2.76E-05	Down
Cenpa	-2.924345749	2.89E-07	Down
Cenpe	-2.314304823	0.000184786	Down
Cenpf	-2.605634184	0.009973055	Down
Cenph	-2.264006428	0.005954384	Down
Cenpi	-1.985584141	0.015236164	Down
Cenpm	-2.209309442	4.94E-07	Down
Cenpn	-1.378264223	0.001856691	Down
Cenpo	-1.090143046	0.000579261	Down
Cenpt	-2.568935428	0.000148541	Down
Cenpw	-2.226400673	0.03349955	Down
Cep55	-2.376923245	0.015001381	Down
Cfap100	4.033857901	4.59E-12	Up
Cfap44	-2.198371756	0.005006089	Down
Chaf1b	-1.322376038	0.003750307	Down
Chi3l1	-2.701573697	0.003736417	Down
Chl1	-3.050691828	3.41E-13	Down
Chrdl2	-3.244450622	8.68E-06	Down
Cit	-1.897518412	0.007339401	Down
Cks2	-1.892641574	0.000598235	Down
Clec10a	-1.79372995	0.000183061	Down
Clec12a	-1.709288021	0.000738988	Down
Clec4a	-1.469950941	0.026773992	Down
Clec4a1	-1.686460016	0.000333714	Down
Clec4a2	-1.793135735	0.023445757	Down
Clec4a3	-2.000289016	4.06E-06	Down
Clec4d	-3.681894475	3.36E-06	Down
Clec4e	-3.440278165	3.02E-06	Down
Clec5a	-2.31858359	0.000404919	Down
Clec7a	-2.572804363	3.31E-06	Down
Clspn	-1.458812115	0.003714297	Down
Cntnap1	-1.150453954	0.000112936	Down
Col18a1	-1.378895415	1.57E-12	Down
Col19a1	1.924916693	0.016611558	Up
Col6a3	-1.274691625	0.000610757	Down
Colec10	2.036559399	0.000381175	Up
Cox6a2	-2.237774487	0.020280207	Down
Cpa1	2.538497643	0.005006089	Up
Cpe	1.615806774	0.001129565	Up
Crispld1	-2.933260357	5.52E-05	Down
Crocc2	-2.304962536	0.006357104	Down
Csf1r	-1.503169141	0.003507768	Down
Csf3r	-2.143282903	0.017349667	Down
Csgalnact1	-1.297430401	0.00013024	Down
Ctsz	-1.246784966	0.029227597	Down
Cxcl12	-1.000376274	0.045130534	Down
Cybb	-2.67785276	0.000235796	Down
Cyp26b1	1.276577868	0.037111317	Up
Cyp2d1	-1.602568317	0.039616661	Down
Cyp7b1	-1.01605517	0.003975002	Down
Cyth4	-1.562661643	0.004072231	Down
Dbf4	-1.672266169	2.23E-05	Down
Dctpp1	-1.350853413	0.003584703	Down
Depdc1	-2.580627078	0.003092845	Down
Depdc1b	-2.553215343	0.000215116	Down
Dhh	-1.720633729	1.44E-06	Down
Dhx58	-1.924109671	0.001313164	Down
Dio3	-2.126799387	0.020912688	Down
Dlgap5	-1.594430332	0.00447813	Down
Dnah8	2.098637524	0.007026073	Up
Dpep2	-1.016326914	0.025538294	Down
Dscc1	-1.613029839	0.027117131	Down
Dtl	-2.431770767	0.00402925	Down
Dusp26	2.482808856	0.000333714	Up
E2f7	-2.434727272	0.001525621	Down
E2f8	-2.472019502	0.001753156	Down
Edil3	-3.842350822	3.36E-05	Down
Edn1	1.255190816	0.001311713	Up
Ehd3	1.468658619	0.001310136	Up
Eme1	-1.938869761	0.002420147	Down
Emilin1	-1.121905542	0.003976108	Down
Endou	1.310915745	0.035548041	Up
Enpp3	-1.522125271	5.68E-08	Down
Epha3	-1.217694745	0.021114983	Down
Ercc6l	-2.270168389	0.000530806	Down
Esco2	-1.971345087	0.004525748	Down
Espl1	-2.475789868	0.001242796	Down
Evi2a	-1.127951924	0.009632633	Down
Exo1	-2.6381771	0.002495761	Down
Exph5	1.310024754	5.84E-05	Up
F5	-2.888609999	0.002541253	Down
Fam150a	6.887919257	0.005157924	Up
Fam159b	1.794798536	0.013381067	Up
Fam89a	-1.42999744	0.0045485	Down
Fancd2	-1.604138473	2.37E-05	Down
Fanci	-1.505639706	0.00046004	Down
Fap	-1.375090853	8.68E-06	Down
Fbxo5	-1.129188287	0.000755125	Down
Fcer1g	-1.6844145	0.001453264	Down
Fcgr1a	-2.176397554	2.24E-05	Down
Fcgr2b	-1.462156749	0.009121031	Down
Fcrl2	-2.861264898	3.09E-10	Down
Fgf14	1.962219599	0.003504508	Up
Fgf16	3.659604148	0.025811063	Up
Fgf5	-4.774700818	1.23E-06	Down
Fgf9	2.514613203	0.042029363	Up
Fgr	-2.045724151	0.029173219	Down
Fhl3	-1.183887735	0.002947908	Down
Fignl1	-1.647345301	0.001513789	Down
Fkbp10	-1.17090235	0.00680741	Down
Fkbp11	-1.120818601	0.013461614	Down
Fkbp1b	-1.180817549	0.009124107	Down
Fmo2	2.368005031	9.93E-06	Up
Fmo3	1.545173796	0.036546262	Up
Fmod	1.57460702	6.30E-05	Up
Folr2	-1.791927451	0.00487413	Down
Foxd3	-2.020748824	0.008703407	Down
Foxm1	-1.25966459	0.00197627	Down
Fsip1	-1.234729341	0.012455196	Down
Galnt5	-1.123663823	0.002164233	Down
Galnt9	1.681735484	0.046288122	Up
Gap43	-1.991790148	0.008292302	Down
Gas2l3	-1.847185107	0.00825934	Down
Gata5	1.1942983	4.38E-08	Up
Gatm	-1.143567744	0.001974289	Down
Gdap1	-1.184881261	0.046288122	Down
Gdf5	-2.749077687	0.002897718	Down
Gen1	-1.207859355	2.68E-05	Down
Gfap	-2.135855072	4.01E-06	Down
Gfra4	1.31388846	0.039411561	Up
Gins1	-1.975481081	4.17E-05	Down
Gkn2	-1.689618351	0.029763364	Down
Gmfg	-1.197474836	0.029763364	Down
Gmnn	-1.22256478	3.28E-06	Down
Gp6	-1.934184282	0.029102627	Down
Gpbar1	-1.322128244	0.036624911	Down
Gpm6a	1.910647649	0.020912688	Up
Gpr183	-1.168835946	0.021361345	Down
Gsn	1.680435457	0.010330002	Up
Gtse1	-1.014907335	0.003425206	Down
Gypa	2.0758417	0.047403719	Up
H19	-2.304738074	0.002324222	Down
H2afz	-1.036337142	0.008703407	Down
Hapln1	-4.079556391	8.63E-06	Down
Has2	-2.322446205	1.28E-08	Down
Hba1	1.756431114	1.26E-05	Up
Hba2	1.917549702	3.58E-06	Up
Hba-a1	1.759643015	0.000774473	Up
Hbb	1.586633871	1.64E-05	Up
Hbb-b1	1.582814451	2.70E-06	Up
Hcn4	2.610111213	0.01091169	Up
Hdac9	-1.498246636	0.000370647	Down
Hgf	-1.756874423	5.79E-08	Down
Hk3	-2.824244103	0.005755131	Down
Hmgb2	-1.59862428	1.54E-05	Down
Hmox1	-2.032772951	0.001750394	Down
Hormad2	-1.606719508	0.017714982	Down
Hpgd	-1.501150606	0.000334165	Down
Hspa12a	-1.380881619	3.09E-10	Down
Htr2b	-1.639496581	0.001318365	Down
Hvcn1	-1.833095498	0.026035401	Down
Id4	1.194551644	0.004507633	Up
Ifi27l2b	-1.348698272	0.004567141	Down
Ifit2	-1.005940185	0.000218887	Down
Ifit3	-1.840199544	0.003590336	Down
Igfbpl1	2.396123509	0.025835494	Up
Igsf10	-1.422358438	3.95E-05	Down
Igsf6	-2.214937237	0.000618364	Down
Igsf7	-2.177543826	0.001856691	Down
Il18	-1.465364837	0.033257759	Down
Il1rl1	-1.846522513	0.012994774	Down
Il6	-3.720761506	0.000208529	Down
Irs3	1.053017712	0.007497134	Up
Isg15	-1.360959844	0.025577476	Down
Itga8	2.100502358	0.006389095	Up
Itgam	-3.074268145	0.000118213	Down
Itgb2	-2.899528692	0.000751723	Down
Itm2a	-1.261459255	0.014019457	Down
Kcng4	-2.111218518	9.32E-10	Down
Kcnk13	-2.056475994	3.69E-05	Down
Kcns3	1.110300661	0.013729201	Up
Kctd12	-1.127678853	0.020912688	Down
Kif11	-2.240155625	0.002192752	Down
Kif14	-2.468937482	0.009632633	Down
Kif18a	-1.105491073	0.007546267	Down
Kif18b	-2.232986443	0.000734717	Down
Kif20a	-1.592371633	0.029307088	Down
Kif20b	-2.240234632	0.004266635	Down
Kif22	-2.274425329	0.009237332	Down
Kif23	-1.168181062	0.002304977	Down
Kif24	-1.597190064	0.002652414	Down
Kif2c	-2.621979574	0.001992245	Down
Kif4a	-1.984111847	5.30E-10	Down
Kifc1	-2.103098325	0.00131275	Down
Kirrel3	2.425852892	0.025185906	Up
Klf15	2.298746198	1.57E-11	Up
Klhl14	2.445001325	0.035835224	Up
Klhl38	1.574195979	0.005223994	Up
Klk1c3	1.739986872	0.039616661	Up
Klra1	-1.394364585	0.009435538	Down
Klra5	-2.331387418	0.036389293	Down
Knl1	-2.172265898	0.000208529	Down
Knstrn	-2.294566789	0.033257759	Down
Kntc1	-1.593314064	0.038297761	Down
Krt14	-2.83138061	0.000125404	Down
Lama1	2.163653412	2.42E-07	Up
Lbp	-1.383402584	1.31E-05	Down
Lgals9	-1.351045192	0.001724398	Down
Lgmn	-1.13700518	0.012638624	Down
Lilra5	-1.141352068	0.007184129	Down
Lilrb3	-2.191588268	1.31E-05	Down
Lilrb4	-3.281455157	3.39E-05	Down
Lilrc2	-1.825830388	0.012638624	Down
Lmnb1	-1.558216356	6.60E-07	Down
LOC100134871	1.69855908	4.99E-05	Up
LOC100364016	-2.644467856	0.001599621	Down
LOC100909671	-1.710815042	0.020803767	Down
LOC100910264	-2.40549861	0.009914827	Down
LOC100910497	-1.59571331	0.005302883	Down
LOC100910636	-1.175973126	0.005822445	Down
LOC100910669	-1.482364911	0.003432929	Down
LOC100911160	-1.266824995	0.01177008	Down
LOC100911204	-2.483358433	0.001348441	Down
LOC100911216	-3.307987	0.002597667	Down
LOC100911825	-1.466726424	0.029321033	Down
LOC100911827	-3.105362923	0.018273868	Down
LOC100911891	3.682288895	7.40E-05	Up
LOC100911962	-4.204427199	0.03589779	Down
LOC100912573	-1.325570863	0.00155323	Down
LOC102546422	-4.105825357	0.003952414	Down
LOC102546820	-1.962516265	6.29E-06	Down
LOC102547244	-2.988631408	0.002311366	Down
LOC102547646	-4.030104864	0.000249948	Down
LOC102547753	1.124322542	0.021026916	Up
LOC102548271	-3.321179369	6.29E-06	Down
LOC102549355	2.331113862	3.09E-05	Up
LOC102549714	-1.38518836	0.024240381	Down
LOC102549726	-1.009158745	4.44E-06	Down
LOC102550137	-2.622512429	0.000120377	Down
LOC102550438	-2.784703808	0.025835494	Down
LOC102550687	-1.396428732	0.020226132	Down
LOC102551651	-3.157897595	3.78E-05	Down
LOC102551714	1.142989409	0.014566094	Up
LOC102551963	-1.148787235	0.018309857	Down
LOC102552055	4.789967393	3.60E-39	Up
LOC102552169	1.736218268	0.03131416	Up
LOC102552476	3.102502969	0.000250034	Up
LOC102553541	1.415396515	0.045681526	Up
LOC102553656	-1.771011813	0.013469914	Down
LOC102553828	1.285164003	0.014746019	Up
LOC102554501	-2.680345439	0.032221515	Down
LOC102554594	2.074348762	0.001195014	Up
LOC102554746	-3.326707113	0.001950621	Down
LOC102555330	-1.962903982	0.047077688	Down
LOC102556096	-1.820577428	0.018844405	Down
LOC102556643	-1.23775837	0.024975247	Down
LOC103690014	-2.090363835	0.013611204	Down
LOC103690019	-1.94579659	4.04E-07	Down
LOC103690081	-2.794445742	0.001195014	Down
LOC103690097	-1.564306228	0.034589046	Down
LOC103690116	2.095735023	0.00046004	Up
LOC103690159	-1.300917468	0.003330139	Down
LOC103690189	2.072364775	0.001486798	Up
LOC103690517	-1.970465878	0.028203892	Down
LOC103690935	-1.466779877	0.00377336	Down
LOC103691468	-1.599749006	0.000460541	Down
LOC103691483	-4.706109241	0.002035178	Down
LOC103692017	2.266418229	0.01913757	Up
LOC103692025	4.008567637	3.47E-06	Up
LOC103692532	1.984648254	0.009983575	Up
LOC103692571	-1.482783367	0.003380897	Down
LOC103692572	-1.879725508	0.048433358	Down
LOC103693217	1.520128771	0.024450608	Up
LOC103693367	4.594919431	0.010300036	Up
LOC103693683	-1.530461883	0.026795296	Down
LOC103693764	1.165381193	0.000762702	Up
LOC103694043	-4.09026625	0.028137296	Down
LOC103694855	1.517933929	1.34E-05	Up
LOC103694857	1.442072536	0.000118213	Up
LOC103694863	1.208794224	0.016907725	Up
LOC103694908	-1.322261759	0.035835224	Down
LOC108348110	-2.426809452	0.036733604	Down
LOC108348116	1.976210187	0.021472893	Up
LOC108349248	-1.722750463	0.004146232	Down
LOC108349559	-1.952970186	0.026316565	Down
LOC108350467	-2.471608812	0.013768658	Down
LOC108350698	-3.023684167	0.017586469	Down
LOC108350721	1.62767427	0.00302753	Up
LOC108350947	1.18263052	0.007582878	Up
LOC108351659	1.259003695	0.049039731	Up
LOC108351953	-3.514814646	0.024380505	Down
LOC108351969	-2.923302881	0.02803755	Down
LOC108352202	6.134904552	0.006393534	Up
LOC108352463	-1.967234635	0.005751094	Down
LOC108352579	-3.521121747	0.001472417	Down
LOC108353073	1.376727699	0.003719975	Up
LOC24906	-3.151096422	0.000569264	Down
LOC303566	-2.157256831	0.036389293	Down
LOC497796	-2.059180701	0.000867567	Down
LOC498276	-1.430773615	0.048456496	Down
LOC681325	-3.024123023	9.68E-07	Down
LOC681341	-3.20754525	0.006897241	Down
LOC689064	1.563092256	0.000110079	Up
LOC689757	-3.159315735	2.53E-06	Down
LOC690097	-1.917848656	0.000334165	Down
Lrr1	-2.86748075	0.005402111	Down
Lrrc15	-3.479587734	3.91E-05	Down
Lrrc17	-1.937670215	0.002541253	Down
Lst1	-2.131808456	0.000867567	Down
Ly49si1	-1.959721328	0.001259212	Down
Ly49si2	-1.603570623	0.000578799	Down
Ly49si3	-1.639346784	0.000794666	Down
Lynx1	1.715464523	0.034894846	Up
Lyz2	-2.800724674	0.000316289	Down
Mad2l1	-1.18593881	0.001257192	Down
Matk	-1.859807594	0.002259873	Down
Matn4	2.271303166	0.007349725	Up
Mcemp1	-2.396286157	0.02364474	Down
Mcm10	-1.938765074	0.005215591	Down
Mcm3	-1.384212967	0.000225389	Down
Mcm4	-1.098826224	0.001028556	Down
Mcm5	-1.637675095	0.002495761	Down
Mcm6	-1.295894676	0.000500605	Down
Melk	-3.032461247	0.000132986	Down
Mis18a	-2.208157879	0.001599621	Down
Mki67	-2.59326571	0.000874012	Down
Mlf1	-5.41239226	0.001716586	Down
Mlxipl	-7.567995664	5.10E-08	Down
Mmp9	-5.156206703	0.039616661	Down
Mms22l	-1.620299532	0.00478329	Down
Mnda	-1.533180135	0.002548973	Down
Mns1	2.404029606	0.000235796	Up
Mrc1	-1.817930587	2.97E-05	Down
Ms4a18	2.555502163	0.033668829	Up
Ms4a2	1.408122386	0.020005874	Up
Ms4a6a	-1.812791233	6.29E-06	Down
Ms4a6b	-1.259352817	0.009435538	Down
Ms4a6bl	-1.281670192	0.001836016	Down
Ms4a6c	-1.619844658	0.003482518	Down
Msr1	-2.807808068	0.000208529	Down
Mthfd2	-1.248780966	0.020280207	Down
Mturn	1.304976815	0.001997613	Up
Mtus2	2.31277242	0.001829099	Up
Muc16	4.665174763	0.006641987	Up
Mx1	-2.032417531	0.004866338	Down
Mxd3	-2.272709003	0.016907725	Down
Mybl2	-2.975010071	3.30E-05	Down
Mybph	-1.270976251	0.004296456	Down
Myh1	3.418966814	0.000487349	Up
Myh2	3.920661505	0.004544476	Up
Myh3	4.144472721	9.41E-06	Up
Myh4	4.339012389	0.010208009	Up
Myo1f	-1.801745727	0.014061302	Down
Myoc	3.008085496	0.025835494	Up
Ncapd2	-1.341106623	3.37E-05	Down
Ncapg	-2.329266516	0.000184786	Down
Ncapg2	-1.243787634	2.55E-07	Down
Ncaph	-2.356487356	4.94E-06	Down
Ncf2	-1.738818267	0.021415317	Down
Ncf4	-1.315252081	0.040551655	Down
Ncr3	-1.563415388	0.048433358	Down
Ndufa10l1	-1.938280163	0.002652414	Down
Neil3	-2.413899197	0.012086107	Down
Nek10	1.468342098	0.000194295	Up
Nfam1	-1.64796608	0.026193582	Down
Ngfr	-2.243047617	3.41E-13	Down
Nkain1	-1.355932713	0.005410504	Down
Nkd2	1.192979756	0.004490468	Up
Nov	3.03904623	4.40E-08	Up
Npb	-1.688402001	0.038675251	Down
Nptxr	-1.952279086	0.001974289	Down
Nrk	-1.261127587	0.005667498	Down
Nrk-2	-1.148636247	0.012899533	Down
Nrn1l	2.095438622	0.002897718	Up
Ns5atp9	-3.126750154	5.66E-09	Down
Nsl1	-1.357563405	0.000557342	Down
Ntn4	1.161385369	0.012854499	Up
Ntsr1	1.871640901	0.013469914	Up
Nuf2	-2.21125928	0.003789088	Down
Nusap1	-2.27824982	0.010828234	Down
Nwd1	1.254634436	0.00637991	Up
Oas1b	-2.043851276	0.026811458	Down
Oas2	-2.709059406	0.002903765	Down
Oasl	-2.771340943	7.51E-06	Down
Ogdhl	-1.180552037	0.001363633	Down
Oip5	-2.334250296	0.022038111	Down
Olr1	-3.928856078	2.66E-08	Down
Olr1584	-2.211223025	0.012800866	Down
Olr59	2.837904245	0.000990931	Up
Olr63	-1.208403048	0.000208529	Down
Omd	2.129291955	0.000336132	Up
Orc1	-1.204049792	0.007120754	Down
Osmr	-1.000909891	0.002541253	Down
P22k15	6.947945999	0.048433358	Up
P2rx5	-1.320710529	0.000184786	Down
P2ry12	-1.221434327	0.006591571	Down
Pamr1	1.536671991	0.000407045	Up
Parpbp	-2.452288965	0.017050598	Down
Parvg	-1.868133379	0.015611132	Down
Pcsk1	-3.077016651	0.005787138	Down
Pcsk6	1.295067193	0.009192393	Up
Peg12	-2.031740846	0.000334165	Down
Phgdh	-1.099965315	0.000191911	Down
Pi15	-2.45578752	0.000177137	Down
Pi16	1.883023746	0.004187317	Up
Pif1	-1.661266115	0.016528202	Down
Pik3r5	-1.949863566	0.02787995	Down
Pirb	-1.459804264	0.016884183	Down
Pld4	-1.249119358	0.003504508	Down
Plekhg4	-1.505386572	0.019027861	Down
Plin1	-1.442118898	0.032624843	Down
Plk1	-2.349526395	0.000620585	Down
Plk4	-1.90688648	0.000774473	Down
Pmf1	-1.187733332	1.13E-06	Down
Pnoc	6.325651857	0.000211967	Up
Pole	-1.449408187	0.019712304	Down
Pole2	-1.448231162	0.00489697	Down
Polq	-2.155915882	0.03083543	Down
Ppm1j	-1.036915075	0.046750621	Down
Ppp1r12c	1.158086182	0.02364474	Up
Proser2	1.038375644	0.049003476	Up
Prr11	-2.435683638	0.002056627	Down
Psat1	-2.005476298	7.92E-07	Down
Ptgir	-1.468646771	0.027350064	Down
Ptprn	-2.337037001	0.019285372	Down
Ptpro	-1.782805927	0.003714297	Down
Ptprv	-2.445132933	0.000605317	Down
Pttg1	-2.392716102	0.003910907	Down
Ptx3	-3.725918235	1.18E-06	Down
Racgap1	-2.167455276	0.006392859	Down
Rad51	-1.77940647	8.63E-06	Down
Rad51b	-1.154248356	0.010258034	Down
Rad54b	-1.127372885	0.007269128	Down
Rad54l	-1.249064077	0.00124749	Down
Raet1e	-2.10696057	0.016054115	Down
Rasd2	1.411683662	0.016884183	Up
Rasl10b	1.203435413	0.0250558	Up
Rassf10	1.242146699	0.000755355	Up
Rassf4	-1.790228856	0.001081955	Down
Rbp1	-1.690482138	5.84E-05	Down
Rcan2	1.421845497	0.033836571	Up
Rec114	2.24113583	0.047990115	Up
Reg3b	-6.17305193	0.002511996	Down
Reg3g	-4.112574841	0.034254931	Down
Rerg	1.063835775	0.003432929	Up
Retnlg	-5.47174596	7.16E-17	Down
RGD1307182	-3.587549821	0.000248846	Down
RGD1309651	2.125244632	7.02E-08	Up
RGD1310335	-2.183649139	4.17E-05	Down
RGD1559459	2.847346925	0.011164193	Up
RGD1559482	-2.20746084	0.000854051	Down
RGD1560455	-1.76310627	0.049342077	Down
RGD1561778	-2.078221315	0.0003448	Down
RGD1564308	2.056893022	0.015460392	Up
RGD1564899	2.04894664	0.023277301	Up
RGD1565355	-1.227181027	0.049039731	Down
RGD1565785	-1.667949437	0.002621795	Down
RGD1566138	-1.189882938	0.015449727	Down
Rgs18	-1.492359178	0.003241715	Down
Rhof	1.723274201	8.84E-05	Up
Ripk3	-1.033097053	0.00131275	Down
Rmi2	-1.454376176	0.025811063	Down
Rspo1	2.264423932	0.000655954	Up
RT1-T24-1	-1.165269404	0.049039731	Down
RT1-T24-3	-1.632209915	0.000123176	Down
Rtp4	-1.720511341	0.025435087	Down
Rxfp1	2.756431348	0.038675251	Up
Sall1	1.708520749	0.005253334	Up
Sapcd2	-2.120388042	8.54E-07	Down
Sbsn	1.020947922	0.001352555	Up
Scgb2a1	5.097220667	0.004591354	Up
Scgb2a2	4.024648496	0.004055861	Up
Scimp	-2.026661939	0.0250558	Down
Sctr	-4.510268007	0.000713646	Down
Scube3	1.627335324	0.035656696	Up
Selp	-1.363316208	0.008073665	Down
Serpinb10	-4.764708848	0.001723453	Down
Serpinb2	-3.656614131	0.005953047	Down
Serpinb7	3.406980895	1.46E-08	Up
Sertm1	1.760770965	0.009063172	Up
Sfrp4	-2.791268885	0.000665091	Down
Sgo1	-2.246039606	0.001136878	Down
Sgo2	-2.465950423	0.0024046	Down
Shcbp1	-2.285609536	0.016528202	Down
Siglec1	-2.888640789	3.02E-06	Down
Siglec8	-1.895806972	9.95E-05	Down
Ska1	-2.310677035	0.04795838	Down
Ska3	-1.050350146	0.00680741	Down
Slamf9	-2.242423733	4.04E-06	Down
Slc11a1	-3.044781661	0.000725993	Down
Slc16a12	1.712354236	0.038675251	Up
Slc36a2	-6.422739764	0.006944396	Down
Slc37a2	-1.98653355	0.001974289	Down
Slc6a1	-4.677216551	0.003504508	Down
Slc7a5	-1.265897173	0.002852344	Down
Slfn2	-1.055092871	0.034589046	Down
Slfn4	-2.987793679	4.24E-06	Down
Snai1	-1.020766866	0.027866835	Down
Soat1	-1.167055964	4.85E-07	Down
Sod3	1.097916508	0.018950637	Up
Spag5	-1.100147028	2.94E-11	Down
Sparcl1	1.347989294	0.001535984	Up
Spata13	1.139070573	0.022597979	Up
Spc24	-2.404932444	3.83E-05	Down
Spc25	-2.369007869	0.001009532	Down
Spon1	-1.093228322	2.03E-05	Down
Spp1	-4.772912559	0.016463995	Down
Srpx	-1.229544618	0.026399907	Down
Ssc5d	-1.0673448	0.033338729	Down
Steap1	-1.781791413	2.14E-05	Down
Stil	-1.59223241	0.004673727	Down
Strip2	-1.038918886	0.038297761	Down
Sult1a1	1.388674907	0.001750394	Up
Susd3	-1.626626906	0.023445757	Down
Tacc3	-1.666038912	0.001380953	Down
Tbxas1	-1.983490162	0.004567141	Down
Tekt2	-1.26855586	0.033257759	Down
Tfec	-2.423181932	4.90E-06	Down
Tg	-2.776002996	0.009192393	Down
Thbs4	-1.949424561	0.015199633	Down
Themis2	-2.043797055	0.001829099	Down
Thrb	1.031353701	4.93E-06	Up
Ticrr	-1.558485266	5.10E-07	Down
Timp1	-2.471615267	7.96E-06	Down
Tk1	-1.510999562	0.000208454	Down
Tlr13	-1.433977334	0.005161208	Down
Tlr2	-1.626030847	0.004111763	Down
Tlr7	-2.086265576	0.00012793	Down
Tlr8	-2.13673398	0.001018296	Down
Tlr9	-1.316106548	0.036182384	Down
Tm4sf19	-2.81273329	0.045681526	Down
Tmcc2	1.13365013	0.036389293	Up
Tmem106a	-1.292550764	0.001313891	Down
Tmem235	-2.185827138	0.044314932	Down
Tmem252	1.031306991	0.012580666	Up
Tmem255a	-1.840294599	5.70E-05	Down
Tmem97	-1.106519891	0.01091169	Down
Tmtc1	1.341018742	0.001123954	Up
Tnfaip6	-3.127400148	3.36E-06	Down
Tnfaip8l2	-1.537952768	0.00460933	Down
Tnfrsf1b	-1.565528154	0.00046004	Down
Tnfsf9	-1.125568141	0.029307088	Down
Tonsl	-1.135691653	0.000713646	Down
Top2a	-2.478133824	0.017652185	Down
Tpm4	-1.013980596	0.0091933	Down
Tpx2	-2.261410148	0.004544476	Down
Traip	-2.013137015	2.53E-06	Down
Trem1	-2.734161368	0.011528771	Down
Trem2	-2.178431343	0.005161208	Down
Trip13	-1.553593168	5.02E-05	Down
Ttk	-2.56569798	0.00131275	Down
Ttyh2	-1.285232545	0.000923294	Down
Tubb2b	-1.051797522	0.010739194	Down
Tubb5	-1.154494234	0.000541295	Down
Tubb6	-1.320505081	0.017750335	Down
Tyrobp	-1.558406957	0.009435538	Down
Ube2l6	-1.276560953	0.00043812	Down
Ucn2	-1.988530203	0.025033633	Down
Uhrf1	-2.379495562	6.34E-05	Down
Upk3bl	-2.000752448	0.003717962	Down
Usp18	-1.897595092	0.02754093	Down
Vcan	-1.908963385	0.000496662	Down
Vim	-1.26446416	0.004305479	Down
Vsnl1	-1.105078072	0.03497322	Down
Vtn	1.011494632	0.01945585	Up
Wdhd1	-1.137317708	0.003259002	Down
Wfikkn2	1.32368404	7.69E-05	Up
Whrn	1.566765371	3.30E-05	Up
Wisp2	2.026817468	0.001852295	Up
Wnt2b	-1.20751786	0.003432929	Down
Zcwpw1	-1.13076286	0.046015895	Down
