# Supplementary material for: Transcriptomics Reveals Molecular Features of the Bilateral Pelvic Nerve Injury Rat Model of Detrusor Underactivity
Source: Biomolecules. 2023 Aug 18;13(8):1260. doi: 10.3390/biom13081260 (PMC10452637; doi:10.3390/biom13081260)
Supplement: Supplementary file 1 [file biomolecules-13-01260-s001.zip › Table S3 DEGs of sham group vs. 28 days post-BPNI.csv]

Table S3 DEGs of sham group vs. 28 days post-BPNI
id	logFC	pvalue	sign
Aatk	-1.575558117	0.00011034	Down
Abca8a	-2.224025666	4.75E-05	Down
Abcb1a	-1.301251994	0.004268767	Down
Abcb1b	2.268427561	3.66E-07	Up
Abcg2	-1.660051091	8.92E-09	Down
Acacb	-1.195557585	0.006060888	Down
Acsl6	-3.614924489	9.39E-14	Down
Acta1	1.970347661	0.048008073	Up
Adamts8	2.426534104	0.000125123	Up
Adarb1	-1.212515356	0.005947117	Down
Adcy7	1.731374083	2.68E-05	Up
Adhfe1	-1.316430384	0.008365651	Down
Adipoq	-5.507841565	0.005873284	Down
Adora2b	-1.494943803	0.000336399	Down
Aff2	-1.415634691	0.001429669	Down
Ajap1	-2.644877093	0.00017004	Down
Akr1c19	-1.017114624	0.038172978	Down
Akr1c3	3.629392495	0.0047616	Up
Alpi	-5.912794612	0.013103158	Down
Alpp	-4.58502485	0.013268641	Down
Alppl2	-3.35304011	1.32E-17	Down
Alx1	-2.219722255	1.40E-05	Down
Amer1	1.204314758	8.09E-05	Up
Ankef1	-3.809539331	0.025698704	Down
Aoc1	4.125869564	2.14E-05	Up
Apol9a	-2.199202754	0.016636862	Down
Arg2	1.247594499	4.97E-09	Up
Arl4d	-1.239584876	0.002846923	Down
Arntl2	1.677817789	0.0088921	Up
Asb12	1.737121847	0.002769608	Up
Asic2	-1.811109991	0.020388279	Down
Asic4	-4.308729068	8.29E-07	Down
Astn2	-1.738750648	0.001347395	Down
Atp1a2	-2.233480695	0.000414066	Down
Atp1b2	-1.413657861	0.001484878	Down
Bach2	1.363240434	0.038915265	Up
Basp1	1.016980403	0.031915225	Up
Bbox1	-2.192347058	0.01776707	Down
Bdnf	6.422525297	0.001126925	Up
Bex4	-1.743554478	0.001634942	Down
Bmp3	1.111995958	0.000372451	Up
Bst2	-1.232625416	0.028993653	Down
C2cd4a	3.041572034	0.000125123	Up
Cacna1a	-1.119521507	0.0047616	Down
Cacna1i	-3.080762084	4.98E-05	Down
Cadm2	-2.965017173	2.00E-08	Down
Cadm4	-1.310422589	0.038106169	Down
Camk4	-1.329934637	0.005904272	Down
Capn6	1.495209077	0.02317563	Up
Car4	-2.958107868	0.001161922	Down
Carns1	-1.012805071	0.027486331	Down
Cartpt	5.867118388	0.009470557	Up
Ccdc85a	-1.580693155	0.004784823	Down
Ccdc85b	-1.111020463	0.027847422	Down
Ccl11	-4.504396866	3.65E-17	Down
Cd209f	-3.604139358	0.007903457	Down
Cdh19	-2.73563125	3.41E-05	Down
Cdh4	-1.859882094	0.031097072	Down
Cdkl5	1.058841364	0.025795398	Up
Cdkn2b	1.184634234	0.047689446	Up
Cdo1	-1.970296683	1.24E-05	Down
Celsr1	-1.142205499	0.016000851	Down
Cemip	2.251385712	0.003929003	Up
Ces2h	2.478803651	0.03138337	Up
Cfap100	2.651954699	0.001634942	Up
Chl1	-1.826545514	0.002248164	Down
Chrna5	-2.020033492	0.012234185	Down
Cidea	-1.967383986	0.025733223	Down
Cilp	3.327568659	2.09E-06	Up
Ckm	-1.4060525	0.035343888	Down
Cldn2	3.418214858	0.001563502	Up
Cma1	1.233576931	0.032980703	Up
Cmtm5	-2.374814635	0.004983759	Down
Cntfr	-1.70168393	0.013497	Down
Col11a1	1.627748829	0.011379581	Up
Col23a1	-3.115451876	1.57E-08	Down
Col28a1	-3.93413374	3.47E-10	Down
Col6a4	3.315571292	4.22E-05	Up
Col6a6	-2.565731343	1.20E-05	Down
Col8a1	1.765090604	0.025698704	Up
Col9a3	-2.346467792	0.004480231	Down
Cox6a2	-1.995876591	0.008954688	Down
Cpa4	2.612667938	0.005873284	Up
Cpe	1.656940334	0.000363194	Up
Crem	-2.010655445	0.004188438	Down
Crispld1	-2.611113449	0.000336399	Down
Crlf1	3.426313994	2.85E-08	Up
Csmd1	-3.171964753	7.01E-07	Down
Ctgf	2.382664522	0.026323703	Up
Cthrc1	2.534531815	0.005873284	Up
Cux2	-1.22927676	0.001583061	Down
Cxcl12	-1.324620025	1.35E-05	Down
Cxcr4	1.876807015	0.000316572	Up
Cyp1a1	3.916957247	0.005701125	Up
Cyp2c11	5.196273395	0.013631198	Up
Cyp3a18	-1.199575596	0.016585993	Down
Dcdc5	-2.515114943	0.001166788	Down
Depdc7	1.361524949	0.012788027	Up
Dhh	-1.348741914	0.001126925	Down
Dhrs7c	-2.698493465	0.039653372	Down
Dhx58	-2.208724994	0.006656143	Down
Diaph3	2.493161378	0.031915225	Up
Dpp6	-1.602868632	0.002755368	Down
Dram1	1.495019313	0.002100635	Up
Drp2	-1.323860185	0.000304722	Down
Dusp26	2.320104026	2.33E-05	Up
Edil3	-2.871093638	2.44E-07	Down
Efcab1	-1.07801994	0.004188438	Down
Efr3b	-1.033692695	0.047407555	Down
Egfl6	-1.564178319	4.41E-07	Down
Egr3	-2.146843612	0.022168699	Down
Ehd3	1.504515842	0.016158379	Up
Elf5	-1.744291406	3.41E-05	Down
Eln	2.565659256	0.002725852	Up
Enpp2	-1.075729762	0.008114099	Down
Erich3	-4.522107708	1.78E-12	Down
Esr1	-2.66792202	0.017218012	Down
Exph5	1.123066148	0.001595173	Up
Fam150a	6.620647342	0.015423318	Up
Fam150b	-2.665277359	0.019991677	Down
Fam69c	-3.80462407	0.018773138	Down
Fcrla	3.138295595	0.008534396	Up
Fgf10	-1.308144332	0.001166788	Down
Fgl2	-1.529661953	1.57E-08	Down
Fkbp1b	-1.068636047	0.029545444	Down
Fmod	2.37345232	1.54E-07	Up
Fn1	2.254509082	0.006500547	Up
Folh1	-2.161000491	0.031113852	Down
Fosl1	-1.895794473	0.044900276	Down
Foxd3	-2.730661629	4.54E-05	Down
Foxo6	-1.206080028	0.01730942	Down
Foxs1	1.830021992	0.01730942	Up
Fxyd6	2.811834699	0.001350106	Up
Gabra3	-2.600647766	1.04E-05	Down
Galnt13	4.055694731	0.02152954	Up
Garnl3	-1.302806148	0.003120118	Down
Gdap1	-1.133800277	0.045551822	Down
Gdf6	2.366585079	0.026323703	Up
Gfra2	-1.611034158	5.17E-05	Down
Gfra3	-1.610530614	8.86E-05	Down
Gjb2	1.431251764	0.003166203	Up
Gna14	-1.382991518	0.001624137	Down
Golt1a	2.462554275	0.000313875	Up
Gpd1	-4.061602361	8.62E-06	Down
Gpnmb	1.070135552	0.000663169	Up
Gpr37l1	-2.596819841	0.004151426	Down
Grem1	7.053682346	3.37E-30	Up
Grid1	2.834510851	0.007193572	Up
Grik2	-1.940371096	0.046697834	Down
H2afz	-1.193741418	0.000123015	Down
Hapln1	-4.021520148	3.33E-14	Down
Hcn4	2.154411273	0.040140604	Up
Hepacam	-2.55057766	3.01E-05	Down
Hgfac	1.388369468	0.014281263	Up
Hmcn1	1.305616337	6.53E-05	Up
Hpgd	-1.348735088	0.006445951	Down
Hs6st2	1.348212226	0.01776707	Up
Htr1b	-2.106515301	0.004421685	Down
Ifi44	-1.396974864	0.03023451	Down
Ifit1	-1.792062788	0.033107966	Down
Ifit3	-2.354527643	0.001595173	Down
Igf2	-1.395772997	1.84E-15	Down
Igf2bp3	-1.376388479	0.048199803	Down
Igfbp3	-1.567085347	9.21E-05	Down
Igsf10	-1.201452878	0.001401014	Down
Il13ra2	-1.647396823	0.013133076	Down
Il17b	2.245206972	0.021936768	Up
Ildr2	3.055103409	1.01E-09	Up
Inhbb	1.755053527	0.006581907	Up
Ints6l	-1.017920006	0.025974667	Down
Iqgap2	-1.455212582	6.70E-05	Down
Irf7	-3.532819236	7.88E-05	Down
Irf9	-1.300086896	0.044775811	Down
Isg15	-2.385573999	0.006422929	Down
Islr	1.362669384	0.04952709	Up
Islr2	1.929071084	0.04251102	Up
Itga8	4.39628348	2.43E-15	Up
Jph1	-1.593996016	0.000731748	Down
Kcnc1	-6.432475006	0.000792695	Down
Kcnn2	-1.579765645	0.037258217	Down
Kcnq4	-1.20877678	0.025257187	Down
Kif4a	1.302353801	0.008562134	Up
Lamc3	-1.302539546	0.047128909	Down
Lbh	1.021489008	0.002334504	Up
Ldlrad4	1.236133963	0.003929003	Up
Lgals9	-1.967757443	0.003650944	Down
Lgi4	-1.237217238	0.023784921	Down
Lgr5	-2.023743908	0.040778246	Down
Lmx1b	-1.660036194	0.045569872	Down
LOC100909913	-3.355639566	1.30E-06	Down
LOC100910558	-1.268816721	0.013057836	Down
LOC100911160	-1.890739065	0.00011034	Down
LOC100911848	-1.948384915	3.11E-05	Down
LOC100911891	5.29296991	7.20E-06	Up
LOC100912479	-1.273686007	0.040543307	Down
LOC100912683	4.865871029	0.013465225	Up
LOC100912988	-3.514671615	2.89E-41	Down
LOC102546726	-3.075535442	0.025645331	Down
LOC102547698	1.445885264	0.021357914	Up
LOC102547940	3.351420033	0.000367912	Up
LOC102549948	2.755079958	0.008365651	Up
LOC102549995	-3.437602412	0.04993168	Down
LOC102550746	3.198215519	0.006028522	Up
LOC102550773	-3.794321735	3.68E-13	Down
LOC102550910	1.452785389	0.038915662	Up
LOC102552169	2.065838348	0.038407459	Up
LOC102552170	6.198700745	0.033122068	Up
LOC102552476	3.848564632	0.00016824	Up
LOC102552958	2.373253689	0.032915931	Up
LOC102553017	-2.950493346	0.003100174	Down
LOC102553298	-3.343017648	0.040140604	Down
LOC102553362	-1.701107958	0.033223237	Down
LOC102553568	-2.763878577	0.006075861	Down
LOC102554235	-1.363268091	0.038068133	Down
LOC102554411	-1.652227019	0.002064596	Down
LOC102554501	-3.365100013	0.000840015	Down
LOC102554594	2.20535981	0.004983759	Up
LOC102554639	-1.057353177	0.021953194	Down
LOC102554748	-3.281638171	8.92E-09	Down
LOC102555341	1.596011525	0.001484878	Up
LOC102556298	-2.235577995	3.34E-12	Down
LOC102557427	-2.665097906	4.75E-18	Down
LOC103690098	2.837753052	0.034622649	Up
LOC103690147	-1.684872744	0.001246345	Down
LOC103690159	-1.94221352	5.91E-06	Down
LOC103690189	2.17114442	0.008194892	Up
LOC103691571	-2.928276925	2.09E-06	Down
LOC103691573	-3.385433937	1.07E-15	Down
LOC103691580	-1.560958923	5.62E-05	Down
LOC103692025	3.497134797	0.000411578	Up
LOC103692471	1.289909654	0.045598104	Up
LOC103693267	1.216909273	0.000943133	Up
LOC103693323	-3.221091101	3.74E-09	Down
LOC103693356	1.319189865	0.006801556	Up
LOC103693676	3.121007353	2.85E-08	Up
LOC103693742	-1.478742744	0.025974667	Down
LOC108349205	-3.8095491	0.009732737	Down
LOC108349816	-4.006051891	0.005227852	Down
LOC108350026	-2.906972455	2.79E-07	Down
LOC108350028	-1.425524491	0.008971656	Down
LOC108350198	-1.469437197	0.022306417	Down
LOC108350210	-1.668203737	0.01730942	Down
LOC108350467	-2.668396189	0.008971656	Down
LOC108350476	-3.358637779	0.016937895	Down
LOC108351972	-6.170068239	0.004188438	Down
LOC108352556	3.374347542	0.047719619	Up
LOC302022	-1.245769771	0.000731748	Down
LOC304239	-3.538098949	3.63E-28	Down
LOC679149	2.163923367	0.003582297	Up
LOC680933	-1.709725121	1.09E-05	Down
LOC688839	-2.582920631	0.005904272	Down
Lox	1.697324592	0.0285472	Up
Lrrc4b	-1.799671227	0.011217634	Down
Lrrc75b	1.617611214	0.047159505	Up
Ltbp2	4.66389844	0.002258389	Up
Ly49s6	4.024237647	0.016687747	Up
Maob	-1.410314081	0.013329132	Down
Map7d2	-1.367696028	0.027969255	Down
Met	1.505514521	2.85E-08	Up
Mettl7b	1.958887804	0.000381635	Up
Mfge8	2.354544994	0.001954761	Up
MGC109340	-1.26436021	0.024612553	Down
Micall2	1.157798139	0.000123015	Up
Mlip	-2.712010812	0.039653372	Down
Mmp13	2.610818831	0.031124474	Up
Mmp17	1.937084914	0.044125086	Up
Mmp17-2	1.88734258	0.039653372	Up
Moxd1	-4.151841772	0.002064596	Down
Mpo	-8.015232293	0.000565684	Down
Mpped1	-7.928168746	5.75E-06	Down
Mrap	-6.401824753	0.013104644	Down
Ms4a12	3.348087087	0.038068133	Up
Mst1	-1.745630267	0.042734502	Down
Mtus2	2.54684821	0.000219246	Up
Mx2	-1.924231602	0.031124474	Down
Myh1	2.807325293	0.008718302	Up
Myh3	4.839611512	9.09E-08	Up
Myh6	-3.021322019	0.019991677	Down
Myo10	1.388442308	1.14E-09	Up
Myoc	-3.99355566	0.017175784	Down
Naa11	2.826914244	0.013465225	Up
Ndnf	2.488733903	0.015561034	Up
Ndp	-3.369964533	7.00E-07	Down
Nefl	-2.380931554	0.005473373	Down
Nek6	1.203226093	2.64E-05	Up
Nell2	-2.865817165	0.016578548	Down
Ngb	-2.459010368	0.000404238	Down
Ngfr	-1.448069538	4.52E-07	Down
Nhs	1.368324611	5.34E-05	Up
Nkain1	1.137587209	0.044473876	Up
Nov	2.071349505	0.001126925	Up
Nox4	1.641179262	0.011599517	Up
Nptxr	-1.763337072	0.006600241	Down
Npy4r	2.03952783	0.010343701	Up
Nr1i2	-5.983531121	0.000958399	Down
Ntm	2.434565801	0.036568406	Up
Ntrk2	-2.506290135	2.73E-05	Down
Oas1a	-2.978736849	0.002663185	Down
Oas1b	-3.2063382	0.001328183	Down
Oas1g	-2.451985807	0.004859833	Down
Oas1i	-2.565365346	0.005742388	Down
Oas2	-3.665084931	0.001350106	Down
Oas3	-1.685964314	0.016737201	Down
Oasl	-3.030039354	0.000799929	Down
Oasl2	-2.307714146	0.016636862	Down
Olr59	4.144941588	5.34E-11	Up
Osbp2	-2.085758393	0.002068294	Down
Otogl	-1.403966459	0.003120118	Down
P2rx5	1.178498854	0.020656792	Up
P2rx7	-1.298519459	0.0004399	Down
P2ry14	-1.277606232	0.031230381	Down
P4ha3	2.677345491	0.000125039	Up
Pcdh10	-2.989644333	1.67E-06	Down
Pck1	-3.374241879	0.007079559	Down
Pcsk6	1.477997192	0.005227852	Up
Pcsk9	4.247354133	0.006070838	Up
Pde10a	1.16968539	0.04993168	Up
Pde1b	-1.006660414	0.041298867	Down
Phactr1	-1.632072611	4.08E-10	Down
Pi15	-2.087805137	0.007392584	Down
Piezo2	1.037137704	0.042693299	Up
Pla2g2a	-1.917070218	1.29E-05	Down
Plin1	-3.754109056	0.000347676	Down
Plp1	-1.840564072	0.003397317	Down
Plppr3	-1.7380573	0.022974243	Down
Plxnb3	-2.218160072	0.010484057	Down
Pmepa1	1.002759678	0.023629055	Up
Popdc3	-1.431693468	0.012230151	Down
Pou3f1	1.745008828	0.000134875	Up
Ppargc1a	-1.017005916	0.029324404	Down
Prima1	-1.068456156	0.016581378	Down
Prnd	2.008125247	3.23E-06	Up
Prrt2	-1.103907485	0.006656143	Down
Ptgs1	1.149829021	0.001142111	Up
Ptp4a3	-1.041421258	0.003397317	Down
Rasgrf1	3.62366555	7.15E-05	Up
Rassf4	-1.59098136	0.000544355	Down
Retn	-4.673306575	0.001793864	Down
RGD1309676	1.248493599	5.75E-06	Up
RGD1562465	-1.23288321	4.59E-11	Down
RGD1563349	-1.754422932	2.90E-07	Down
RGD1563578	-2.950407897	0.039653372	Down
Rgn	-1.386057399	0.012309479	Down
Rgs1	-2.207780631	0.017272256	Down
Rgs13	3.047782327	0.036568406	Up
Rhof	1.897037161	2.04E-06	Up
Ripply1	3.529750275	0.013057146	Up
Rnf186	1.030618327	0.031143137	Up
Rspo1	1.282214128	0.0008968	Up
RT1-S3	-2.085816448	0.01730942	Down
RT1-T24-3	-3.565459013	0.018447452	Down
Rtp4	-2.91005913	0.005364521	Down
Rundc3a	1.603032948	0.02317563	Up
Rxfp1	4.488853015	0.006422929	Up
Rxrg	-1.937647005	0.003099911	Down
S100b	-1.970320962	0.00046745	Down
S1pr3	-1.608592858	0.017981993	Down
Scg3	-2.1905287	2.00E-08	Down
Scg5	4.450876	0.00017004	Up
Scgb2a1	4.643238736	0.020093452	Up
Scgb2a2	4.774199347	0.001350106	Up
Scn7a	-2.795733829	0.000464043	Down
Scube1	-1.347505387	0.009345225	Down
Sfrp5	-4.1992779	0.037277518	Down
Sgcg	3.009702608	0.013499839	Up
Sh3rf3	2.200201163	0.000125123	Up
Shisa3	-2.434761695	0.019858366	Down
Slc16a9	-1.015453027	0.000817676	Down
Slc22a2	-1.655967492	0.016547024	Down
Slc35f1	-1.87397246	0.010326446	Down
Slc38a3	-1.410186896	0.033223237	Down
Slc38a5	-1.530294716	0.005873284	Down
Slc6a1	-7.248668144	4.97E-09	Down
Slc7a5	-1.652548575	2.90E-05	Down
Slco1a2	-1.32971285	0.02446142	Down
Slfn4	-2.670814934	0.005146278	Down
Slitrk2	-2.649215862	0.000222697	Down
Slitrk3	-4.151195606	0.000195731	Down
Smoc1	-2.036702492	0.000125123	Down
Sostdc1	-2.26459851	0.001595173	Down
Sox10	-2.21158879	0.005319756	Down
Spp1	2.68244511	0.013120323	Up
Spsb1	1.201571768	0.010265229	Up
Srpx2	2.016995026	0.045818298	Up
St6gal2	-1.820341243	0.014310824	Down
Steap1	-1.053259606	0.040406053	Down
Sult1d1	-1.403159653	2.47E-05	Down
Tacr2	-1.601444416	0.04952709	Down
Tacr3	-1.47908304	0.0088921	Down
Testin	2.287805637	0.03500272	Up
Tfap2b	-1.952080022	0.011379581	Down
Thrsp	-4.868900282	0.006505607	Down
Tiparp	2.383107088	5.67E-08	Up
Tmprss5	-1.654001192	0.000453982	Down
Tnfrsf22	-2.218689513	1.20E-05	Down
Tnn	3.9211073	0.003182239	Up
Trank1	-2.70567139	0.001611595	Down
Trhde	-1.923542121	0.01730942	Down
Trim7	1.707907721	0.00027054	Up
Trpm3	-1.852960583	0.042693299	Down
Tslp	-1.40215578	0.004983759	Down
Ttyh1	-1.697507733	0.010826687	Down
Unc45b	-1.907434701	0.006656143	Down
Unc5d	-3.551160683	0.025733223	Down
Usp18	-3.39845159	0.045394155	Down
Usp2	-1.537169963	0.023565771	Down
Vgll3	1.14662498	0.006445951	Up
Vip	5.154086812	0.03500272	Up
Wfdc1	1.513761602	0.021856859	Up
Wisp1	2.386930205	0.006603221	Up
Wisp2	1.899773056	0.006028522	Up
Wnt2b	-1.502883696	2.09E-06	Down
XAF1	-1.609150897	0.011789217	Down
Zc3h12a	1.427812321	0.025733223	Up
Zdbf2	-2.51844628	0.037258217	Down
Zfp488	-2.529381202	0.04693542	Down
