# Supplementary material for: Transcriptomics Reveals Molecular Features of the Bilateral Pelvic Nerve Injury Rat Model of Detrusor Underactivity
Source: Biomolecules. 2023 Aug 18;13(8):1260. doi: 10.3390/biom13081260 (PMC10452637; doi:10.3390/biom13081260)
Supplement: Supplementary file 1 [file biomolecules-13-01260-s001.zip › Table S4 Partial channels and receptors of urothelium.xlsx]

## Sheet: Sheet1
Table S4-Partial channels and receptors of urothelium
Family	gene name	sham vs day 3			day 3 vs day 28			sham vs day 28
		basemean	log2(Fold change)	Padj	basemean	log2(Fold change)	Padj	basemean	log2(Fold change)	Padj
Piezo	Piezo1	7832.05	0.3993	0.00147514	9898.61	-0.04947	0.914008	7923.85	0.351898	0.056897
	Piezo2	758.254	0.891015	0.0215586	1172.93	0.144692	0.93054	836.165	1.03714	0.0426933
sodium channel	Scnn1g	3945.46	-0.342685	0.27966	4534.49	0.384563	0.604497	4621.11	0.0466637	0.978117
stretch-activated K+ channels	Kcnma1	3409.32	0.197033	0.498806	3285.4	-0.74375	0.0228512	2760.58	-0.544196	0.257011
	Kcnn1	198.762	-0.354736	0.429407	181.68	-0.250541	0.705776	190.642	-0.603591	0.278845
	Kcnn2	234.585	-1.20653	2.65586e-07	142.156	-0.378809	0.828358	225.121	-1.57977	0.0372582
	Kcnn3	288.932	-0.0720961	0.933676	409.793	0.650611	0.523319	381.452	0.581364	0.68745
	Kcnn4	735.315	0.440727	0.509083	774.023	-0.687937	0.492115	591.7	-0.247071	0.894604
	Kcnk2	222.613	0.276254	0.539662	262.733	-0.144941	0.903245	217.889	0.136415	0.928193
	Kcnk4	80.5903	0.296279	0.807953	137.371	0.798695	0.500666	117.219	1.10056	0.465903
	Kcnj8	2388.67	0.741677	4.59086e-08	2565.4	-0.947996	0.047305	1720.97	-0.204116	0.878675
	Kcnj11	5.16406	-1.53021	0.382253	5.40764	1.37315		7.52383	-0.154966	0.971437
TRP channels	Trpa1	53.995	-0.5587	0.509703	91.0564	1.42723	0.188286	93.7104	0.868903	0.562149
	Trpc1	420.587	-0.275225	0.379819	472.363	0.25616	0.741287	472.368	-0.0166913	0.99055
	Trpc4	23.8931	-0.734042	0.487179	19.2414	-0.15675	0.979459	23.6958	-0.879305	0.859742
	Trpm7	4741.09	0.0784089	0.779815	5554.66	0.0253165	0.969618	4935.63	0.106133	0.833197
	Trpm8	42.5304	0.681856	0.546796	67.4057	0.344677	0.8247	51.1068	1.03017	0.580608
	Trpv1	63.0392	-0.269412	0.701865	62.2135	-0.119291	0.923999	62.7104	-0.385312	0.708053
	Trpv2	889.011	1.04691	0.00513727	1283.13	-0.154818	0.947752	852.106	0.888921	0.4291
	Trpv4	2341.84	-0.07589	0.800556	2866.91	0.293371	0.659009	2681.68	0.22049	0.806962
	Pkd1	15765.3	-0.138159	0.703263	17974.9	0.161394	0.854639	17180.9	0.0260271	0.987456
	Pkd2	4441.32	-0.235463	0.290288	5283.55	0.368561	0.408393	5195.81	0.136142	0.878338
Purinergic receptors	Adora1	128.182	1.51065	0.0101664	168.03	-0.821881	0.0525313	89.8187	0.693069	0.69353
	Adora2a	147.953	0.257969	0.770071	168.884	-0.221192	0.908539	140.54	0.0327325	0.986176
	Adora2b	1026.42	-0.151494	0.74368	765.633	-1.34843	1.5188e-05	753.674	-1.49494	0.000336399
	Adora3	41.493	-0.287118	0.762769	39.5821	-0.205166	0.89369	40.3038	-0.487314	0.762444
	P2rx1	93687	-0.40411	0.0845941	92360.3	0.0380095	0.987579	97738.6	-0.363415	0.834254
	P2rx2	49.237	-2.11003	4.98601e-06	37.4961	1.36255	0.0532143	65.9441	-0.74497	0.4066
	P2rx3	67.3684	0.0898252	0.917036	84.912	0.224275	0.816258	75.3517	0.31714	0.742321
	P2rx4	1831.4	0.943752	0.0016525	2190.22	-0.711462	0.270162	1403.25	0.231773	0.814907
	P2rx5	257.703	2.49043	1.48527e-30	346.946	-1.32071	0.000184786	130.786	1.1785	0.0206568
	P2rx6	28.3479	-0.449959	0.673868	19.5498	-1.16529	0.378383	22.2999	-1.60377	0.0601982
	P2rx7	207.829	-0.242383	0.706652	159.24	-1.05514	0.100465	163.144	-1.29852	0.0004399
	P2ry1	625.487	-0.128305	0.824048	727.849	0.207392	0.872905	692.881	0.0800123	0.965691
	P2ry2	1845.82	0.103027	0.823715	2212.86	0.0682451	0.933965	1951.61	0.173346	0.829227
	P2ry4	248.891	-0.883776	0.00102656	261.764	0.719962	0.0529303	315.142	-0.159802	0.859007
	P2ry6	392.779	1.14488	0.0117243	447.898	-1.09774	0.103498	256.058	0.0457112	0.984187
nicotinic receptor	Chrna2	27.2991	0.340626	0.779825	42.9943	0.560847	0.652856	35.7949	0.903843	0.466781
	Chrna3	10.8912	-0.916521	0.439606	9.75763	0.38211	0.900663	12.3856	-0.526295	0.849159
	Chrna4	4.92144	-1.61027	0.54634	4.67769	1.26094		6.84331	-0.34773	0.963764
	Chrna5	1315.18	-0.913722	0.0418047	754.279	-1.10893	0.238034	1102.93	-2.02003	0.0122342
	Chrna6	0.391051	-2.20977		0			0.404436	-2.29706
	Chrna7	30.1148	-0.757991	0.541015	20.4966	-0.66264	0.6771	26.7511	-1.42755	0.410589
	Chrna9	0			0			0
	Chrna10	2.33985	-0.0259536		2.41384	-0.250786		2.21781	-0.25466
	Chrnb3	4.41593	-0.753756	0.761733	3.82025	0.0674598		4.67119	-0.678958	0.877235
	Chrnb4	131.369	-0.527478	0.498695	192.546	1.11894	0.256978	200.732	0.593832	0.798042
muscarinic receptor	Chrm1	0.310345	-1.92123		0.681333	2.83807		0.942397	0.88782
	Chrm2	1884.05	-0.0954413	0.811849	2928.98	0.883483	0.0737357	2740.4	0.791012	0.225653
	Chrm3	1563.55	-0.224732	0.70598	1927.02	0.448918	0.631489	1884.66	0.224344	0.911584
	Chrm4	1.75165	-1.4186		0.999905	-0.220631		1.7203	-1.63195
	Chrm5	0.711813	-3.08746		0			0.732608	-3.16848
α- and β-adrenergic receptor	Adra1a	97.6829	-1.15642	0.0910147	57.6505	-0.550112	0.667341	90.995	-1.69868	0.128664
	Adra1b	33.4155	-0.987817	0.202335	23.9672	-0.170802	0.951198	33.1538	-1.15072	0.47867
	Adra1d	502.254	0.877252	0.00371401	599.733	-0.659151	0.503922	395.613	0.220525	0.921138
	Adra2a	280.509	0.193031	0.794415	317.013	-0.184831	0.886875	270.455	0.00877506	0.996067
	Adra2b	8.7299	0.707462	0.688962	14.5378	0.463288	0.798679	11.1381	1.17856	0.57028
	Adra2c	11.6397	-1.06151	0.429605	30.3226	2.60129	0.0145699	32.0082	1.54655	0.155012
	Adrb1	160.969	-0.477474	0.178194	196.777	0.668849	0.274387	206.923	0.194376	0.876501
	Adrb2	244.601	-0.458707	0.321405	285.342	0.54231	0.510501	300.565	0.0860374	0.964199
	Adrb3	365.557	-1.79623	0.000551725	399.304	1.73637	0.0437705	573.082	-0.0617736	0.97973
pituitary adenylate cyclase-activating polypeptide receptor	Adcyap1r1	421.141	-0.156671	0.801722	414.153	-0.24793	0.81611	401.675	-0.405064	0.42849
bradykinin receptors	Bdkrb1	192.527	0.962589	0.253178	195.252	-1.49358	0.14796	113.803	-0.525414	0.87414
	Bdkrb2	1000.76	0.0450261	0.945036	1098.51	-0.13483	0.888933	986.626	-0.0866706	0.950042
substance P receptor	Tacr1	1442.47	0.271009	0.526259	1645.57	-0.244914	0.856125	1361.55	0.0279007	0.990141
neurokinin receptors	Ntrk1	16.337	-0.271391	0.911319	16.505	-0.031639	0.995848	16.5885	-0.305072	0.928064
	Ntrk2	263.387	-3.1353	4.56992e-22	77.0183	0.624827	0.625994	286.439	-2.50629	2.72977e-05
NGFR	Ngfr	704.161	0.793773	0.00227061	610.848	-2.24305	3.40892e-13	363.05	-1.44807	4.51918e-07
EGFR	Egfr	3330.85	0.288121	0.278222	3949.75	-0.140354	0.892305	3263.85	0.152339	0.875311
	Erbb2	4155.8	-0.139196	0.710382	4975.55	0.292451	0.678673	4747.79	0.157096	0.87554
	Erbb3	2682.67	0.0444242	0.928606	3134.31	0.0518948	0.957883	2818.24	0.0991752	0.938854
prostaglandin receptors	Ptgdr	2.2752	-0.867377		2.48923	0.793852		2.94213	-0.0591494
	Ptgdr2	137.479	-0.531546	0.361107	177.333	0.841522	0.245801	187.835	0.309951	0.845684
	Ptger1	1230.62	-0.110046	0.742941	1427.9	0.181919	0.769595	1351.74	0.0746082	0.943834
	Ptger2	260.622	0.585437	0.20411	382.257	0.22162	0.902282	295.022	0.806029	0.518493
cannabinoid receptors	Cnr1	1513.29	-0.35224	0.446096	1336.57	-0.359891	0.608786	1409.29	-0.706942	0.421596
	Cnr2	154.756	1.81785	0.00269531	196.713	-1.1614	0.265982	90.6006	0.650387	0.52191
Toll-like	Tlr4	628.88	0.53615	0.103225	839.264	-0.00465733	0.997806	646.659	0.532664	0.294621
