# Supplementary material for: Transcriptomics Reveals Molecular Features of the Bilateral Pelvic Nerve Injury Rat Model of Detrusor Underactivity
Source: Biomolecules. 2023 Aug 18;13(8):1260. doi: 10.3390/biom13081260 (PMC10452637; doi:10.3390/biom13081260)
Supplement: Supplementary file 1 [file biomolecules-13-01260-s001.zip › Table S5 GOKEGG analysis of sham group vs. 3 days post-BPNI.xlsx]

## Sheet: Sheet 1
Table S5 GOKEGG analysis of sham group vs. 3 days post-BPNI
ONTOLOGY	ID	Description	GeneRatio	BgRatio	pvalue	p.adjust	qvalue	geneID	Count	zscore
BP	GO:0007059	chromosome segregation	84/1124	331/18112	1.24058e-29	6.92369e-26	5.16996e-26	Aurkb/Bex4/Birc5/Brca1/Brip1/Bub1/Bub1b/Ccnb1/Ccne1/Cdc20/Cdc6/Cdca2/Cdca5/Cdca8/Cdt1/Cenpe/Cenpf/Cenph/Cenpk/Cenpn/Cenpq/Cenpt/Cenpw/Cit/Dlgap5/Dscc1/Dsn1/Ect2/Eme1/Esco2/Espl1/Fam83d/Fancd2/Fbxo5/Gen1/Hjurp/Incenp/Kif14/Kif18a/Kif18b/Kif22/Kif23/Kif2c/Kif4a/Kifc1/Knl1/Knstrn/Kntc1/Mad2l1/Mki67/Ncapd2/Ncapg/Ncapg2/Ncaph/Ndc80/Nek2/Nek2l1/Nek6/Nsl1/Nuf2/Nusap1/Plk1/Pmf1/Prc1/Psrc1/Pttg1/Racgap1/R…	84	8.94693
BP	GO:0000070	mitotic sister chromatid segregation	53/1124	161/18112	6.60885e-25	1.8442e-21	1.37708e-21	Aurkb/Birc5/Bub1/Bub1b/Ccnb1/Cdc20/Cdc6/Cdca5/Cdca8/Cdt1/Cenpe/Cenpk/Cit/Dscc1/Dsn1/Espl1/Fbxo5/Gen1/Incenp/Kif14/Kif18a/Kif18b/Kif22/Kif23/Kif2c/Kif4a/Kifc1/Knstrn/Kntc1/Mad2l1/Ncapd2/Ncapg/Ncapg2/Ncaph/Ndc80/Nek2/Nek6/Nsl1/Nuf2/Nusap1/Plk1/Prc1/Psrc1/Pttg1/Racgap1/Sgo1/Sgo2/Spag5/Tacc3/Trip13/Ttk/Ube2c/Zwilch	53	7.28011
BP	GO:0000819	sister chromatid segregation	56/1124	189/18112	1.11078e-23	2.06641e-20	1.543e-20	Aurkb/Birc5/Bub1/Bub1b/Ccnb1/Cdc20/Cdc6/Cdca5/Cdca8/Cdt1/Cenpe/Cenpk/Cit/Dscc1/Dsn1/Esco2/Espl1/Fbxo5/Gen1/Incenp/Kif14/Kif18a/Kif18b/Kif22/Kif23/Kif2c/Kif4a/Kifc1/Knstrn/Kntc1/Mad2l1/Ncapd2/Ncapg/Ncapg2/Ncaph/Ndc80/Nek2/Nek6/Nsl1/Nuf2/Nusap1/Plk1/Prc1/Psrc1/Pttg1/Racgap1/Rmi2/Sgo1/Sgo2/Spag5/Tacc3/Top2a/Trip13/Ttk/Ube2c/Zwilch	56	7.48331
BP	GO:0098813	nuclear chromosome segregation	68/1124	275/18112	1.77548e-23	2.47724e-20	1.84977e-20	Aurkb/Birc5/Brip1/Bub1/Bub1b/Ccnb1/Ccne1/Cdc20/Cdc6/Cdca5/Cdca8/Cdt1/Cenpe/Cenpf/Cenpk/Cenpq/Cit/Dscc1/Dsn1/Ect2/Eme1/Esco2/Espl1/Fam83d/Fancd2/Fbxo5/Gen1/Incenp/Kif14/Kif18a/Kif18b/Kif22/Kif23/Kif2c/Kif4a/Kifc1/Knl1/Knstrn/Kntc1/Mad2l1/Ncapd2/Ncapg/Ncapg2/Ncaph/Ndc80/Nek2/Nek6/Nsl1/Nuf2/Nusap1/Plk1/Prc1/Psrc1/Pttg1/Racgap1/Rmi2/Sgo1/Sgo2/Spag5/Spc24/Spc25/Tacc3/Top2a/Trip13/Ttk/Ube2c/Zcwpw1/Zwil…	68	8.24621
BP	GO:0000280	nuclear division	85/1124	446/18112	6.45538e-21	7.2055e-18	5.38039e-18	Aspm/Aurka/Aurkb/Birc5/Brip1/Bub1/Bub1b/Ccnb1/Ccnb2/Ccne1/Ccsap/Cdc20/Cdc6/Cdca2/Cdca5/Cdca8/Cdkn1c/Cdt1/Cenpe/Cenpk/Cit/Cks2/Cyp26b1/Dscc1/Dsn1/Eme1/Espl1/Fancd2/Fbxo5/Fignl1/Gen1/Incenp/Kif11/Kif14/Kif15/Kif18a/Kif18b/Kif20a/Kif20b/Kif22/Kif23/Kif2c/Kif4a/Kifc1/Knstrn/Kntc1/Lif/Mad2l1/Mastl/Met/Mki67/Msx1/Mybl1/Mybl2/Ncapd2/Ncapg/Ncapg2/Ncaph/Ndc80/Nek2/Nek6/Nsl1/Nuf2/Nusap1/Osm/Plk1/Prc1/Psrc1…	85	8.35182
BP	GO:0140014	mitotic nuclear division	64/1124	287/18112	1.24802e-19	1.16087e-16	8.66827e-17	Aurka/Aurkb/Birc5/Bub1/Bub1b/Ccnb1/Ccsap/Cdc20/Cdc6/Cdca2/Cdca5/Cdca8/Cdkn1c/Cdt1/Cenpe/Cenpk/Cit/Dscc1/Dsn1/Espl1/Fbxo5/Gen1/Incenp/Kif11/Kif14/Kif15/Kif18a/Kif18b/Kif20b/Kif22/Kif23/Kif2c/Kif4a/Kifc1/Knstrn/Kntc1/Mad2l1/Met/Mki67/Mybl2/Ncapd2/Ncapg/Ncapg2/Ncaph/Ndc80/Nek2/Nek6/Nsl1/Nuf2/Nusap1/Plk1/Prc1/Psrc1/Pttg1/Racgap1/Sgo1/Sgo2/Spag5/Tacc3/Tpx2/Trip13/Ttk/Ube2c/Zwilch	64	7.75
BP	GO:0048285	organelle fission	88/1124	498/18112	2.26329e-19	1.80449e-16	1.34742e-16	Aspm/Aurka/Aurkb/Birc5/Brip1/Bub1/Bub1b/Ccnb1/Ccnb2/Ccne1/Ccsap/Cdc20/Cdc6/Cdca2/Cdca5/Cdca8/Cdkn1c/Cdt1/Cenpe/Cenpk/Cit/Cks2/Cyp26b1/Dcn/Dscc1/Dsn1/Eme1/Espl1/Fancd2/Fbxo5/Fignl1/Gen1/Incenp/Kif11/Kif14/Kif15/Kif18a/Kif18b/Kif20a/Kif20b/Kif22/Kif23/Kif2c/Kif4a/Kifc1/Knstrn/Kntc1/Lif/Mad2l1/Mastl/Met/Mki67/Msx1/Mtfr2/Mybl1/Mybl2/Ncapd2/Ncapg/Ncapg2/Ncaph/Ndc80/Nek2/Nek6/Nsl1/Nuf2/Nusap1/Osm/Plk1/…	88	8.10163
BP	GO:0060326	cell chemotaxis	64/1124	315/18112	1.86053e-17	1.29795e-14	9.6919e-15	Aif1/Bst1/C3ar1/C5ar1/Ccl11/Ccl12/Ccl2/Ccl3/Ccl6/Ccl7/Ccl9/Ccr3/Ccr5/Cnr2/Csf1r/Csf3r/Cx3cr1/Cxcl14/Cxcl3/Cxcl6/Cxcr4/Dpep1/Enpp2/Fcer1g/Fcgr2a/Gja1/Gpr183/Grem1/Hbegf/Hgf/Hmgb2/Itgam/Itgb2/Lbp/Lgmn/LOC290595/Lox/Lyn/Met/Mst1/Mstn/Nckap1l/Pf4/Pla2g7/Plxnb3/Ptpro/Retnlg/Rin3/S100a8/S100a9/Sell/Sema5a/Slamf8/Spi1/Spp1/Stap1/Syk/Thbs4/Tnfaip6/Tnfsf18/Trem1/Trem3/Vav1/Xcr1	64	5.75
BP	GO:0097529	myeloid leukocyte migration	53/1124	230/18112	4.00485e-17	2.48345e-14	1.85441e-14	Aif1/Bst1/C3ar1/C5ar1/Ccl11/Ccl12/Ccl2/Ccl3/Ccl6/Ccl7/Ccl9/Ccr3/Cd200r1/Cd300a/Csf1r/Csf3r/Cx3cr1/Cxcl3/Cxcl6/Dpep1/Emilin1/Fcer1g/Fcgr2a/Grem1/Itgam/Itgb2/Lbp/Lgmn/Lyn/Mst1/Mstn/Nckap1l/P2ry12/Pf4/Pla2g7/Ptpro/Retnlg/Rin3/S100a8/S100a9/Sell/Slamf8/Spi1/Spp1/Stap1/Syk/Thbs4/Tnfaip6/Tnfsf18/Trem1/Trem2/Trem3/Vav1	53	6.18123
BP	GO:0050900	leukocyte migration	72/1124	391/18112	4.92059e-17	2.74618e-14	2.05059e-14	Adora1/Aif1/Apod/Asb2/Bst1/C3ar1/C5ar1/Ccl11/Ccl12/Ccl2/Ccl3/Ccl6/Ccl7/Ccl9/Ccr3/Ccr5/Cd200r1/Cd300a/Cnr2/Csf1r/Csf3r/Cx3cr1/Cxcl14/Cxcl3/Cxcl6/Dpep1/Emilin1/Fcer1g/Fcgr2a/Foxj1/Gpr183/Grem1/Itga4/Itgam/Itgb2/Lbp/Lep/Lgmn/LOC290595/Lyn/Madcam1/Mmp9/Msn/Mst1/Mstn/Nckap1l/Nkx2-3/P2ry12/Pf4/Pla2g7/Ptafr/Ptpro/Retnlg/Rin3/Ripk3/S100a8/S100a9/Sell/Selp/Slamf8/Spi1/Spp1/Stap1/Syk/Thbs4/Tlr2/Tnfaip6/Tnf…	72	6.36396
BP	GO:0030595	leukocyte chemotaxis	52/1124	233/18112	3.36376e-16	1.70665e-13	1.27437e-13	Aif1/Bst1/C3ar1/C5ar1/Ccl11/Ccl12/Ccl2/Ccl3/Ccl6/Ccl7/Ccl9/Ccr3/Cnr2/Csf1r/Csf3r/Cx3cr1/Cxcl14/Cxcl3/Cxcl6/Dpep1/Fcer1g/Fcgr2a/Gpr183/Grem1/Itgam/Itgb2/Lbp/Lgmn/LOC290595/Lyn/Mst1/Mstn/Nckap1l/Pf4/Pla2g7/Ptpro/Retnlg/Rin3/S100a8/S100a9/Sell/Slamf8/Spi1/Spp1/Stap1/Syk/Thbs4/Tnfaip6/Tnfsf18/Trem1/Trem3/Vav1	52	5.82435
BP	GO:0002274	myeloid leukocyte activation	54/1124	257/18112	1.41223e-15	6.56805e-13	4.9044e-13	Aif1/Batf/Blk/Btk/C5ar1/Ccl3/Cd300a/Cd300lb/Cd300lf/Cd33/Cd37/Cd84/Clec4d/Cnr2/Cst7/Cx3cr1/Cxcl6/Dnase1l3/Enpp3/Fcar/Fcer1g/Fcgr2a/Fes/Fgr/Fn1/Hmox1/Il10/Il13ra2/Il18/Il1rl1/Itgam/Itgb2/Lbp/Ldlr/Lilrb4/Lyn/Myo1f/Nr1d1/Pirb/Pla2g5/Pram1/Ptafr/Ptpre/Slc11a1/Snca/Spi1/Stap1/Syk/Tlr1/Tlr2/Tlr9/Trem2/Tyrobp/Vsig4	54	5.71548
BP	GO:0051983	regulation of chromosome segregation	31/1124	94/18112	3.8046e-15	1.63334e-12	1.21963e-12	Aurkb/Birc5/Bub1/Bub1b/Ccnb1/Cdc6/Cdca2/Cdt1/Cenpe/Cit/Fbxo5/Gen1/Kif2c/Kntc1/Mad2l1/Mki67/Ncapd2/Ncapg/Ncapg2/Ncaph/Ndc80/Nek6/Plk1/Pttg1/Rad18/Rmi2/Tacc3/Trip13/Ttk/Ube2c/Zwilch	31	5.56776
BP	GO:0030198	extracellular matrix organization	59/1124	314/18112	1.3929e-14	5.5527e-12	4.14624e-12	Adamts13/Adamts14/Adamts16/Adamts20/Adamts4/Adamts6/Adamtsl2/Adamtsl4/Agt/Bcl3/Chadl/Col11a1/Col18a1/Col23a1/Col28a1/Col4a1/Col5a1/Col6a4/Col6a6/Col8a1/Col9a3/Csgalnact1/Cst3/Ecm2/Eln/Emilin1/Fap/Fbln2/Fkbp10/Fn1/Foxf2/Fscn1/Gfap/Grem1/Has1/Has2/Hpse2/Il6/Itga8/Itih1/Lox/Loxl1/Loxl2/Mfap4/Mmp17/Mmp19/Mmp9/Ndnf/P3h1/Ptx3/Pxdn/Sh3pxd2b/Smoc1/Spock2/Tmem38b/Tnfrsf1b/Vit/Vwa1/Wt1	59	2.99434
BP	GO:0043062	extracellular structure organization	59/1124	315/18112	1.6137e-14	6.00404e-12	4.48326e-12	Adamts13/Adamts14/Adamts16/Adamts20/Adamts4/Adamts6/Adamtsl2/Adamtsl4/Agt/Bcl3/Chadl/Col11a1/Col18a1/Col23a1/Col28a1/Col4a1/Col5a1/Col6a4/Col6a6/Col8a1/Col9a3/Csgalnact1/Cst3/Ecm2/Eln/Emilin1/Fap/Fbln2/Fkbp10/Fn1/Foxf2/Fscn1/Gfap/Grem1/Has1/Has2/Hpse2/Il6/Itga8/Itih1/Lox/Loxl1/Loxl2/Mfap4/Mmp17/Mmp19/Mmp9/Ndnf/P3h1/Ptx3/Pxdn/Sh3pxd2b/Smoc1/Spock2/Tmem38b/Tnfrsf1b/Vit/Vwa1/Wt1	59	2.99434
BP	GO:0045229	external encapsulating structure organization	59/1124	316/18112	1.86813e-14	6.51629e-12	4.86575e-12	Adamts13/Adamts14/Adamts16/Adamts20/Adamts4/Adamts6/Adamtsl2/Adamtsl4/Agt/Bcl3/Chadl/Col11a1/Col18a1/Col23a1/Col28a1/Col4a1/Col5a1/Col6a4/Col6a6/Col8a1/Col9a3/Csgalnact1/Cst3/Ecm2/Eln/Emilin1/Fap/Fbln2/Fkbp10/Fn1/Foxf2/Fscn1/Gfap/Grem1/Has1/Has2/Hpse2/Il6/Itga8/Itih1/Lox/Loxl1/Loxl2/Mfap4/Mmp17/Mmp19/Mmp9/Ndnf/P3h1/Ptx3/Pxdn/Sh3pxd2b/Smoc1/Spock2/Tmem38b/Tnfrsf1b/Vit/Vwa1/Wt1	59	2.99434
BP	GO:0071621	granulocyte chemotaxis	35/1124	128/18112	3.99007e-14	1.30992e-11	9.78124e-12	Bst1/C3ar1/C5ar1/Ccl11/Ccl12/Ccl2/Ccl3/Ccl6/Ccl7/Ccl9/Ccr3/Csf1r/Csf3r/Cxcl3/Cxcl6/Dpep1/Fcer1g/Fcgr2a/Itgam/Itgb2/Lbp/Mstn/Nckap1l/Pf4/S100a8/S100a9/Sell/Spp1/Syk/Thbs4/Tnfaip6/Tnfsf18/Trem1/Trem3/Vav1	35	4.90189
BP	GO:0030593	neutrophil chemotaxis	31/1124	103/18112	6.52114e-14	2.02192e-11	1.50978e-11	Bst1/C3ar1/C5ar1/Ccl11/Ccl12/Ccl2/Ccl3/Ccl6/Ccl7/Ccl9/Csf3r/Cxcl3/Cxcl6/Dpep1/Fcer1g/Fcgr2a/Itgam/Itgb2/Lbp/Nckap1l/Pf4/S100a8/S100a9/Sell/Spp1/Syk/Thbs4/Tnfaip6/Trem1/Trem3/Vav1	31	4.84934
BP	GO:1905818	regulation of chromosome separation	26/1124	76/18112	2.36575e-13	6.94906e-11	5.18891e-11	Aurkb/Birc5/Bub1/Bub1b/Ccnb1/Cdc6/Cdt1/Cenpe/Cit/Fbxo5/Gen1/Kntc1/Mad2l1/Ncapd2/Ncapg/Ncapg2/Ncaph/Ndc80/Nek6/Plk1/Pttg1/Tacc3/Trip13/Ttk/Ube2c/Zwilch	26	5.09902
BP	GO:0051304	chromosome separation	29/1124	97/18112	5.06887e-13	1.41447e-10	1.05619e-10	Aurkb/Birc5/Bub1/Bub1b/Ccnb1/Cdc6/Cdt1/Cenpe/Cit/Eme1/Espl1/Fbxo5/Gen1/Kntc1/Mad2l1/Ncapd2/Ncapg/Ncapg2/Ncaph/Ndc80/Nek6/Plk1/Pttg1/Tacc3/Top2a/Trip13/Ttk/Ube2c/Zwilch	29	5.38516
BP	GO:0002886	regulation of myeloid leukocyte mediated immunity	25/1124	73/18112	6.64688e-13	1.76649e-10	1.31905e-10	Arg1/Blk/Btk/C3/Cd300a/Cd84/Cx3cr1/Cxcl6/Dnase1l3/Fcer1g/Fcgr1a/Fcgr2a/Fes/Fgr/Hmox1/Il13ra2/Itgam/Itgb2/Lyn/Pram1/Ptafr/Spi1/Stap1/Syk/Tyrobp	25	3.8
BP	GO:0070661	leukocyte proliferation	60/1124	353/18112	8.14049e-13	2.06509e-10	1.54202e-10	Aif1/Arg1/Blk/Blm/Bst1/Btk/Ccl12/Cd180/Cd300a/Cd38/Cd40/Cd80/Cebpb/Csf1r/Csf2ra/Csf2rb/Ctla4/Cxcr4/Ebi3/Enpp3/Fcgr2b/Fgf10/Foxj1/Gja1/Gpr183/Grem1/Hells/Il10/Il18/Il6/Itgam/Itgb2/Laptm5/Lep/Lgals5/Lilrb4/Lst1/Lyn/Msn/Nckap1l/Ntn1/Pde5a/Ptprc/Ripk3/RT1-DMb/Sash3/Shb/Siglec10/Slamf6/Slc11a1/Syk/Tarm1/Tlr9/Tnfrsf1b/Tnfsf18/Trem2/Tyrobp/Vsig4/Zbtb32/Zc3h12d	60	5.68038
BP	GO:0002444	myeloid leukocyte mediated immunity	32/1124	121/18112	1.33866e-12	3.20061e-10	2.38992e-10	Arg1/Blk/Btk/C3/Ccl3/Cd300a/Cd300lb/Cd84/Cx3cr1/Cxcl6/Dnase1l3/Fcar/Fcer1g/Fcgr1a/Fcgr2a/Fes/Fgr/Hmox1/Il13ra2/Itgam/Itgb2/Lyn/Myo1f/Ncf1/Pram1/Ptafr/Spi1/Stap1/Syk/Trem1/Trem3/Tyrobp	32	4.59619
BP	GO:0097530	granulocyte migration	37/1124	158/18112	1.37636e-12	3.20061e-10	2.38992e-10	Bst1/C3ar1/C5ar1/Ccl11/Ccl12/Ccl2/Ccl3/Ccl6/Ccl7/Ccl9/Ccr3/Cd300a/Csf1r/Csf3r/Cxcl3/Cxcl6/Dpep1/Fcer1g/Fcgr2a/Itgam/Itgb2/Lbp/Mstn/Nckap1l/Pf4/S100a8/S100a9/Sell/Slamf8/Spp1/Syk/Thbs4/Tnfaip6/Tnfsf18/Trem1/Trem3/Vav1	37	5.09637
BP	GO:0007051	spindle organization	41/1124	190/18112	1.51226e-12	3.37596e-10	2.52085e-10	Aspm/Aunip/Aurka/Aurkb/Ccnb1/Ccnb2/Ccsap/Cdc20/Cdk1/Cenpe/Cenph/Cep72/Dlgap5/Espl1/Fbxo5/Haus4/Incenp/Kif11/Kif15/Kif23/Kif4a/Kifc1/Knstrn/Mastl/Mybl2/Ndc80/Nek2/Nuf2/Plk1/Prc1/Psrc1/Racgap1/Rgs14/Spag5/Spc25/Stil/Stmn1/Tacc3/Tpx2/Tubb5/Wdr62	41	6.40312
BP	GO:0010965	regulation of mitotic sister chromatid separation	22/1124	61/18112	4.86456e-12	1.0442e-09	7.79709e-10	Aurkb/Birc5/Bub1/Bub1b/Ccnb1/Cdc6/Cdt1/Cenpe/Cit/Fbxo5/Gen1/Kntc1/Mad2l1/Ndc80/Nek6/Plk1/Pttg1/Tacc3/Trip13/Ttk/Ube2c/Zwilch	22	4.69042
BP	GO:0050727	regulation of inflammatory response	59/1124	360/18112	6.10212e-12	1.19826e-09	8.94747e-10	Adipoq/Adora1/Agt/Alox5ap/Aoah/Bst1/Btk/C1qtnf3/C2cd4a/C3/Camk2n1/Ccl3/Ccr5/Cd200r1/Cebpb/Cnr2/Cst7/Cx3cr1/Dnase1l3/Enpp3/Fancd2/Fcer1g/Fcgr1a/Fcgr2a/Fcgr2b/Gpx2/Hgf/Il10/Il1rl1/Il1rl2/Il6/Lbp/Ldlr/Lgals1/Lyn/Ncf1/Nr1d1/Osm/Pbk/Pde2a/Pde5a/Pik3cg/Pla2g5/S100a8/S100a9/Siglec10/Siglec8/Slamf8/Snca/Socs3/Stap1/Tlr2/Tlr9/Tnc/Tnfaip6/Tnfaip8l2/Tnfrsf1b/Tnfsf18/Trem2	59	5.33775
BP	GO:1902850	microtubule cytoskeleton organization involved in mitosis	35/1124	150/18112	6.2006e-12	1.19826e-09	8.94747e-10	Aurka/Aurkb/Ccnb1/Ccsap/Cdc20/Cenpa/Cenpe/Cenph/Dlgap5/Eya1/Fgf10/Gja1/Insc/Kif11/Kif15/Kif23/Kif4a/Kifc1/Mad2l1/Mybl2/Ndc80/Nek2/Nuf2/Nusap1/Plk1/Prc1/Psrc1/Racgap1/Sapcd2/Spc25/Stil/Stmn1/Tacc3/Tpx2/Wdr62	35	4.90189
BP	GO:0032103	positive regulation of response to external stimulus	69/1124	459/18112	6.22639e-12	1.19826e-09	8.94747e-10	Aif1/Alox5ap/Arg1/Btk/C2cd4a/C3/C3ar1/C5ar1/Camk2n1/Ccl2/Ccl3/Ccl7/Ccr5/Cd180/Cebpb/Clec4a/Clec7a/Csf1r/Cx3cr1/Cxcl14/Cxcr4/Emilin1/Fcer1g/Fcgr1a/Fcgr2a/Fgf10/Fn1/Gja1/Hmgb2/Il1rl1/Il6/Lbp/Ldlr/Lgals1/Lgmn/Met/Mstn/Nckap1l/Ncr3/Nlrc4/Ntf3/Osm/P2ry12/Pde2a/Pde5a/Pik3cg/Pla2g5/Pla2g7/Raet1e/S100a8/S100a9/Scimp/Sell/Sema5a/Slamf6/Snca/Spi1/Stap1/Syk/Thbs4/Tlr2/Tlr8/Tlr9/Tnfsf18/Trem1/Trem2/Trem3/Tyr…	69	5.89891
BP	GO:0002697	regulation of immune effector process	64/1124	410/18112	6.99611e-12	1.30151e-09	9.71845e-10	Arg1/Blk/Btk/C3/Ccl2/Cd300a/Cd37/Cd40/Cd84/Cfh/Clec7a/Cx3cr1/Cxcl6/Dnase1l3/Enpp3/Fcer1g/Fcgr1a/Fcgr2a/Fcgr2b/Fes/Fgr/Foxj1/Hmox1/Il10/Il13ra2/Il18/Il6/Itgam/Itgb2/Laptm5/Lbp/Lep/Lilrb4/Lyn/Ncf1/Nckap1l/Ncr3/Pck1/Pla2g5/Pram1/Ptafr/Ptprc/Raet1e/Rbp4/Ripk3/RT1-DMb/Sash3/Scimp/Shb/Siglec10/Slamf6/Slamf8/Spi1/Stap1/Syk/Tlr2/Tlr9/Tnfrsf1b/Tnfsf18/Trem2/Tyrobp/Vav1/Vsig4/Was	64	5.75
BP	GO:0033045	regulation of sister chromatid segregation	23/1124	68/18112	7.4701e-12	1.34486e-09	1.00421e-09	Aurkb/Birc5/Bub1/Bub1b/Ccnb1/Cdc6/Cdt1/Cenpe/Cit/Fbxo5/Gen1/Kntc1/Mad2l1/Ndc80/Nek6/Plk1/Pttg1/Rmi2/Tacc3/Trip13/Ttk/Ube2c/Zwilch	23	4.79583
BP	GO:1990266	neutrophil migration	32/1124	129/18112	8.71769e-12	1.52042e-09	1.13531e-09	Bst1/C3ar1/C5ar1/Ccl11/Ccl12/Ccl2/Ccl3/Ccl6/Ccl7/Ccl9/Csf3r/Cxcl3/Cxcl6/Dpep1/Fcer1g/Fcgr2a/Itgam/Itgb2/Lbp/Nckap1l/Pf4/S100a8/S100a9/Sell/Slamf8/Spp1/Syk/Thbs4/Tnfaip6/Trem1/Trem3/Vav1	32	4.94975
BP	GO:0032635	interleukin-6 production	37/1124	168/18112	9.80387e-12	1.60928e-09	1.20166e-09	Aif1/C1qtnf3/Ccr5/Cd200r1/Cd300ld/Cd84/Cebpb/Clec7a/Fcer1g/Foxj1/Hgf/Il10/Il1rl2/Il36b/Il6/Laptm5/Lbp/Lep/Lilrb4/Met/Muc16/Nckap1l/Nos2/Prg4/Ptafr/Scimp/Syk/Ticam2/Tlr1/Tlr2/Tlr7/Tlr8/Tlr9/Trem2/Tyrobp/Unc93b1/Zbtb20	37	4.76757
BP	GO:0032675	regulation of interleukin-6 production	37/1124	168/18112	9.80387e-12	1.60928e-09	1.20166e-09	Aif1/C1qtnf3/Ccr5/Cd200r1/Cd300ld/Cd84/Cebpb/Clec7a/Fcer1g/Foxj1/Hgf/Il10/Il1rl2/Il36b/Il6/Laptm5/Lbp/Lep/Lilrb4/Met/Muc16/Nckap1l/Nos2/Prg4/Ptafr/Scimp/Syk/Ticam2/Tlr1/Tlr2/Tlr7/Tlr8/Tlr9/Trem2/Tyrobp/Unc93b1/Zbtb20	37	4.76757
BP	GO:0051306	mitotic sister chromatid separation	22/1124	64/18112	1.47534e-11	2.35253e-09	1.75665e-09	Aurkb/Birc5/Bub1/Bub1b/Ccnb1/Cdc6/Cdt1/Cenpe/Cit/Fbxo5/Gen1/Kntc1/Mad2l1/Ndc80/Nek6/Plk1/Pttg1/Tacc3/Trip13/Ttk/Ube2c/Zwilch	22	4.69042
BP	GO:1903046	meiotic cell cycle process	43/1124	221/18112	1.6669e-11	2.58416e-09	1.92961e-09	Aspm/Aurka/Brip1/Bub1/Bub1b/Ccnb1/Ccnb2/Ccne1/Cdc20/Cdc25c/Cdk1/Cenpe/Cks2/Cyp26b1/Eme1/Espl1/Fancd2/Fbxo5/Fignl1/Incenp/Kif18a/Kif20a/Lif/Mastl/Msx1/Mybl1/Ncapd2/Ncaph/Ndc80/Nuf2/Osm/Plk1/Pttg1/Rad51/Rad54b/Sgo1/Sgo2/Suv39h2/Tdrd12/Top2a/Trip13/Ttk/Zcwpw1	43	5.64245
BP	GO:0050866	negative regulation of cell activation	44/1124	231/18112	2.03665e-11	3.07204e-09	2.29391e-09	Abat/Alox12/Arg1/Blk/Btk/Cd300a/Cd300lf/Cd37/Cd80/Cd84/Cebpb/Cnr2/Cst7/Ctla4/Dtx1/Emilin1/Enpp3/Fcgr2b/Fgr/Foxj1/Hmox1/Il10/Il13ra2/Ildr2/Laptm5/Lax1/Ldlr/Lgals5/Lilrb4/Lst1/Lyn/Nckap1l/Nr1d1/Pde5a/Samsn1/Serpine2/Spi1/Tarm1/Tnfaip8l2/Tnfsf18/Trem2/Tyrobp/Vsig4/Zc3h12d	44	3.91965
BP	GO:0002443	leukocyte mediated immunity	64/1124	423/18112	2.78808e-11	4.09481e-09	3.05762e-09	Arg1/Batf/Bcl3/Blk/Btk/C3/C7/Ccl2/Ccl3/Cd300a/Cd300lb/Cd40/Cd84/Cfh/Clec7a/Csf2rb/Cx3cr1/Cxcl6/Dnase1l3/Exo1/Fcar/Fcer1g/Fcgr1a/Fcgr2a/Fcgr2b/Fes/Fgr/Foxj1/Hmox1/Il13ra2/Il18/Il21r/Il6/Itgam/Itgb2/Lep/Lilrb4/Lyn/Myo1f/Ncf1/Nckap1l/Ncr3/Ntn1/Pirb/Pram1/Ptafr/Ptprc/Raet1e/Ripk3/Sash3/Scimp/Slamf6/Spi1/Stap1/Syk/Tlr2/Tlr9/Tnfrsf1b/Trem1/Trem2/Trem3/Tyrobp/Vav1/Was	64	6.25
BP	GO:0007091	metaphase/anaphase transition of mitotic cell cycle	21/1124	60/18112	2.88757e-11	4.13218e-09	3.08553e-09	Aurkb/Birc5/Bub1/Bub1b/Ccnb1/Cdc6/Cdt1/Cenpe/Cit/Fbxo5/Gen1/Kntc1/Mad2l1/Ndc80/Nek6/Plk1/Tacc3/Trip13/Ttk/Ube2c/Zwilch	21	4.58258
BP	GO:0032943	mononuclear cell proliferation	54/1124	327/18112	3.61007e-11	5.03695e-09	3.76112e-09	Aif1/Arg1/Blk/Blm/Bst1/Btk/Cd180/Cd300a/Cd38/Cd40/Cd80/Cebpb/Csf1r/Ctla4/Cxcr4/Ebi3/Fcgr2b/Fgf10/Foxj1/Gja1/Gpr183/Hells/Il10/Il18/Il6/Itgam/Itgb2/Laptm5/Lep/Lgals5/Lilrb4/Lst1/Lyn/Msn/Nckap1l/Ntn1/Pde5a/Ptprc/Ripk3/RT1-DMb/Sash3/Shb/Siglec10/Slamf6/Slc11a1/Syk/Tarm1/Tlr9/Tnfrsf1b/Tnfsf18/Tyrobp/Vsig4/Zbtb32/Zc3h12d	54	5.17115
BP	GO:0002685	regulation of leukocyte migration	44/1124	236/18112	4.26722e-11	5.80862e-09	4.33734e-09	Adora1/Aif1/Apod/Bst1/C3ar1/C5ar1/Ccl12/Ccl2/Ccl3/Ccl7/Cd200r1/Cd300a/Csf1r/Cx3cr1/Cxcl14/Emilin1/Grem1/Itga4/Lbp/Lgmn/LOC290595/Lyn/Madcam1/Mmp9/Msn/Mst1/Mstn/Nckap1l/P2ry12/Pla2g7/Ptafr/Rin3/Ripk3/Sell/Selp/Slamf8/Spi1/Stap1/Thbs4/Tlr2/Tnfaip6/Tnfsf18/Trem1/Trem2	44	5.4272
BP	GO:0006909	phagocytosis	44/1124	238/18112	5.69731e-11	7.57064e-09	5.65305e-09	Adgrb1/Adipoq/Aif1/Arhgap25/C3/Ccl2/Cd300a/Cd300lf/Clec7a/Fcer1g/Fcgr1a/Fcgr2a/Fcgr2b/Fgr/Gsn/Il2rg/Itgam/Itgb2/Lbp/Ldlr/Lep/Lepr/Megf10/Met/Mfge8/Msr1/Myo7a/Ncf2/Ncf4/Nckap1l/P2ry6/Pla2g5/Ptprc/Ptx3/Siglec8/Slc11a1/Stap1/Syk/Ticam2/Tlr2/Trem2/Tyrobp/Vav1/Xkr5	44	4.52267
BP	GO:0140013	meiotic nuclear division	39/1124	195/18112	6.15256e-11	7.98545e-09	5.96278e-09	Aspm/Aurka/Brip1/Bub1/Bub1b/Ccnb2/Ccne1/Cdc20/Cenpe/Cks2/Cyp26b1/Eme1/Espl1/Fancd2/Fbxo5/Fignl1/Incenp/Kif18a/Kif20a/Lif/Mastl/Msx1/Mybl1/Ncaph/Ndc80/Nuf2/Osm/Plk1/Pttg1/Rad51/Rad54b/Sgo1/Sgo2/Suv39h2/Tdrd12/Top2a/Trip13/Ttk/Zcwpw1	39	5.28423
BP	GO:0046651	lymphocyte proliferation	53/1124	323/18112	7.01732e-11	8.90083e-09	6.64631e-09	Aif1/Arg1/Blk/Blm/Bst1/Btk/Cd180/Cd300a/Cd38/Cd40/Cd80/Cebpb/Ctla4/Cxcr4/Ebi3/Fcgr2b/Fgf10/Foxj1/Gja1/Gpr183/Hells/Il10/Il18/Il6/Itgam/Itgb2/Laptm5/Lep/Lgals5/Lilrb4/Lst1/Lyn/Msn/Nckap1l/Ntn1/Pde5a/Ptprc/Ripk3/RT1-DMb/Sash3/Shb/Siglec10/Slamf6/Slc11a1/Syk/Tarm1/Tlr9/Tnfrsf1b/Tnfsf18/Tyrobp/Vsig4/Zbtb32/Zc3h12d	53	5.08234
BP	GO:0044784	metaphase/anaphase transition of cell cycle	21/1124	63/18112	8.34963e-11	1.03554e-08	7.73244e-09	Aurkb/Birc5/Bub1/Bub1b/Ccnb1/Cdc6/Cdt1/Cenpe/Cit/Fbxo5/Gen1/Kntc1/Mad2l1/Ndc80/Nek6/Plk1/Tacc3/Trip13/Ttk/Ube2c/Zwilch	21	4.58258
BP	GO:0008608	attachment of spindle microtubules to kinetochore	16/1124	36/18112	9.77669e-11	1.18617e-08	8.85719e-09	Aurkb/Ccnb1/Cdt1/Cenpe/Ect2/Kif2c/Knl1/Knstrn/Ndc80/Nek2/Nuf2/Racgap1/Sgo1/Spag5/Spc24/Spc25	16	4
BP	GO:0002703	regulation of leukocyte mediated immunity	48/1124	280/18112	1.19557e-10	1.41967e-08	1.06008e-08	Arg1/Blk/Btk/C3/Ccl2/Cd300a/Cd40/Cd84/Clec7a/Cx3cr1/Cxcl6/Dnase1l3/Fcer1g/Fcgr1a/Fcgr2a/Fcgr2b/Fes/Fgr/Foxj1/Hmox1/Il13ra2/Il18/Il6/Itgam/Itgb2/Lep/Lilrb4/Lyn/Nckap1l/Ncr3/Pram1/Ptafr/Ptprc/Raet1e/Ripk3/Sash3/Scimp/Slamf6/Spi1/Stap1/Syk/Tlr2/Tlr9/Tnfrsf1b/Trem2/Tyrobp/Vav1/Was	48	5.48483
BP	GO:0006911	phagocytosis, engulfment	22/1124	71/18112	1.50267e-10	1.69106e-08	1.26272e-08	Adgrb1/Aif1/Arhgap25/C3/Cd300a/Clec7a/Fcer1g/Fcgr1a/Fcgr2a/Fcgr2b/Gsn/Itgam/Itgb2/Lbp/Megf10/Mfge8/Msr1/Nckap1l/Siglec8/Stap1/Trem2/Xkr5	22	3.41121
BP	GO:0033046	negative regulation of sister chromatid segregation	17/1124	42/18112	1.54531e-10	1.69106e-08	1.26272e-08	Aurkb/Birc5/Bub1/Bub1b/Ccnb1/Cdt1/Cenpe/Fbxo5/Gen1/Kntc1/Mad2l1/Ndc80/Plk1/Pttg1/Trip13/Ttk/Zwilch	17	4.12311
BP	GO:0033048	negative regulation of mitotic sister chromatid segregation	17/1124	42/18112	1.54531e-10	1.69106e-08	1.26272e-08	Aurkb/Birc5/Bub1/Bub1b/Ccnb1/Cdt1/Cenpe/Fbxo5/Gen1/Kntc1/Mad2l1/Ndc80/Plk1/Pttg1/Trip13/Ttk/Zwilch	17	4.12311
BP	GO:2000816	negative regulation of mitotic sister chromatid separation	17/1124	42/18112	1.54531e-10	1.69106e-08	1.26272e-08	Aurkb/Birc5/Bub1/Bub1b/Ccnb1/Cdt1/Cenpe/Fbxo5/Gen1/Kntc1/Mad2l1/Ndc80/Plk1/Pttg1/Trip13/Ttk/Zwilch	17	4.12311
BP	GO:0009620	response to fungus	23/1124	78/18112	1.7657e-10	1.89507e-08	1.41506e-08	Arg1/Btk/Clec4a/Clec4a1/Clec4a2/Clec4a3/Clec4b2/Clec4d/Clec4e/Clec7a/Cotl1/Cx3cr1/Il6/LOC290595/Mpo/Ncf1/Pla2g5/Ptx3/Scimp/Spi1/Syk/Tlr2/Vip	23	3.96177
BP	GO:0090068	positive regulation of cell cycle process	46/1124	266/18112	2.16213e-10	2.27676e-08	1.70007e-08	Aif1/Aurka/Aurkb/Birc5/Ccnb1/Cdc20/Cdc25c/Cdc6/Cdca5/Cdk1/Cdt1/Cenpe/Cit/Cyp1a1/Dbf4/Dtl/E2f7/E2f8/Ect2/Fam83d/Fbxo5/Fgf10/Gen1/Kcna5/Kif14/Kif20b/Kif23/Mad2l1/Mastl/Met/Msx1/Ncapd2/Ncapg/Ncapg2/Ncaph/Ndc80/Nusap1/Orc1/Plk4/Racgap1/Rad51b/Rrm2/Sgo2/Spag5/Stil/Ube2c	46	5.89768
BP	GO:0051383	kinetochore organization	12/1124	20/18112	2.4392e-10	2.52096e-08	1.88242e-08	Cdt1/Cenpa/Cenpe/Cenph/Cenpk/Cenpn/Cenpt/Cenpw/Dlgap5/Kntc1/Ndc80/Nuf2	12	3.4641
BP	GO:0099024	plasma membrane invagination	23/1124	80/18112	3.10155e-10	3.14723e-08	2.35006e-08	Adgrb1/Aif1/Arhgap25/Aurkb/C3/Cd300a/Clec7a/Fcer1g/Fcgr1a/Fcgr2a/Fcgr2b/Gsn/Itgam/Itgb2/Lbp/Megf10/Mfge8/Msr1/Nckap1l/Siglec8/Stap1/Trem2/Xkr5	23	3.54475
BP	GO:1905819	negative regulation of chromosome separation	17/1124	44/18112	3.69926e-10	3.6867e-08	2.75289e-08	Aurkb/Birc5/Bub1/Bub1b/Ccnb1/Cdt1/Cenpe/Fbxo5/Gen1/Kntc1/Mad2l1/Ndc80/Plk1/Pttg1/Trip13/Ttk/Zwilch	17	4.12311
BP	GO:0070663	regulation of leukocyte proliferation	46/1124	271/18112	4.0834e-10	3.99815e-08	2.98544e-08	Aif1/Arg1/Blk/Blm/Bst1/Btk/Ccl12/Cd300a/Cd38/Cd40/Cd80/Cebpb/Csf1r/Csf2ra/Csf2rb/Ctla4/Enpp3/Fcgr2b/Fgf10/Foxj1/Gpr183/Grem1/Il10/Il18/Il6/Laptm5/Lep/Lgals5/Lilrb4/Lst1/Lyn/Nckap1l/Pde5a/Ptprc/Ripk3/RT1-DMb/Sash3/Siglec10/Syk/Tarm1/Tlr9/Tnfrsf1b/Tnfsf18/Tyrobp/Vsig4/Zc3h12d	46	5.01303
BP	GO:0051321	meiotic cell cycle	45/1124	262/18112	4.27149e-10	4.1102e-08	3.06912e-08	Aspm/Aurka/Brip1/Bub1/Bub1b/Ccnb1/Ccnb2/Ccne1/Cdc20/Cdc25c/Cdk1/Cenpe/Cks2/Cyp26b1/Eme1/Espl1/Fancd2/Fbxo5/Fignl1/Incenp/Kif18a/Kif20a/Lfng/Lif/Mastl/Mki67/Msx1/Mybl1/Ncapd2/Ncaph/Ndc80/Nuf2/Osm/Plk1/Pttg1/Rad51/Rad54b/Sgo1/Sgo2/Suv39h2/Tdrd12/Top2a/Trip13/Ttk/Zcwpw1	45	5.81378
BP	GO:0002695	negative regulation of leukocyte activation	39/1124	208/18112	4.57114e-10	4.32398e-08	3.22875e-08	Arg1/Blk/Btk/Cd300a/Cd300lf/Cd37/Cd80/Cd84/Cebpb/Cnr2/Cst7/Ctla4/Dtx1/Enpp3/Fcgr2b/Fgr/Foxj1/Hmox1/Il10/Il13ra2/Ildr2/Laptm5/Lax1/Ldlr/Lgals5/Lilrb4/Lst1/Lyn/Nckap1l/Nr1d1/Pde5a/Samsn1/Spi1/Tarm1/Tnfaip8l2/Tnfsf18/Tyrobp/Vsig4/Zc3h12d	39	4.0032
BP	GO:0033047	regulation of mitotic sister chromatid segregation	17/1124	45/18112	5.60315e-10	5.12642e-08	3.82793e-08	Aurkb/Birc5/Bub1/Bub1b/Ccnb1/Cdt1/Cenpe/Fbxo5/Gen1/Kntc1/Mad2l1/Ndc80/Plk1/Pttg1/Trip13/Ttk/Zwilch	17	4.12311
BP	GO:0051985	negative regulation of chromosome segregation	17/1124	45/18112	5.60315e-10	5.12642e-08	3.82793e-08	Aurkb/Birc5/Bub1/Bub1b/Ccnb1/Cdt1/Cenpe/Fbxo5/Gen1/Kntc1/Mad2l1/Ndc80/Plk1/Pttg1/Trip13/Ttk/Zwilch	17	4.12311
BP	GO:0002764	immune response-regulating signaling pathway	58/1124	392/18112	5.79634e-10	5.21764e-08	3.89604e-08	Blk/Btk/C3ar1/C5ar1/Cd14/Cd180/Cd300a/Cd300lf/Cd33/Cd38/Cd40/Cd8b/Clec4a/Clec4d/Clec4e/Clec7a/Ctla4/Fcar/Fcer1g/Fcgr1a/Fcgr2a/Fcgr2b/Gbp1/Klhl6/Laptm5/Lax1/Lbp/Lilrb4/LOC498276/LOC681325/Lyn/Nckap1l/Ncr3/Nfam1/Nr1d1/Oscar/Pram1/Ptprc/Reg3g/Scimp/Shb/Stap1/Syk/Themis2/Ticam2/Tifa/Tlr1/Tlr13/Tlr2/Tlr5/Tlr7/Tlr8/Tlr9/Tnip3/Trem2/Tyrobp/Unc93b1/Vav1	58	6.56532
BP	GO:0001819	positive regulation of cytokine production	68/1124	498/18112	6.53892e-10	5.7708e-08	4.30909e-08	Adipoq/Agt/Agtr2/Aif1/Batf/Bcl3/Brca1/C1qtnf3/C3/C3ar1/C5ar1/Ccl2/Ccl3/Ccr5/Cd14/Cd40/Cd84/Cebpb/Chi3l1/Clec4a/Clec4e/Clec5a/Clec7a/Csf1r/Cybb/Fcer1g/Fcgr2a/Fgr/Hgf/Hmgb2/Htr2b/Il10/Il17b/Il18/Il1rl1/Il1rl2/Il36b/Il6/Irf5/Laptm5/Lbp/Lep/Nfam1/Nlrc4/Nos2/Osm/Pf4/Ptafr/Ptprc/Sash3/Scimp/Serpinb7/Slamf6/Slc11a1/Syk/Tarm1/Ticam2/Tlr1/Tlr2/Tlr5/Tlr7/Tlr8/Tlr9/Trem2/Tyrobp/Unc93b1/Wnt11/Zbtb20	68	6.791
BP	GO:0030071	regulation of mitotic metaphase/anaphase transition	19/1124	57/18112	6.61765e-10	5.7708e-08	4.30909e-08	Aurkb/Birc5/Bub1/Bub1b/Ccnb1/Cdc6/Cdt1/Cenpe/Fbxo5/Gen1/Kntc1/Mad2l1/Ndc80/Nek6/Plk1/Trip13/Ttk/Ube2c/Zwilch	19	4.3589
BP	GO:0071216	cellular response to biotic stimulus	54/1124	354/18112	7.45493e-10	6.40092e-08	4.77961e-08	Abcb1b/Adamts13/Arg1/Btk/Ccl2/Ccl3/Ccr5/Cd14/Cd180/Cd300lb/Cd40/Cd80/Cd84/Cebpb/Cfh/Clec7a/Cx3cr1/Cxcl3/Cxcl6/Eme1/Fcar/Fcgr2b/Fn1/Hmgb2/Igfbpl1/Il10/Il18/Il36b/Il6/Lbp/Lcn2/Lyn/Mmp9/Mrc1/Nos2/Nr1d1/Pde2a/Pf4/Ppargc1a/Ptafr/Scimp/Spi1/Stap1/Syk/Ticam2/Tlr1/Tlr2/Tlr5/Tlr9/Tnfrsf1b/Tnip3/Trem1/Trem2/Vim	54	6.25981
BP	GO:0002366	leukocyte activation involved in immune response	48/1124	297/18112	9.4019e-10	7.9503e-08	5.93654e-08	Batf/Bcl3/Blk/Btk/Ccl3/Cd180/Cd300a/Cd40/Cd84/Clec4d/Clec4e/Clec7a/Cx3cr1/Dnase1l3/Enpp3/Exo1/Fcer1g/Fes/Fgr/Gpr183/Hmox1/Il10/Il13ra2/Il18/Il6/Itgam/Itgb2/Itm2a/Lbp/Lfng/Lgals1/Lyn/Myo1f/Nckap1l/Nkx2-3/Pck1/Pram1/Ptafr/Ptprc/RT1-DMb/Shb/Slamf6/Slc11a1/Spi1/Syk/Tnfsf18/Trem2/Tyrobp	48	5.48483
BP	GO:0045841	negative regulation of mitotic metaphase/anaphase transition	16/1124	41/18112	1.0261e-09	8.54726e-08	6.3823e-08	Aurkb/Birc5/Bub1/Bub1b/Ccnb1/Cdt1/Cenpe/Fbxo5/Gen1/Kntc1/Mad2l1/Ndc80/Plk1/Trip13/Ttk/Zwilch	16	4
BP	GO:0045787	positive regulation of cell cycle	54/1124	360/18112	1.3862e-09	1.1377e-07	8.49528e-08	Aif1/Aurka/Aurkb/Birc5/Ccnb1/Cdc20/Cdc25c/Cdc6/Cdca5/Cdk1/Cdt1/Cenpe/Cit/Cks2/Cyp1a1/Dbf4/Dtl/E2f7/E2f8/Ect2/Fam83d/Fbxo5/Fgf10/Gen1/Il10/Kcna5/Kif14/Kif20b/Kif23/Lfng/Lgmn/Mad2l1/Mastl/Meis2/Met/Msx1/Ncapd2/Ncapg/Ncapg2/Ncaph/Ndc80/Nusap1/Orc1/Plk4/Psrc1/Racgap1/Rad51b/Rrm2/Sgo2/Shb/Spag5/Stil/Ube2c/Usp2	54	5.71548
BP	GO:0002263	cell activation involved in immune response	48/1124	301/18112	1.48512e-09	1.20122e-07	8.96962e-08	Batf/Bcl3/Blk/Btk/Ccl3/Cd180/Cd300a/Cd40/Cd84/Clec4d/Clec4e/Clec7a/Cx3cr1/Dnase1l3/Enpp3/Exo1/Fcer1g/Fes/Fgr/Gpr183/Hmox1/Il10/Il13ra2/Il18/Il6/Itgam/Itgb2/Itm2a/Lbp/Lfng/Lgals1/Lyn/Myo1f/Nckap1l/Nkx2-3/Pck1/Pram1/Ptafr/Ptprc/RT1-DMb/Shb/Slamf6/Slc11a1/Spi1/Syk/Tnfsf18/Trem2/Tyrobp	48	5.48483
BP	GO:0034508	centromere complex assembly	13/1124	27/18112	1.67539e-09	1.33577e-07	9.97426e-08	Cenpa/Cenpe/Cenph/Cenpi/Cenpk/Cenpn/Cenpo/Cenpt/Cenpw/Dlgap5/Hells/Hjurp/Kntc1	13	3.60555
BP	GO:1902099	regulation of metaphase/anaphase transition of cell cycle	19/1124	60/18112	1.77716e-09	1.39695e-07	1.04311e-07	Aurkb/Birc5/Bub1/Bub1b/Ccnb1/Cdc6/Cdt1/Cenpe/Fbxo5/Gen1/Kntc1/Mad2l1/Ndc80/Nek6/Plk1/Trip13/Ttk/Ube2c/Zwilch	19	4.3589
BP	GO:0007346	regulation of mitotic cell cycle	64/1124	467/18112	1.8158e-09	1.4075e-07	1.05099e-07	Aif1/Aurkb/Bex4/Birc5/Blm/Brca1/Bub1/Bub1b/Ccl2/Ccnb1/Cdc25c/Cdc6/Cdca2/Cdca5/Cdk1/Cdkn1c/Cdt1/Cenpe/Cenpf/Cks2/Clspn/Cyp1a1/Dlgap5/Dtl/E2f1/E2f7/Eme1/Fam107a/Fancd2/Fbxo5/Fgf10/Gen1/Gmnn/Inhba/Kcna5/Kif14/Kif20b/Kntc1/Lgmn/LOC100302465/Mad2l1/Meis2/Met/Mki67/Ndc80/Nek6/Nusap1/Orc1/Plk1/Rad51b/Rbl1/Rbm38/Rprm/Rrm2/Shb/Stil/Ticrr/Trip13/Ttk/Ube2c/Usp2/Wdr62/Zc3h12d/Zwilch	64	5.5
BP	GO:0044772	mitotic cell cycle phase transition	59/1124	415/18112	1.95854e-09	1.49735e-07	1.11808e-07	Aif1/Aurkb/Birc5/Blm/Brca1/Bub1/Bub1b/Ccl2/Ccna1/Ccna2/Ccnb1/Ccne1/Ccnf/Cdc25c/Cdc6/Cdca5/Cdk1/Cdkn1c/Cdt1/Cenpe/Cenpf/Cit/Cks2/Clspn/Cyp1a1/Dtl/E2f1/E2f7/Fam107a/Fbxo5/Fgf10/Foxm1/Gen1/Id4/Inhba/Iqgap3/Kcna5/Kif14/Kntc1/LOC100302465/Mad2l1/Mastl/Ndc80/Nek6/Orc1/Plk1/Pole/Rad51b/Rbl1/Rbm38/Rrm2/Stil/Tacc3/Ticrr/Trip13/Ttk/Ube2c/Zc3h12d/Zwilch	59	6.11888
BP	GO:1902100	negative regulation of metaphase/anaphase transition of cell cycle	16/1124	43/18112	2.34561e-09	1.76904e-07	1.32095e-07	Aurkb/Birc5/Bub1/Bub1b/Ccnb1/Cdt1/Cenpe/Fbxo5/Gen1/Kntc1/Mad2l1/Ndc80/Plk1/Trip13/Ttk/Zwilch	16	4
BP	GO:0010324	membrane invagination	23/1124	88/18112	2.44738e-09	1.80992e-07	1.35148e-07	Adgrb1/Aif1/Arhgap25/Aurkb/C3/Cd300a/Clec7a/Fcer1g/Fcgr1a/Fcgr2a/Fcgr2b/Gsn/Itgam/Itgb2/Lbp/Megf10/Mfge8/Msr1/Nckap1l/Siglec8/Stap1/Trem2/Xkr5	23	3.54475
BP	GO:0010948	negative regulation of cell cycle process	46/1124	286/18112	2.46468e-09	1.80992e-07	1.35148e-07	Aurkb/Birc5/Blm/Brca1/Bub1/Bub1b/Ccl2/Ccnb1/Ccnb2/Ccnf/Cdc6/Cdk1/Cdt1/Cenpe/Clspn/Dtl/E2f1/E2f7/E2f8/Eme1/Fam107a/Fancd2/Fbxo5/Gen1/Inhba/Kntc1/Lif/LOC100302465/LOC290595/Mad2l1/Ndc80/Nek2/Orc1/Osm/Plk1/Pttg1/Rbl1/Rbm38/Sox2/Susd2/Ticrr/Timeless/Trip13/Ttk/Zc3h12d/Zwilch	46	5.89768
BP	GO:0002683	negative regulation of immune system process	61/1124	441/18112	3.05948e-09	2.21753e-07	1.65584e-07	Adipoq/Adora1/Apod/Arg1/Blk/Btk/Ccl2/Ccl3/Cd200r1/Cd300a/Cd300lf/Cd37/Cd80/Cd84/Cebpb/Cnr2/Cst7/Ctla4/Cx3cr1/Dtx1/Emilin1/Enpp3/Fcer1g/Fcgr2b/Fgr/Foxj1/Gbp1/Gpr68/Gpx2/Grem1/Hmox1/Il10/Il13ra2/Il1rl1/Ildr2/Laptm5/Lax1/Ldlr/Lgals5/Lilrb4/Lst1/Lyn/Nckap1l/Nr1d1/Pde5a/Pirb/Ptprc/Rin3/Samsn1/Siglec10/Slamf8/Spi1/Stap1/Tarm1/Tnfaip6/Tnfaip8l2/Tnfsf18/Trem2/Tyrobp/Vsig4/Zc3h12d	61	5.24951
BP	GO:0006261	DNA-templated DNA replication	31/1124	152/18112	3.4161e-09	2.44426e-07	1.82515e-07	Blm/Ccne1/Cdc45/Cdc6/Cdt1/Dbf4/Dscc1/E2f7/E2f8/Eme1/Fbxo5/Gen1/Gins1/Gins2/Gmnn/Mcm10/Mcm3/Mcm4/Mcm5/Mcm6/Mms22l/Orc1/Pole/Pole2/Polq/Rad51/Ticrr/Timeless/Tonsl/Traip/Wdhd1	31	5.56776
BP	GO:0007094	mitotic spindle assembly checkpoint signaling	15/1124	39/18112	4.35415e-09	3.00006e-07	2.24017e-07	Aurkb/Birc5/Bub1/Bub1b/Ccnb1/Cdt1/Cenpe/Gen1/Kntc1/Mad2l1/Ndc80/Plk1/Trip13/Ttk/Zwilch	15	3.87298
BP	GO:0071173	spindle assembly checkpoint signaling	15/1124	39/18112	4.35415e-09	3.00006e-07	2.24017e-07	Aurkb/Birc5/Bub1/Bub1b/Ccnb1/Cdt1/Cenpe/Gen1/Kntc1/Mad2l1/Ndc80/Plk1/Trip13/Ttk/Zwilch	15	3.87298
BP	GO:0071174	mitotic spindle checkpoint signaling	15/1124	39/18112	4.35415e-09	3.00006e-07	2.24017e-07	Aurkb/Birc5/Bub1/Bub1b/Ccnb1/Cdt1/Cenpe/Gen1/Kntc1/Mad2l1/Ndc80/Plk1/Trip13/Ttk/Zwilch	15	3.87298
BP	GO:0002699	positive regulation of immune effector process	46/1124	292/18112	4.84566e-09	3.298e-07	2.46264e-07	Arg1/Blk/Btk/C3/Ccl2/Cd300a/Cd37/Cd40/Cd84/Clec7a/Enpp3/Fcer1g/Fcgr1a/Fcgr2a/Fes/Fgr/Hmox1/Il10/Il13ra2/Il18/Il6/Itgam/Itgb2/Laptm5/Lbp/Lyn/Ncr3/Pck1/Pla2g5/Ptafr/Ptprc/Raet1e/Rbp4/RT1-DMb/Sash3/Scimp/Shb/Slamf6/Spi1/Stap1/Syk/Tlr2/Tlr9/Trem2/Tyrobp/Vav1	46	5.01303
BP	GO:0061760	antifungal innate immune response	11/1124	20/18112	5.00721e-09	3.3669e-07	2.51408e-07	Clec4a/Clec4a1/Clec4a2/Clec4a3/Clec4b2/Clec4d/Clec4e/Clec7a/Cx3cr1/Pla2g5/Spi1	11	2.7136
BP	GO:1901990	regulation of mitotic cell cycle phase transition	47/1124	304/18112	6.10815e-09	4.05829e-07	3.03035e-07	Aif1/Aurkb/Birc5/Blm/Brca1/Bub1/Bub1b/Ccl2/Ccnb1/Cdc25c/Cdc6/Cdca5/Cdk1/Cdkn1c/Cdt1/Cenpe/Cenpf/Clspn/Cyp1a1/Dtl/E2f1/E2f7/Fam107a/Fbxo5/Fgf10/Gen1/Inhba/Kcna5/Kif14/Kntc1/LOC100302465/Mad2l1/Ndc80/Nek6/Orc1/Plk1/Rad51b/Rbl1/Rbm38/Rrm2/Stil/Ticrr/Trip13/Ttk/Ube2c/Zc3h12d/Zwilch	47	5.397
BP	GO:0032640	tumor necrosis factor production	34/1124	182/18112	6.53734e-09	4.19238e-07	3.13048e-07	Adipoq/Bcl3/Ccl2/Ccl3/Ccr5/Cd14/Cd300ld/Cd33/Cd84/Cidea/Clec4a/Clec4a3/Clec7a/Cx3cr1/Cybb/Fcer1g/Fcgr2a/Il10/Il18/Il6/Lbp/Lep/Lilrb4/Pf4/Ptafr/Ptprc/Sash3/Syk/Tlr1/Tlr2/Tlr9/Trem2/Tyrobp/Zbtb20	34	4.45896
BP	GO:0032680	regulation of tumor necrosis factor production	34/1124	182/18112	6.53734e-09	4.19238e-07	3.13048e-07	Adipoq/Bcl3/Ccl2/Ccl3/Ccr5/Cd14/Cd300ld/Cd33/Cd84/Cidea/Clec4a/Clec4a3/Clec7a/Cx3cr1/Cybb/Fcer1g/Fcgr2a/Il10/Il18/Il6/Lbp/Lep/Lilrb4/Pf4/Ptafr/Ptprc/Sash3/Syk/Tlr1/Tlr2/Tlr9/Trem2/Tyrobp/Zbtb20	34	4.45896
BP	GO:0031577	spindle checkpoint signaling	15/1124	40/18112	6.56838e-09	4.19238e-07	3.13048e-07	Aurkb/Birc5/Bub1/Bub1b/Ccnb1/Cdt1/Cenpe/Gen1/Kntc1/Mad2l1/Ndc80/Plk1/Trip13/Ttk/Zwilch	15	3.87298
BP	GO:0007052	mitotic spindle organization	27/1124	123/18112	6.61046e-09	4.19238e-07	3.13048e-07	Aurka/Aurkb/Ccnb1/Ccsap/Cdc20/Cenpe/Cenph/Dlgap5/Kif11/Kif15/Kif23/Kif4a/Kifc1/Mybl2/Ndc80/Nek2/Nuf2/Plk1/Prc1/Psrc1/Racgap1/Spc25/Stil/Stmn1/Tacc3/Tpx2/Wdr62	27	5.19615
BP	GO:0001818	negative regulation of cytokine production	46/1124	295/18112	6.73568e-09	4.2238e-07	3.15394e-07	Adcy7/Adipoq/Apod/Arg1/Bcl3/Btk/C1qtnf3/Cd200r1/Cd33/Cd84/Cidea/Clec4a/Clec4a3/Cx3cr1/Fcgr2b/Fn1/Foxj1/Gbp1/Hdac9/Hgf/Hmox1/Il10/Il1r2/Il1rl1/Il6/Laptm5/Lbp/Lgals5/Lilrb4/Met/Muc16/Nav3/Nckap1l/Prg4/Ptprc/Slc11a1/Ssc5d/Ticam2/Tlr2/Tlr8/Tlr9/Traip/Trem2/Tyrobp/Vsig4/Wnt11	46	4.42326
BP	GO:0051310	metaphase plate congression	19/1124	65/18112	7.95522e-09	4.93312e-07	3.68359e-07	Aurkb/Ccnb1/Cdca5/Cdca8/Cdt1/Cenpe/Cenpf/Cenpq/Fam83d/Incenp/Kif14/Kif18a/Kif22/Kif2c/Kifc1/Ndc80/Nuf2/Psrc1/Spag5	19	4.3589
BP	GO:0007568	aging	54/1124	379/18112	8.82402e-09	5.41174e-07	4.04098e-07	Abat/Adrb3/Agt/Aldh3a1/Alox12/Apod/Arg1/Aurkb/Bcl2a1/Ccl2/Ccr5/Cdkn1c/Cldn1/Cyp1a1/Dcn/Eln/Eno3/Gfra1/Gjb2/Gsn/Gsta2/Igfbp3/Il10/Il6/Itgb2/Ka11/Krt14/Krt16/Krt83/Ldlr/Lepr/Madcam1/Mme/Mmp9/Mpo/Myh6/Myh7/Ncf2/Ngb/Nos2/Nox4/Ntrk2/Pck1/Ppargc1a/Retn/Rgn/Snca/Socs3/Tacr3/Th/Timp1/Tnfrsf1b/Top2a/Vim	54	-0.544331
BP	GO:0051784	negative regulation of nuclear division	18/1124	59/18112	9.26007e-09	5.61744e-07	4.19458e-07	Aurkb/Birc5/Bub1/Bub1b/Ccnb1/Cdt1/Cenpe/Fbxo5/Gen1/Kntc1/Lif/Mad2l1/Ndc80/Osm/Plk1/Trip13/Ttk/Zwilch	18	4.24264
BP	GO:1901991	negative regulation of mitotic cell cycle phase transition	32/1124	167/18112	9.55631e-09	5.73481e-07	4.28222e-07	Aurkb/Birc5/Blm/Brca1/Bub1/Bub1b/Ccl2/Ccnb1/Cdc6/Cdk1/Cdt1/Cenpe/Clspn/Dtl/E2f7/Fam107a/Fbxo5/Gen1/Inhba/Kntc1/LOC100302465/Mad2l1/Ndc80/Orc1/Plk1/Rbl1/Rbm38/Ticrr/Trip13/Ttk/Zc3h12d/Zwilch	32	4.94975
BP	GO:0071706	tumor necrosis factor superfamily cytokine production	34/1124	185/18112	1.00721e-08	5.9171e-07	4.41834e-07	Adipoq/Bcl3/Ccl2/Ccl3/Ccr5/Cd14/Cd300ld/Cd33/Cd84/Cidea/Clec4a/Clec4a3/Clec7a/Cx3cr1/Cybb/Fcer1g/Fcgr2a/Il10/Il18/Il6/Lbp/Lep/Lilrb4/Pf4/Ptafr/Ptprc/Sash3/Syk/Tlr1/Tlr2/Tlr9/Trem2/Tyrobp/Zbtb20	34	4.45896
BP	GO:1903555	regulation of tumor necrosis factor superfamily cytokine production	34/1124	185/18112	1.00721e-08	5.9171e-07	4.41834e-07	Adipoq/Bcl3/Ccl2/Ccl3/Ccr5/Cd14/Cd300ld/Cd33/Cd84/Cidea/Clec4a/Clec4a3/Clec7a/Cx3cr1/Cybb/Fcer1g/Fcgr2a/Il10/Il18/Il6/Lbp/Lep/Lilrb4/Pf4/Ptafr/Ptprc/Sash3/Syk/Tlr1/Tlr2/Tlr9/Trem2/Tyrobp/Zbtb20	34	4.45896
BP	GO:0019221	cytokine-mediated signaling pathway	58/1124	426/18112	1.34385e-08	7.81254e-07	5.83367e-07	Adipoq/Arg1/Card14/Ccl11/Ccl12/Ccl2/Ccl3/Ccl6/Ccl7/Ccl9/Ccr3/Ccr5/Cd300lf/Cntfr/Crlf1/Csf1r/Csf2ra/Csf2rb/Csf3r/Cx3cr1/Cxcl3/Cxcl6/Cxcr4/Ebi3/Fcer1g/Il10ra/Il13ra2/Il18/Il1r2/Il1rl1/Il1rl2/Il1rn/Il21r/Il2rg/Il36b/Il5ra/Il6/Irf5/Laptm5/Lep/Lepr/Lilrb4/Lilrc2/Osm/Osmr/Pf4/Pirb/Ptprc/Ptprn/Spi1/Stap1/Syk/Ticam2/Tnfrsf1b/Tnfsf18/Traip/Trem2/Xcr1	58	5.77748
BP	GO:0050730	regulation of peptidyl-tyrosine phosphorylation	44/1124	282/18112	1.40509e-08	8.08436e-07	6.03665e-07	Adipoq/Adora1/Agt/Areg/Bst1/Cass4/Cd300a/Cd40/Cd80/Clec4a/Clec7a/Crlf1/Csf1r/Enpp2/Fam72a/Fcgr1a/Fgf10/Gfra1/Grem1/Hbegf/Hgf/Il18/Il6/Itgb2/Lep/Lif/Lilrb4/Lrp8/Lyn/Ncapg2/Ncf1/Nox4/Ntf3/Osm/Plpp3/Ptprc/Samsn1/Socs3/Srcin1/Stap1/Syk/Thbs4/Tnfsf18/Trem2	44	3.91965
BP	GO:0032944	regulation of mononuclear cell proliferation	41/1124	253/18112	1.4514e-08	8.2656e-07	6.17197e-07	Aif1/Arg1/Blk/Blm/Bst1/Btk/Cd300a/Cd38/Cd40/Cd80/Cebpb/Csf1r/Ctla4/Fcgr2b/Fgf10/Foxj1/Gpr183/Il10/Il18/Il6/Laptm5/Lep/Lgals5/Lilrb4/Lst1/Lyn/Nckap1l/Pde5a/Ptprc/Ripk3/RT1-DMb/Sash3/Siglec10/Syk/Tarm1/Tlr9/Tnfrsf1b/Tnfsf18/Tyrobp/Vsig4/Zc3h12d	41	4.52904
BP	GO:1901987	regulation of cell cycle phase transition	55/1124	396/18112	1.59312e-08	8.98103e-07	6.7062e-07	Aif1/Aurkb/Birc5/Blm/Brca1/Bub1/Bub1b/Ccl2/Ccnb1/Cdc25c/Cdc6/Cdca5/Cdk1/Cdkn1c/Cdt1/Cenpe/Cenpf/Clspn/Cyp1a1/Dbf4/Dtl/E2f1/E2f7/Eme1/Fam107a/Fam83d/Fancd2/Fbxo5/Fgf10/Gen1/Inhba/Kcna5/Kif14/Kntc1/LOC100302465/LOC290595/Mad2l1/Ndc80/Nek6/Orc1/Plk1/Rad51b/Rbl1/Rbm38/Rrm2/Sox2/Stil/Susd2/Ticrr/Timeless/Trip13/Ttk/Ube2c/Zc3h12d/Zwilch	55	5.79812
BP	GO:0050731	positive regulation of peptidyl-tyrosine phosphorylation	36/1124	207/18112	1.6938e-08	9.45309e-07	7.05868e-07	Adipoq/Adora1/Agt/Areg/Cass4/Cd40/Cd80/Clec4a/Clec7a/Crlf1/Csf1r/Enpp2/Fcgr1a/Fgf10/Gfra1/Grem1/Hbegf/Hgf/Il18/Il6/Lep/Lif/Lrp8/Lyn/Ncf1/Nox4/Ntf3/Osm/Plpp3/Ptprc/Srcin1/Stap1/Syk/Thbs4/Tnfsf18/Trem2	36	3
BP	GO:0002275	myeloid cell activation involved in immune response	24/1124	105/18112	1.96619e-08	1.08647e-06	8.11273e-07	Blk/Btk/Ccl3/Cd300a/Cd84/Cx3cr1/Dnase1l3/Enpp3/Fcer1g/Fes/Fgr/Hmox1/Il13ra2/Itgam/Itgb2/Lbp/Lyn/Myo1f/Pram1/Ptafr/Spi1/Syk/Trem2/Tyrobp	24	3.67423
BP	GO:0002446	neutrophil mediated immunity	15/1124	43/18112	2.07399e-08	1.1282e-06	8.42436e-07	Arg1/Cd300lb/Cxcl6/Dnase1l3/Fcar/Itgam/Itgb2/Myo1f/Ncf1/Pram1/Ptafr/Spi1/Syk/Trem1/Trem3	15	3.35659
BP	GO:0071219	cellular response to molecule of bacterial origin	48/1124	326/18112	2.08215e-08	1.1282e-06	8.42436e-07	Adamts13/Arg1/Ccl2/Ccl3/Ccr5/Cd14/Cd180/Cd300lb/Cd40/Cd80/Cd84/Cebpb/Cfh/Cx3cr1/Cxcl3/Cxcl6/Fcar/Fcgr2b/Fn1/Hmgb2/Il10/Il18/Il36b/Il6/Lbp/Lcn2/Lyn/Mmp9/Mrc1/Nos2/Nr1d1/Pde2a/Pf4/Ppargc1a/Ptafr/Scimp/Spi1/Stap1/Ticam2/Tlr1/Tlr2/Tlr5/Tlr9/Tnfrsf1b/Tnip3/Trem1/Trem2/Vim	48	6.06218
BP	GO:0031349	positive regulation of defense response	45/1124	296/18112	2.1633e-08	1.1609e-06	8.66852e-07	Alox5ap/Arg1/Btk/C2cd4a/C3/Camk2n1/Ccl3/Ccr5/Cebpb/Clec4a/Clec7a/Emilin1/Fcer1g/Fcgr1a/Fcgr2a/Gja1/Hmgb2/Il1rl1/Il6/Lbp/Ldlr/Lgals1/Ncr3/Nlrc4/Osm/Pde2a/Pde5a/Pik3cg/Pla2g5/Raet1e/S100a8/S100a9/Slamf6/Snca/Spi1/Stap1/Syk/Tlr2/Tlr8/Tlr9/Tnfsf18/Trem2/Trem3/Tyrobp/Vav1	45	5.21749
BP	GO:0002888	positive regulation of myeloid leukocyte mediated immunity	12/1124	27/18112	2.24021e-08	1.19072e-06	8.8912e-07	Arg1/Btk/C3/Fcer1g/Fcgr1a/Fcgr2a/Itgam/Itgb2/Ptafr/Spi1/Stap1/Tyrobp	12	3.4641
BP	GO:0007093	mitotic cell cycle checkpoint signaling	27/1124	130/18112	2.31591e-08	1.21935e-06	9.10497e-07	Aurkb/Birc5/Blm/Brca1/Bub1/Bub1b/Ccnb1/Cdc6/Cdk1/Cdt1/Cenpe/Clspn/Dtl/Eme1/Fancd2/Gen1/Kntc1/LOC100302465/Mad2l1/Ndc80/Orc1/Plk1/Rbm38/Ticrr/Trip13/Ttk/Zwilch	27	4.81125
BP	GO:0018108	peptidyl-tyrosine phosphorylation	54/1124	390/18112	2.39435e-08	1.24886e-06	9.32535e-07	Aatk/Adipoq/Adora1/Agt/Areg/Blk/Bst1/Btk/Cass4/Cd300a/Cd40/Cd80/Clec4a/Clec7a/Crlf1/Csf1r/Enpp2/Fam72a/Fcgr1a/Fes/Fgf10/Fgr/Gfra1/Grem1/Hbegf/Hgf/Il18/Il6/Itgb2/Lep/Lif/Lilrb4/Lrp8/Lyn/Matk/Melk/Met/Ncapg2/Ncf1/Nox4/Ntf3/Ntrk2/Osm/Plpp3/Ptprc/Samsn1/Socs3/Srcin1/Stap1/Syk/Thbs4/Tnfsf18/Trem2/Ttk	54	4.08248
BP	GO:1901988	negative regulation of cell cycle phase transition	39/1124	239/18112	2.68123e-08	1.38555e-06	1.0346e-06	Aurkb/Birc5/Blm/Brca1/Bub1/Bub1b/Ccl2/Ccnb1/Cdc6/Cdk1/Cdt1/Cenpe/Clspn/Dtl/E2f1/E2f7/Eme1/Fam107a/Fancd2/Fbxo5/Gen1/Inhba/Kntc1/LOC100302465/LOC290595/Mad2l1/Ndc80/Orc1/Plk1/Rbl1/Rbm38/Sox2/Susd2/Ticrr/Timeless/Trip13/Ttk/Zc3h12d/Zwilch	39	5.28423
BP	GO:0050670	regulation of lymphocyte proliferation	40/1124	249/18112	2.79123e-08	1.42916e-06	1.06716e-06	Aif1/Arg1/Blk/Blm/Bst1/Btk/Cd300a/Cd38/Cd40/Cd80/Cebpb/Ctla4/Fcgr2b/Fgf10/Foxj1/Gpr183/Il10/Il18/Il6/Laptm5/Lep/Lgals5/Lilrb4/Lst1/Lyn/Nckap1l/Pde5a/Ptprc/Ripk3/RT1-DMb/Sash3/Siglec10/Syk/Tarm1/Tlr9/Tnfrsf1b/Tnfsf18/Tyrobp/Vsig4/Zc3h12d	40	4.42719
BP	GO:0045839	negative regulation of mitotic nuclear division	16/1124	50/18112	2.8812e-08	1.46182e-06	1.09155e-06	Aurkb/Birc5/Bub1/Bub1b/Ccnb1/Cdt1/Cenpe/Fbxo5/Gen1/Kntc1/Mad2l1/Ndc80/Plk1/Trip13/Ttk/Zwilch	16	4
BP	GO:1905521	regulation of macrophage migration	15/1124	44/18112	2.96703e-08	1.4918e-06	1.11394e-06	C3ar1/C5ar1/Ccl2/Cd200r1/Csf1r/Cx3cr1/Emilin1/Mst1/Mstn/P2ry12/Slamf8/Stap1/Tnfsf18/Trem1/Trem2	15	2.84019
BP	GO:0018212	peptidyl-tyrosine modification	54/1124	393/18112	3.11611e-08	1.55277e-06	1.15946e-06	Aatk/Adipoq/Adora1/Agt/Areg/Blk/Bst1/Btk/Cass4/Cd300a/Cd40/Cd80/Clec4a/Clec7a/Crlf1/Csf1r/Enpp2/Fam72a/Fcgr1a/Fes/Fgf10/Fgr/Gfra1/Grem1/Hbegf/Hgf/Il18/Il6/Itgb2/Lep/Lif/Lilrb4/Lrp8/Lyn/Matk/Melk/Met/Ncapg2/Ncf1/Nox4/Ntf3/Ntrk2/Osm/Plpp3/Ptprc/Samsn1/Socs3/Srcin1/Stap1/Syk/Thbs4/Tnfsf18/Trem2/Ttk	54	4.08248
BP	GO:0002688	regulation of leukocyte chemotaxis	27/1124	132/18112	3.2528e-08	1.60654e-06	1.19961e-06	Aif1/Bst1/C3ar1/C5ar1/Ccl2/Ccl3/Ccl7/Csf1r/Cx3cr1/Cxcl14/Grem1/Lbp/Lgmn/Lyn/Mst1/Mstn/Nckap1l/Pla2g7/Rin3/Sell/Slamf8/Spi1/Stap1/Thbs4/Tnfaip6/Tnfsf18/Trem1	27	4.04145
BP	GO:0051249	regulation of lymphocyte activation	62/1124	481/18112	3.41497e-08	1.67184e-06	1.24837e-06	Aif1/Arg1/Blk/Blm/Bst1/Btk/Ccl2/Cd300a/Cd38/Cd40/Cd80/Cebpb/Clec7a/Ctla4/Cyp26b1/Dtx1/Fancd2/Fcgr2b/Fgf10/Fgr/Foxj1/Gpr183/Icos/Ikzf1/Il10/Il18/Il1rl2/Il2rg/Il36b/Il6/Ildr2/Laptm5/Lax1/Lep/Lgals1/Lgals5/Lilrb4/Lst1/Lyn/Nckap1l/Nfam1/Pck1/Pde5a/Ptprc/Ripk3/RT1-DMb/Samsn1/Sash3/Shb/Siglec10/Slamf7/Slamf8/Syk/Tarm1/Themis2/Tlr9/Tnfaip8l2/Tnfrsf1b/Tnfsf18/Tyrobp/Vsig4/Zc3h12d	62	5.08001
BP	GO:0042063	gliogenesis	53/1124	385/18112	3.92536e-08	1.90423e-06	1.4219e-06	Adam22/Agt/Areg/C5ar1/Ccl2/Ccl3/Crb1/Csf1r/Cx3cr1/Cxcr4/Dtx1/E2f1/Egr2/Enpp2/Fgf10/Fgf5/Fn1/Gap43/Gfap/Gpr183/Gpr37l1/Gsn/Id4/Idh2/Il6/Itgam/Klf15/Lamc3/Ldlr/Lepr/Lgi4/Lif/Lrp8/Lyn/Mag/Met/Myoc/Nr1d1/Ntf3/Ntrk2/P2ry12/Plp1/Plpp3/S100a8/S100a9/Serpine2/Slc8a3/Stap1/Tlr2/Tnfrsf1b/Trem2/Vcan/Vim	53	1.23625
BP	GO:0036230	granulocyte activation	16/1124	51/18112	3.9579e-08	1.90423e-06	1.4219e-06	Ccl3/Cd300a/Cxcl6/Dnase1l3/Enpp3/Fcar/Fcer1g/Il18/Itgam/Itgb2/Myo1f/Pram1/Ptafr/Spi1/Syk/Tyrobp	16	3.5
BP	GO:0007159	leukocyte cell-cell adhesion	52/1124	376/18112	4.52642e-08	2.15914e-06	1.61224e-06	Aif1/Arg1/Blm/Ccl2/Cd300a/Cd80/Cebpb/Cfh/Ctla4/Cx3cr1/Dtx1/Fermt3/Foxj1/Has2/Icos/Ikzf1/Il18/Il1rl2/Il2rg/Il36b/Il6/Ildr2/Itga4/Itgam/Itgb2/Laptm5/Lax1/Lep/Lgals1/Lgals5/Lilrb4/Madcam1/Msn/Nckap1l/Olr1/Pck1/Pde5a/Ptafr/Ptprc/RT1-DMb/S100a8/S100a9/Sash3/Sell/Selp/Shb/Syk/Tarm1/Tnfaip8l2/Tnfsf18/Vsig4/Zc3h12d	52	5.26965
BP	GO:0051382	kinetochore assembly	9/1124	15/18112	4.71117e-08	2.22822e-06	1.66383e-06	Cenpa/Cenpe/Cenph/Cenpk/Cenpn/Cenpt/Cenpw/Dlgap5/Kntc1	9	3
BP	GO:0070664	negative regulation of leukocyte proliferation	23/1124	102/18112	5.06589e-08	2.37586e-06	1.77407e-06	Arg1/Blk/Btk/Ccl12/Cd300a/Cd80/Cebpb/Ctla4/Enpp3/Fcgr2b/Foxj1/Grem1/Il10/Laptm5/Lgals5/Lilrb4/Lst1/Lyn/Pde5a/Tarm1/Tyrobp/Vsig4/Zc3h12d	23	3.12772
BP	GO:0071674	mononuclear cell migration	33/1124	188/18112	5.26999e-08	2.45099e-06	1.83017e-06	Aif1/Apod/Asb2/C3ar1/C5ar1/Ccl11/Ccl12/Ccl2/Ccl3/Ccl6/Ccl7/Ccl9/Cd200r1/Csf1r/Cx3cr1/Cxcl14/Gpr183/Grem1/Itga4/Lgmn/LOC290595/Lyn/Madcam1/Msn/Mstn/Pla2g7/Ptpro/Retnlg/Ripk3/Slamf8/Spi1/Tnfsf18/Trem1	33	4.00379
BP	GO:0042554	superoxide anion generation	15/1124	46/18112	5.87147e-08	2.70816e-06	2.0222e-06	Agt/Clec7a/Cybb/Hvcn1/Il18/Itgam/Itgb2/Ncf1/Ncf2/Ncf4/Nox4/Olr1/Sh3pxd2b/Syk/Tyrobp	15	3.35659
BP	GO:0002768	immune response-regulating cell surface receptor signaling pathway	38/1124	237/18112	6.50567e-08	2.97608e-06	2.22226e-06	Blk/Btk/C3ar1/C5ar1/Cd300a/Cd38/Cd40/Cd8b/Clec4a/Clec4d/Clec4e/Clec7a/Ctla4/Fcar/Fcer1g/Fcgr1a/Fcgr2a/Fcgr2b/Gbp1/Klhl6/Laptm5/Lax1/Lilrb4/LOC498276/Lyn/Nckap1l/Ncr3/Nfam1/Oscar/Pram1/Ptprc/Shb/Stap1/Syk/Themis2/Tlr2/Tyrobp/Vav1	38	5.19109
BP	GO:0051225	spindle assembly	25/1124	120/18112	7.14106e-08	3.24019e-06	2.41947e-06	Aspm/Aurka/Aurkb/Ccnb2/Ccsap/Cdc20/Cenpe/Fbxo5/Haus4/Incenp/Kif11/Kif15/Kif23/Kif4a/Kifc1/Mastl/Mybl2/Ndc80/Nek2/Plk1/Prc1/Racgap1/Spag5/Tpx2/Tubb5	25	5
BP	GO:0048771	tissue remodeling	36/1124	219/18112	7.54406e-08	3.39544e-06	2.53539e-06	Abcb1b/Agt/Arg1/Bgn/Cd38/Clec10a/Crb1/Csf1r/Cst3/Cthrc1/Eln/Fgf10/Gdf5/Gja1/Gja5/Grem1/Il18/Il6/Itga4/Lep/Lepr/Lif/Lipa/LOC24906/Mc4r/Mmp9/Nos2/Nox4/Oscar/Ptprv/Sfrp4/Spp1/Syk/Thbs4/Timp1/Tmem119	36	3.66667
BP	GO:0050832	defense response to fungus	17/1124	60/18112	8.09679e-08	3.61505e-06	2.69938e-06	Arg1/Clec4a/Clec4a1/Clec4a2/Clec4a3/Clec4b2/Clec4d/Clec4e/Clec7a/Cotl1/Cx3cr1/LOC290595/Mpo/Ncf1/Pla2g5/Spi1/Vip	17	3.15296
BP	GO:0050764	regulation of phagocytosis	25/1124	122/18112	1.00438e-07	4.44877e-06	3.32193e-06	Adipoq/C3/Ccl2/Cd300a/Cd300lf/Clec7a/Fcer1g/Fcgr1a/Fcgr2a/Fcgr2b/Fgr/Il2rg/Itgb2/Lbp/Mfge8/Nckap1l/Pla2g5/Ptprc/Ptx3/Siglec8/Slc11a1/Stap1/Syk/Tlr2/Trem2	25	4.2
BP	GO:0050920	regulation of chemotaxis	38/1124	241/18112	1.0203e-07	4.48371e-06	3.34802e-06	Aif1/Bst1/C3ar1/C5ar1/Ccl2/Ccl3/Ccl7/Csf1r/Cx3cr1/Cxcl14/Cxcr4/Fgf10/Fn1/Gja1/Gpr183/Grem1/Lbp/Lgmn/Lyn/Met/Mst1/Mstn/Nckap1l/Ntf3/P2ry12/Pla2g7/Rin3/Sell/Sema5a/Slamf8/Spi1/Stap1/Thbs4/Tnfaip6/Tnfsf18/Trem1/Trem2/Tubb2b	38	4.21776
BP	GO:0022407	regulation of cell-cell adhesion	59/1124	463/18112	1.10064e-07	4.79895e-06	3.58341e-06	Abat/Adam19/Adipoq/Aif1/Alox12/Arg1/Blk/Blm/Ccl2/Ccr5/Cd300a/Cd80/Cdsn/Cebpb/Ctla4/Dtx1/Fermt3/Foxj1/Has2/Icos/Ikzf1/Il10/Il18/Il1rl2/Il1rn/Il2rg/Il36b/Il6/Ildr2/Itga4/Itgb2/Laptm5/Lax1/Lep/Lgals1/Lgals5/Lilrb4/Lyn/Megf10/Nckap1l/Pck1/Pde5a/Plaur/Plpp3/Ptafr/Ptprc/RT1-DMb/Sash3/Selp/Serpine2/Shb/Sox2/Spi1/Syk/Tarm1/Tnfaip8l2/Tnfsf18/Vsig4/Zc3h12d	59	4.03586
BP	GO:0050729	positive regulation of inflammatory response	28/1124	149/18112	1.22157e-07	5.28495e-06	3.94631e-06	Alox5ap/Btk/C2cd4a/C3/Camk2n1/Ccl3/Ccr5/Cebpb/Fcer1g/Fcgr1a/Fcgr2a/Il1rl1/Il6/Lbp/Ldlr/Lgals1/Osm/Pde2a/Pde5a/Pik3cg/S100a8/S100a9/Snca/Stap1/Tlr2/Tlr9/Tnfsf18/Trem2	28	3.77964
BP	GO:0071675	regulation of mononuclear cell migration	25/1124	124/18112	1.4009e-07	6.01418e-06	4.49082e-06	Aif1/Apod/C3ar1/C5ar1/Ccl2/Ccl3/Ccl7/Cd200r1/Csf1r/Cx3cr1/Cxcl14/Grem1/Itga4/Lgmn/LOC290595/Lyn/Madcam1/Msn/Mstn/Pla2g7/Ripk3/Slamf8/Spi1/Tnfsf18/Trem1	25	3.8
BP	GO:0071222	cellular response to lipopolysaccharide	45/1124	315/18112	1.41296e-07	6.01963e-06	4.4949e-06	Adamts13/Arg1/Ccl2/Ccl3/Ccr5/Cd14/Cd180/Cd300lb/Cd40/Cd80/Cd84/Cebpb/Cfh/Cx3cr1/Cxcl3/Cxcl6/Fcar/Fcgr2b/Fn1/Hmgb2/Il10/Il18/Il36b/Il6/Lbp/Lcn2/Lyn/Mmp9/Mrc1/Nos2/Nr1d1/Pde2a/Pf4/Ppargc1a/Ptafr/Scimp/Spi1/Stap1/Ticam2/Tlr5/Tlr9/Tnfrsf1b/Tnip3/Trem1/Vim	45	5.81378
BP	GO:0032677	regulation of interleukin-8 production	20/1124	84/18112	1.44236e-07	6.05249e-06	4.51943e-06	Adipoq/Bcl3/Cd14/Cd33/Chi3l1/Clec7a/Il18/Il6/Lbp/Lep/Nos2/Ptprc/Ssc5d/Syk/Tlr1/Tlr2/Tlr5/Tlr7/Tlr8/Tlr9	20	3.57771
BP	GO:0051303	establishment of chromosome localization	20/1124	84/18112	1.44236e-07	6.05249e-06	4.51943e-06	Aurkb/Birc5/Ccnb1/Cdca5/Cdca8/Cdt1/Cenpe/Cenpf/Cenpq/Fam83d/Incenp/Kif14/Kif18a/Kif22/Kif2c/Kifc1/Ndc80/Nuf2/Psrc1/Spag5	20	4.47214
BP	GO:0071459	protein localization to chromosome, centromeric region	11/1124	26/18112	1.62881e-07	6.78386e-06	5.06555e-06	Aurkb/Bub1b/Cdk1/Cdt1/Cenpa/Cenpq/Knl1/Kntc1/Ndc80/Ttk/Zwilch	11	3.31662
BP	GO:0006801	superoxide metabolic process	18/1124	70/18112	1.72878e-07	7.14691e-06	5.33665e-06	Agt/Clec7a/Cybb/Dhfr/Hvcn1/Il18/Itgam/Itgb2/Mpo/Ncf1/Ncf2/Ncf4/Nos2/Nox4/Olr1/Sh3pxd2b/Syk/Tyrobp	18	3.29983
BP	GO:0032637	interleukin-8 production	20/1124	85/18112	1.77736e-07	7.2937e-06	5.44625e-06	Adipoq/Bcl3/Cd14/Cd33/Chi3l1/Clec7a/Il18/Il6/Lbp/Lep/Nos2/Ptprc/Ssc5d/Syk/Tlr1/Tlr2/Tlr5/Tlr7/Tlr8/Tlr9	20	3.57771
BP	GO:0032755	positive regulation of interleukin-6 production	23/1124	109/18112	1.84978e-07	7.53549e-06	5.62679e-06	Aif1/Ccr5/Clec7a/Fcer1g/Il1rl2/Il36b/Il6/Laptm5/Lbp/Lep/Nos2/Ptafr/Scimp/Syk/Ticam2/Tlr1/Tlr2/Tlr7/Tlr8/Tlr9/Tyrobp/Unc93b1/Zbtb20	23	3.96177
BP	GO:0042116	macrophage activation	22/1124	101/18112	1.88885e-07	7.63888e-06	5.704e-06	Aif1/C5ar1/Cd84/Cst7/Cx3cr1/Il10/Il1rl1/Itgam/Lbp/Ldlr/Nr1d1/Pla2g5/Slc11a1/Snca/Stap1/Syk/Tlr1/Tlr2/Tlr9/Trem2/Tyrobp/Vsig4	22	3.41121
BP	GO:0006270	DNA replication initiation	12/1124	32/18112	2.17675e-07	8.69986e-06	6.49624e-06	Ccne1/Cdc45/Cdc6/Cdt1/Gmnn/Mcm10/Mcm3/Mcm4/Mcm5/Mcm6/Orc1/Ticrr	12	3.4641
BP	GO:0050000	chromosome localization	20/1124	86/18112	2.18237e-07	8.69986e-06	6.49624e-06	Aurkb/Birc5/Ccnb1/Cdca5/Cdca8/Cdt1/Cenpe/Cenpf/Cenpq/Fam83d/Incenp/Kif14/Kif18a/Kif22/Kif2c/Kifc1/Ndc80/Nuf2/Psrc1/Spag5	20	4.47214
BP	GO:0042119	neutrophil activation	14/1124	44/18112	2.29784e-07	9.09521e-06	6.79145e-06	Cd300a/Cxcl6/Dnase1l3/Fcar/Fcer1g/Il18/Itgam/Itgb2/Myo1f/Pram1/Ptafr/Spi1/Syk/Tyrobp	14	3.20713
BP	GO:0001906	cell killing	36/1124	229/18112	2.37291e-07	9.32621e-06	6.96394e-06	Arg1/C3/Ccl11/Ccl12/Ccl2/Ccr5/Cfh/Clec7a/Cx3cr1/Cxcl14/Cxcl3/Cxcl6/Dnase1l3/Fcgr1a/Fcgr2a/Il18/Itgam/Lep/Lyz2/Ncf1/Nckap1l/Ncr3/Nos2/Nppb/Pf4/Ptprc/Raet1e/Ripk3/Slamf6/Spi1/Stap1/Syk/Trem1/Trem3/Tyrobp/Vav1	36	4.66667
BP	GO:0002283	neutrophil activation involved in immune response	10/1124	22/18112	2.64881e-07	1.03377e-05	7.71926e-06	Dnase1l3/Fcer1g/Itgam/Itgb2/Myo1f/Pram1/Ptafr/Spi1/Syk/Tyrobp	10	2.52982
BP	GO:0072001	renal system development	51/1124	387/18112	2.84133e-07	1.10121e-05	8.22282e-06	Adamts16/Adamts6/Adipoq/Agt/Agtr2/Amer1/Basp1/Bmper/C3ar1/Cdkn1c/Cenpf/Cfh/Col4a1/Crlf1/Cxcr4/Cyp26b1/Dcn/Eya1/Fgf10/Fmn1/Foxj1/Gfra1/Grem1/Has2/Hells/Irx3/Itga8/Kirrel3/Klf15/Lgr5/Lif/Mme/Mmp17/Mmp9/Pax8/Pcsk9/Ptpro/Rbp4/Rgn/Serpinb7/Six1/Six2/Slc5a1/Smad9/Spp1/Tfap2b/Timeless/Tiparp/Vcan/Wnt11/Wt1	51	0.420084
BP	GO:0008217	regulation of blood pressure	35/1124	221/18112	2.89797e-07	1.11542e-05	8.32892e-06	Abat/Adamts16/Adipoq/Adora1/Adrb3/Agt/Agtr2/Anpep/Asic2/Atp1a2/C3ar1/Camk2n1/Corin/Cyp11b2/Cyp11b3/Emilin1/Gja1/Gja5/Gpr37l1/Hba-a1/Hmox1/Lep/Lvrn/Myh6/Ncf2/Nos2/Nppb/Ntsr1/Oxtr/P2rx2/Ptafr/Ptpro/Sult1a1/Tac3/Tacr3	35	-0.507093
BP	GO:0043300	regulation of leukocyte degranulation	16/1124	58/18112	2.92032e-07	1.11632e-05	8.33565e-06	Blk/Cd300a/Cd84/Fcer1g/Fes/Fgr/Hmox1/Il13ra2/Itgam/Itgb2/Lyn/Nckap1l/Pram1/Ptafr/Spi1/Syk	16	3
BP	GO:0032760	positive regulation of tumor necrosis factor production	23/1124	112/18112	3.10408e-07	1.1785e-05	8.7999e-06	Ccl2/Ccl3/Ccr5/Cd14/Cd84/Clec7a/Cybb/Fcer1g/Fcgr2a/Il18/Il6/Lbp/Lep/Pf4/Ptafr/Ptprc/Sash3/Syk/Tlr1/Tlr2/Tlr9/Tyrobp/Zbtb20	23	3.96177
BP	GO:0045930	negative regulation of mitotic cell cycle	35/1124	222/18112	3.23945e-07	1.21685e-05	9.08626e-06	Aurkb/Birc5/Blm/Brca1/Bub1/Bub1b/Ccl2/Ccnb1/Cdc6/Cdk1/Cdkn1c/Cdt1/Cenpe/Clspn/Dtl/E2f7/Eme1/Fam107a/Fancd2/Fbxo5/Gen1/Inhba/Kntc1/LOC100302465/Mad2l1/Ndc80/Orc1/Plk1/Rbl1/Rbm38/Ticrr/Trip13/Ttk/Zc3h12d/Zwilch	35	4.90189
BP	GO:0002532	production of molecular mediator involved in inflammatory response	20/1124	88/18112	3.25654e-07	1.21685e-05	9.08626e-06	Adcy7/Alox5ap/Apod/Btk/Cd300a/Clec7a/Fcer1g/Il17b/Il1r2/Il6/Lbp/Lep/Lilrb4/Lyn/Ncf1/Nos2/Slamf8/Syk/Tarm1/Trem2	20	3.57771
BP	GO:0045786	negative regulation of cell cycle	49/1124	367/18112	3.2705e-07	1.21685e-05	9.08626e-06	Aurkb/Birc5/Blm/Brca1/Bub1/Bub1b/Ccl2/Ccnb1/Ccnb2/Ccnf/Cdc6/Cdk1/Cdkn1c/Cdt1/Cenpe/Clspn/Dtl/E2f1/E2f7/E2f8/Eme1/Fam107a/Fancd2/Fbxo5/Gen1/Gmnn/Inhba/Kntc1/Lif/LOC100302465/LOC290595/Mad2l1/Ndc80/Nek2/Orc1/Osm/Plk1/Pttg1/Rbl1/Rbm38/Snai1/Sox2/Susd2/Ticrr/Timeless/Trip13/Ttk/Zc3h12d/Zwilch	49	5.85714
BP	GO:0140694	non-membrane-bounded organelle assembly	51/1124	389/18112	3.33665e-07	1.23323e-05	9.20864e-06	Acta1/Asb2/Aspm/Aurka/Aurkb/Capn3/Ccnb2/Ccsap/Cdc20/Cenpa/Cenpe/Cenph/Cenpk/Cenpn/Cenpt/Cenpw/Cep72/Dlgap5/Fbxo5/Fhod3/Fscn1/Gsn/Haus4/Incenp/Kif11/Kif15/Kif23/Kif4a/Kifc1/Kntc1/Ldb3/LOC100302465/Mastl/Msn/Mybl2/Myh6/Ndc80/Nek2/Plk1/Plk4/Prc1/Racgap1/Sh3pxd2b/Spag5/Sqle/Stil/Tmod1/Tnnt1/Tpx2/Tubb5/Wdr62	51	5.46109
BP	GO:1905517	macrophage migration	16/1124	59/18112	3.77789e-07	1.38713e-05	1.03578e-05	C3ar1/C5ar1/Ccl2/Ccl3/Cd200r1/Csf1r/Cx3cr1/Emilin1/Mst1/Mstn/P2ry12/Slamf8/Stap1/Tnfsf18/Trem1/Trem2	16	3
BP	GO:0001655	urogenital system development	55/1124	435/18112	3.83035e-07	1.3972e-05	1.0433e-05	Adamts16/Adamts6/Adipoq/Agt/Agtr2/Amer1/Basp1/Bmper/C3ar1/Cdkn1c/Cenpf/Cfh/Col4a1/Crlf1/Cxcr4/Cyp26b1/Dcn/Eya1/Fgf10/Fmn1/Foxj1/Gfra1/Grem1/Has2/Hells/Hoxb13/Id4/Irx3/Itga8/Kirrel3/Klf15/Lgr5/Lif/Mme/Mmp17/Mmp9/Pax8/Pcsk9/Plaur/Ptpro/Rbp4/Rgn/Serpinb7/Six1/Six2/Slc5a1/Smad9/Spp1/Tfap2b/Timeless/Tiparp/Tnc/Vcan/Wnt11/Wt1	55	0.40452
BP	GO:0038094	Fc-gamma receptor signaling pathway	9/1124	18/18112	3.85956e-07	1.39871e-05	1.04443e-05	Clec4d/Clec4e/Fcer1g/Fcgr1a/Fcgr2a/Fcgr2b/LOC498276/Oscar/Ptprc	9	3
BP	GO:1903557	positive regulation of tumor necrosis factor superfamily cytokine production	23/1124	114/18112	4.33341e-07	1.56031e-05	1.16509e-05	Ccl2/Ccl3/Ccr5/Cd14/Cd84/Clec7a/Cybb/Fcer1g/Fcgr2a/Il18/Il6/Lbp/Lep/Pf4/Ptafr/Ptprc/Sash3/Syk/Tlr1/Tlr2/Tlr9/Tyrobp/Zbtb20	23	3.96177
BP	GO:0051988	regulation of attachment of spindle microtubules to kinetochore	8/1124	14/18112	4.60468e-07	1.64735e-05	1.23009e-05	Aurkb/Ccnb1/Cenpe/Ect2/Knstrn/Nek2/Racgap1/Spag5	8	2.82843
BP	GO:0002548	monocyte chemotaxis	16/1124	60/18112	4.85725e-07	1.72664e-05	1.28929e-05	Aif1/Ccl11/Ccl12/Ccl2/Ccl3/Ccl6/Ccl7/Ccl9/Cx3cr1/Grem1/Lgmn/Lyn/Pla2g7/Ptpro/Slamf8/Tnfsf18	16	3.5
BP	GO:2000241	regulation of reproductive process	35/1124	226/18112	5.01631e-07	1.7719e-05	1.32309e-05	Aspm/Aurka/Ccnb1/Ccnb2/Cdc20/Cdc25c/Cdk1/Cyp51/Fbxo5/Gja1/Glra1/Il18/Inhba/Lfng/Lif/Mastl/Msx1/Nrk/Osm/Oxtr/Pde5a/Ptafr/Retn/Rgn/Sgo2/Shb/Snai1/Tac3/Tacr2/Tacr3/Timp1/Trip13/Ttk/Vip/Wt1	35	3.21159
BP	GO:0002687	positive regulation of leukocyte migration	28/1124	160/18112	5.6604e-07	1.97442e-05	1.47431e-05	Aif1/C3ar1/C5ar1/Ccl12/Ccl2/Ccl3/Ccl7/Csf1r/Cx3cr1/Cxcl14/Itga4/Lbp/Lgmn/Madcam1/Mmp9/Mstn/Nckap1l/P2ry12/Pla2g7/Ptafr/Sell/Selp/Spi1/Thbs4/Tlr2/Tnfsf18/Trem1/Trem2	28	4.53557
BP	GO:0050921	positive regulation of chemotaxis	28/1124	160/18112	5.6604e-07	1.97442e-05	1.47431e-05	Aif1/C3ar1/C5ar1/Ccl2/Ccl3/Ccl7/Csf1r/Cx3cr1/Cxcl14/Cxcr4/Fgf10/Fn1/Gja1/Lbp/Lgmn/Met/Mstn/Nckap1l/Ntf3/P2ry12/Pla2g7/Sell/Sema5a/Spi1/Thbs4/Tnfsf18/Trem1/Trem2	28	3.40168
BP	GO:0006260	DNA replication	39/1124	268/18112	5.90742e-07	2.04778e-05	1.52909e-05	Blm/Ccna2/Ccne1/Cdc45/Cdc6/Cdk1/Cdt1/Cst3/Dbf4/Dscc1/E2f7/E2f8/Eme1/Esco2/Fbxo5/Gen1/Gins1/Gins2/Gmnn/Il6/Mcm10/Mcm3/Mcm4/Mcm5/Mcm6/Met/Mms22l/Orc1/Pif1/Pole/Pole2/Polq/Rad51/Rrm2/Ticrr/Timeless/Tonsl/Traip/Wdhd1	39	5.92474
BP	GO:0042113	B cell activation	41/1124	289/18112	6.06653e-07	2.08996e-05	1.56058e-05	Batf/Bcl3/Blk/Bst1/Btk/Cd180/Cd300a/Cd38/Cd40/Cmtm7/Ctla4/Exo1/Fcgr2b/Foxj1/Gpr183/Ikzf1/Il10/Il2rg/Il6/Itm2a/Laptm5/Lax1/Lfng/Lgals1/Lyl1/Lyn/Nckap1l/Nfam1/Nkx2-3/Ntn1/Ptprc/Samsn1/Sash3/Shb/Siglec10/Slamf8/Spi1/Syk/Themis2/Tlr9/Tyrobp	41	5.15373
BP	GO:0010959	regulation of metal ion transport	56/1124	453/18112	6.2736e-07	2.14803e-05	1.60395e-05	Adora1/Agt/Atp1a2/Atp1b1/Cacna1a/Capn3/Ccl2/Ccl3/Cd33/Cd84/Cemip/Clec4b2/Cxcr4/Dhrs7c/Dpp6/Fgf13/Fgf14/Fxyd2/Fxyd6/Gja1/Gstm7/Kcna5/Kcnab2/Kcnc1/Kcng1/Kcnip2/Kcnn2/Kel/Lcn2/Lyn/Mchr1/Myo5a/Nkain1/Ntsr1/P2rx5/P2ry12/P2ry6/Pcsk9/Pik3cg/Plp1/Rgn/Rgs7/Scn4b/Serpine2/Sln/Snca/Stac/Stac2/Tlr9/Tmem38b/Trdn/Trem2/Trpv2/Usp2/Vip/Wnk2	56	0.267261
BP	GO:0051783	regulation of nuclear division	26/1124	143/18112	6.66314e-07	2.2675e-05	1.69316e-05	Aurkb/Birc5/Bub1/Bub1b/Ccnb1/Cdc20/Cdca2/Cdt1/Cenpe/Fbxo5/Gen1/Kif20b/Kntc1/Lif/Mad2l1/Mastl/Met/Mki67/Msx1/Ndc80/Nusap1/Osm/Plk1/Trip13/Ttk/Zwilch	26	4.70679
BP	GO:0034501	protein localization to kinetochore	9/1124	19/18112	6.92873e-07	2.32947e-05	1.73943e-05	Aurkb/Cdk1/Cdt1/Cenpq/Knl1/Kntc1/Ndc80/Ttk/Zwilch	9	3
BP	GO:1903083	protein localization to condensed chromosome	9/1124	19/18112	6.92873e-07	2.32947e-05	1.73943e-05	Aurkb/Cdk1/Cdt1/Cenpq/Knl1/Kntc1/Ndc80/Ttk/Zwilch	9	3
BP	GO:0000075	cell cycle checkpoint signaling	29/1124	171/18112	7.04767e-07	2.35527e-05	1.7587e-05	Aurkb/Birc5/Blm/Brca1/Bub1/Bub1b/Ccnb1/Cdc6/Cdk1/Cdt1/Cenpe/Clspn/Dtl/E2f1/Eme1/Fancd2/Gen1/Kntc1/LOC100302465/Mad2l1/Ndc80/Orc1/Plk1/Rbm38/Ticrr/Timeless/Trip13/Ttk/Zwilch	29	5.01377
BP	GO:0051984	positive regulation of chromosome segregation	10/1124	24/18112	7.16495e-07	2.38021e-05	1.77732e-05	Aurkb/Ccnb1/Cdc6/Cdt1/Cenpe/Ncapd2/Ncapg/Ncapg2/Ncaph/Rad18	10	3.16228
BP	GO:0150076	neuroinflammatory response	17/1124	69/18112	7.33175e-07	2.42121e-05	1.80794e-05	Agt/C5ar1/Cd200r1/Cst7/Cx3cr1/Itgam/Ldlr/Myo5a/Nr1d1/Snca/Stap1/Tlr1/Tlr2/Tlr9/Tnfrsf1b/Trem2/Tyrobp	17	2.66789
BP	GO:0050864	regulation of B cell activation	26/1124	144/18112	7.65925e-07	2.51449e-05	1.87758e-05	Blk/Bst1/Btk/Cd300a/Cd38/Cd40/Ctla4/Fcgr2b/Foxj1/Gpr183/Il10/Il2rg/Il6/Laptm5/Lyn/Nckap1l/Nfam1/Ptprc/Samsn1/Sash3/Siglec10/Slamf8/Syk/Themis2/Tlr9/Tyrobp	26	4.31455
BP	GO:0043299	leukocyte degranulation	19/1124	85/18112	8.38474e-07	2.73656e-05	2.04341e-05	Blk/Btk/Ccl3/Cd300a/Cd84/Fcer1g/Fes/Fgr/Hmox1/Il13ra2/Itgam/Itgb2/Lyn/Myo1f/Nckap1l/Pram1/Ptafr/Spi1/Syk	19	3.44124
BP	GO:0007143	female meiotic nuclear division	13/1124	42/18112	8.8859e-07	2.88327e-05	2.15296e-05	Aurka/Ccnb2/Cenpe/Fbxo5/Kif20a/Mastl/Ncaph/Ndc80/Plk1/Sgo2/Top2a/Trip13/Ttk	13	3.60555
BP	GO:0090306	meiotic spindle assembly	7/1124	11/18112	9.20895e-07	2.97082e-05	2.21833e-05	Aspm/Aurka/Ccnb2/Cenpe/Fbxo5/Mastl/Ndc80	7	2.64575
BP	GO:0051656	establishment of organelle localization	52/1124	414/18112	9.71927e-07	3.11743e-05	2.3278e-05	Aurkb/Birc5/Blk/Btk/Ccnb1/Cd300a/Cd84/Cdca5/Cdca8/Cdt1/Cenpa/Cenpe/Cenpf/Cenpq/Eya1/Fam83d/Fcer1g/Fes/Fez1/Fgf10/Fgr/Gja1/Hmox1/Il13ra2/Incenp/Insc/Itga4/Kif14/Kif18a/Kif22/Kif2c/Kif5c/Kifc1/Lyn/Mad2l1/Mgarp/Myo1f/Myo5a/Myo7a/Ndc80/Nefl/Ntn1/Nuf2/Nusap1/Plk1/Psrc1/Sapcd2/Snca/Spag5/Sybu/Syk/Tacc3	52	4.4376
BP	GO:0007080	mitotic metaphase plate congression	14/1124	49/18112	1.00765e-06	3.21353e-05	2.39957e-05	Aurkb/Ccnb1/Cdca5/Cdca8/Cdt1/Cenpe/Kif14/Kif18a/Kif22/Kif2c/Kifc1/Ndc80/Nuf2/Psrc1	14	3.74166
BP	GO:0038093	Fc receptor signaling pathway	10/1124	25/18112	1.12779e-06	3.56795e-05	2.66421e-05	Clec4d/Clec4e/Fcar/Fcer1g/Fcgr1a/Fcgr2a/Fcgr2b/LOC498276/Oscar/Ptprc	10	3.16228
BP	GO:0030888	regulation of B cell proliferation	17/1124	71/18112	1.13157e-06	3.56795e-05	2.66421e-05	Blk/Bst1/Btk/Cd300a/Cd38/Cd40/Ctla4/Fcgr2b/Gpr183/Il10/Lyn/Nckap1l/Ptprc/Sash3/Siglec10/Tlr9/Tyrobp	17	3.63803
BP	GO:0002755	MyD88-dependent toll-like receptor signaling pathway	9/1124	20/18112	1.19033e-06	3.73216e-05	2.78683e-05	Cd300a/Cd300lf/Reg3g/Tlr1/Tlr2/Tlr5/Tlr7/Tlr8/Tlr9	9	3
BP	GO:0001822	kidney development	48/1124	373/18112	1.26618e-06	3.9478e-05	2.94784e-05	Adamts16/Adamts6/Adipoq/Agt/Agtr2/Amer1/Basp1/Bmper/C3ar1/Cdkn1c/Cenpf/Cfh/Crlf1/Cxcr4/Cyp26b1/Dcn/Eya1/Fgf10/Fmn1/Foxj1/Gfra1/Grem1/Has2/Hells/Irx3/Itga8/Kirrel3/Klf15/Lif/Mme/Mmp17/Mmp9/Pax8/Pcsk9/Ptpro/Rgn/Serpinb7/Six1/Six2/Slc5a1/Smad9/Spp1/Tfap2b/Timeless/Tiparp/Vcan/Wnt11/Wt1	48	0.57735
BP	GO:0032602	chemokine production	21/1124	104/18112	1.34257e-06	4.1627e-05	3.10832e-05	Adipoq/Aif1/Apod/C1qtnf3/Cd84/Clec7a/Csf1r/Cxcl6/Il18/Il1rl1/Il6/Lbp/Lilrb4/Syk/Ticam2/Tlr2/Tlr7/Tlr9/Trem1/Trem2/Trem3	21	3.7097
BP	GO:0050672	negative regulation of lymphocyte proliferation	20/1124	96/18112	1.4245e-06	4.39235e-05	3.2798e-05	Arg1/Blk/Btk/Cd300a/Cd80/Cebpb/Ctla4/Fcgr2b/Foxj1/Il10/Laptm5/Lgals5/Lilrb4/Lst1/Lyn/Pde5a/Tarm1/Tyrobp/Vsig4/Zc3h12d	20	2.68328
BP	GO:0007162	negative regulation of cell adhesion	42/1124	310/18112	1.52842e-06	4.68686e-05	3.49971e-05	Abat/Adipoq/Ajap1/Alox12/Apod/Arg1/Cd300a/Cd80/Cdsn/Cebpb/Ctla4/Dtx1/Enpp2/Fam107a/Foxj1/Gbp1/Il10/Il1rn/Ildr2/Laptm5/Lax1/Lgals1/Lgals5/Lilrb4/Myo1f/Myoc/Nckap1l/Pde5a/Plxnb3/Plxnc1/Ptprc/Sema5a/Serpine2/Spi1/Srcin1/St8sia4/Tarm1/Tnc/Tnfaip8l2/Tnfsf18/Vsig4/Zc3h12d	42	1.54303
BP	GO:0032757	positive regulation of interleukin-8 production	16/1124	65/18112	1.56798e-06	4.78191e-05	3.57068e-05	Adipoq/Cd14/Chi3l1/Clec7a/Il18/Il6/Lbp/Lep/Nos2/Syk/Tlr1/Tlr2/Tlr5/Tlr7/Tlr8/Tlr9	16	3
BP	GO:0001774	microglial cell activation	13/1124	44/18112	1.60923e-06	4.88103e-05	3.6447e-05	C5ar1/Cst7/Cx3cr1/Itgam/Ldlr/Nr1d1/Snca/Stap1/Tlr1/Tlr2/Tlr9/Trem2/Tyrobp	13	2.49615
BP	GO:0032945	negative regulation of mononuclear cell proliferation	20/1124	97/18112	1.69118e-06	5.10188e-05	3.80961e-05	Arg1/Blk/Btk/Cd300a/Cd80/Cebpb/Ctla4/Fcgr2b/Foxj1/Il10/Laptm5/Lgals5/Lilrb4/Lst1/Lyn/Pde5a/Tarm1/Tyrobp/Vsig4/Zc3h12d	20	2.68328
BP	GO:0050766	positive regulation of phagocytosis	19/1124	89/18112	1.76196e-06	5.25856e-05	3.9266e-05	C3/Ccl2/Cd300lf/Clec7a/Fcer1g/Fcgr1a/Fcgr2a/Fcgr2b/Il2rg/Itgb2/Lbp/Mfge8/Nckap1l/Pla2g5/Ptprc/Ptx3/Slc11a1/Stap1/Trem2	19	3.90007
BP	GO:2001251	negative regulation of chromosome organization	19/1124	89/18112	1.76196e-06	5.25856e-05	3.9266e-05	Aurkb/Birc5/Bub1/Bub1b/Ccnb1/Cdt1/Cenpe/Fbxo5/Gen1/Kntc1/Mad2l1/Ndc80/Pif1/Plk1/Pttg1/Top2a/Trip13/Ttk/Zwilch	19	4.3589
BP	GO:0044786	cell cycle DNA replication	12/1124	38/18112	1.84384e-06	5.47367e-05	4.08722e-05	Cdc45/Cdt1/Dbf4/E2f7/E2f8/Fbxo5/Gins1/Gmnn/Mcm3/Mcm4/Mcm6/Rad51	12	3.4641
BP	GO:0006268	DNA unwinding involved in DNA replication	9/1124	21/18112	1.96834e-06	5.81232e-05	4.34009e-05	Blm/Cdc45/Gins1/Gins2/Mcm3/Mcm4/Mcm5/Mcm6/Rad51	9	3
BP	GO:0033003	regulation of mast cell activation	15/1124	59/18112	2.13483e-06	6.26859e-05	4.6808e-05	Blk/Cd300a/Cd300lb/Cd300lf/Cd84/Cnr2/Enpp3/Fcer1g/Fes/Fgr/Hmox1/Il13ra2/Lyn/Ptpre/Syk	15	2.84019
BP	GO:0045576	mast cell activation	18/1124	82/18112	2.14532e-06	6.26859e-05	4.6808e-05	Blk/Btk/Cd300a/Cd300lb/Cd300lf/Cd84/Cnr2/Enpp3/Fcer1g/Fcgr2a/Fes/Fgr/Hmox1/Il13ra2/Lilrb4/Lyn/Ptpre/Syk	18	3.29983
BP	GO:0033044	regulation of chromosome organization	32/1124	210/18112	2.18925e-06	6.36364e-05	4.75177e-05	Aurkb/Birc5/Bub1/Bub1b/Ccnb1/Cdc6/Cdca5/Cdt1/Cenpe/Cit/Fbxo5/Gen1/Kntc1/Mad2l1/Ncapd2/Ncapg/Ncaph/Ndc80/Nek2/Nek6/Pif1/Plk1/Pttg1/Rmi2/Sgo2/Tacc3/Top2a/Trip13/Ttk/Ube2c/Wdhd1/Zwilch	32	5.65685
BP	GO:0002224	toll-like receptor signaling pathway	22/1124	117/18112	2.65801e-06	7.68618e-05	5.73932e-05	Cd14/Cd180/Cd300a/Cd300lf/Cd40/Lbp/LOC681325/Lyn/Nr1d1/Reg3g/Scimp/Ticam2/Tlr1/Tlr13/Tlr2/Tlr5/Tlr7/Tlr8/Tlr9/Tnip3/Trem2/Unc93b1	22	4.26401
BP	GO:0050728	negative regulation of inflammatory response	25/1124	145/18112	2.97811e-06	8.56745e-05	6.39737e-05	Adipoq/Adora1/Aoah/C1qtnf3/Cd200r1/Cnr2/Cst7/Cx3cr1/Enpp3/Fcgr2b/Gpx2/Hgf/Il10/Ldlr/Nr1d1/Pbk/Pla2g5/Siglec10/Siglec8/Slamf8/Socs3/Tnfaip6/Tnfaip8l2/Tnfrsf1b/Trem2	25	3.8
BP	GO:0000212	meiotic spindle organization	9/1124	22/18112	3.14765e-06	9.00874e-05	6.72688e-05	Aspm/Aurka/Ccnb2/Cdk1/Cenpe/Espl1/Fbxo5/Mastl/Ndc80	9	3
BP	GO:0010001	glial cell differentiation	39/1124	287/18112	3.32902e-06	9.47922e-05	7.0782e-05	Adam22/Agt/C5ar1/Crb1/Csf1r/Cxcr4/Dtx1/Egr2/Enpp2/Fgf10/Fgf5/Gap43/Gfap/Gpr37l1/Gsn/Id4/Itgam/Klf15/Lamc3/Ldlr/Lgi4/Lif/Lyn/Mag/Met/Myoc/Nr1d1/Ntf3/Ntrk2/Plp1/Plpp3/S100a8/S100a9/Serpine2/Slc8a3/Tlr2/Tnfrsf1b/Trem2/Vim	39	-0.160128
BP	GO:0007088	regulation of mitotic nuclear division	21/1124	110/18112	3.46524e-06	9.81701e-05	7.33043e-05	Aurkb/Birc5/Bub1/Bub1b/Ccnb1/Cdca2/Cdt1/Cenpe/Fbxo5/Gen1/Kif20b/Kntc1/Mad2l1/Met/Mki67/Ndc80/Nusap1/Plk1/Trip13/Ttk/Zwilch	21	4.58258
BP	GO:0061900	glial cell activation	14/1124	54/18112	3.61709e-06	0.000101954	7.613e-05	Agt/C5ar1/Cst7/Cx3cr1/Itgam/Ldlr/Nr1d1/Snca/Stap1/Tlr1/Tlr2/Tlr9/Trem2/Tyrobp	14	2.13809
BP	GO:0032355	response to estradiol	36/1124	257/18112	3.90507e-06	0.000109519	8.17782e-05	Agt/Areg/Aurka/Brca1/C3/Ccl2/Ccna2/Ccne1/Cd38/Cst3/Enpp2/Fcgr1a/Fcgr2b/Fgf10/Foxj1/Gja1/Gjb2/Igfbp3/Il10/Il6/Insig1/Kif18a/Ldlr/Lep/Mmp9/Nos2/Oxtr/Ppargc1a/Reg3b/Sfrp4/Slc6a1/Socs3/Sstr1/Tacr3/Th/Vim	36	1.66667
BP	GO:0051250	negative regulation of lymphocyte activation	28/1124	176/18112	3.98759e-06	0.000111274	8.30887e-05	Arg1/Blk/Btk/Cd300a/Cd80/Cebpb/Ctla4/Dtx1/Fcgr2b/Fgr/Foxj1/Il10/Ildr2/Laptm5/Lax1/Lgals5/Lilrb4/Lst1/Lyn/Nckap1l/Pde5a/Samsn1/Tarm1/Tnfaip8l2/Tnfsf18/Tyrobp/Vsig4/Zc3h12d	28	3.40168
BP	GO:0042098	T cell proliferation	33/1124	227/18112	4.3662e-06	0.000121233	9.05251e-05	Aif1/Arg1/Blm/Cd80/Cebpb/Ctla4/Cxcr4/Ebi3/Foxj1/Gja1/Il18/Il6/Itgam/Itgb2/Laptm5/Lep/Lgals5/Lilrb4/Msn/Nckap1l/Pde5a/Ptprc/Ripk3/RT1-DMb/Sash3/Slc11a1/Syk/Tarm1/Tnfrsf1b/Tnfsf18/Vsig4/Zbtb32/Zc3h12d	33	4.35194
BP	GO:0042100	B cell proliferation	20/1124	103/18112	4.48936e-06	0.000124035	9.2618e-05	Blk/Bst1/Btk/Cd180/Cd300a/Cd38/Cd40/Ctla4/Fcgr2b/Gpr183/Il10/Lyn/Nckap1l/Ntn1/Ptprc/Sash3/Shb/Siglec10/Tlr9/Tyrobp	20	3.1305
BP	GO:0002269	leukocyte activation involved in inflammatory response	13/1124	48/18112	4.73999e-06	0.000130315	9.73068e-05	C5ar1/Cst7/Cx3cr1/Itgam/Ldlr/Nr1d1/Snca/Stap1/Tlr1/Tlr2/Tlr9/Trem2/Tyrobp	13	2.49615
BP	GO:1903131	mononuclear cell differentiation	55/1124	472/18112	4.88932e-06	0.000133761	9.98804e-05	Batf/Bcl3/Blk/Blm/Btk/Cebpb/Clec4d/Clec4e/Cmtm7/Ctla4/Cyp26b1/Dtx1/Fancd2/Fcer1g/Fes/Foxj1/Gpr183/Gpr68/Ikzf1/Il10/Il18/Il1rl2/Il2rg/Il36b/Il6/Itm2a/Laptm5/Lep/Lepr/Lfng/Lgals1/Lilrb4/Lyl1/Lyn/Nckap1l/Nfam1/Nkx2-3/Pck1/Pde2a/Pirb/Ptprc/Ripk3/Runx2/Sash3/Shb/Slamf6/Slamf8/Spi1/Sstr1/Syk/Tlr9/Tnfsf18/Tnfsf8/Trem2/Vav1	55	4.7194
BP	GO:0055078	sodium ion homeostasis	15/1124	63/18112	5.17101e-06	0.000140778	0.000105119	Adora1/Agt/Agtr2/Anpep/Atp1a2/Atp1a3/Atp1b1/C7/Corin/Cyp11b3/Nppb/Nr3c2/Scn7a/Spp1/Tfap2b	15	0.258199
BP	GO:1905523	positive regulation of macrophage migration	10/1124	29/18112	5.49953e-06	0.000148995	0.000111255	C3ar1/C5ar1/Ccl2/Csf1r/Cx3cr1/Mstn/P2ry12/Tnfsf18/Trem1/Trem2	10	2.52982
BP	GO:0001666	response to hypoxia	52/1124	439/18112	5.52792e-06	0.00014904	0.000111289	Abat/Abcb1b/Acsl6/Adipoq/Adora1/Alas2/Aldh3a1/Angptl4/Atp1b1/Brip1/Ccl2/Ccna2/Ccnb1/Cd38/Cst3/Cxcr4/Cybb/Cyp1a1/Dio3/E2f1/Eln/Hmox1/Igfbp3/Il18/Kcna5/Ldlr/Lep/Lepr/Loxl2/Mgarp/Mmp9/Mst1/Ndnf/Ngb/Nos2/Nox4/Nppb/P2rx2/Pck1/Pde5a/Plod2/Ppargc1a/Pygm/Scn2a/Slc8a3/Smad9/Socs3/Suv39h2/Tacc3/Th/Tlr2/Trem2	52	1.6641
BP	GO:0051402	neuron apoptotic process	42/1124	326/18112	5.60268e-06	0.00015033	0.000112252	Aatk/Adarb1/Agt/Birc5/C5ar1/Cacna1a/Ccl2/Ccl3/Cebpb/Chl1/Cit/Cntfr/Crlf1/Ctsz/Cx3cr1/Dio3/Gdf5/Hmox1/Il10/Il18/Itgam/Kif14/Lcn2/Lgmn/Mag/Mybl2/Ncf2/Ndnf/Nefl/Ntf3/Ntrk2/Pcp4/Pcsk9/Ppargc1a/Reg3b/Scn2a/Six1/Snca/Tfap2b/Thrb/Trem2/Tyrobp	42	1.85164
BP	GO:0031341	regulation of cell killing	23/1124	132/18112	6.1059e-06	0.000163048	0.000121749	Arg1/Ccl2/Ccr5/Cfh/Clec7a/Cx3cr1/Cxcl6/Dnase1l3/Fcgr2a/Itgam/Lep/Nckap1l/Ncr3/Nos2/Ptprc/Raet1e/Ripk3/Slamf6/Spi1/Stap1/Syk/Tyrobp/Vav1	23	3.96177
BP	GO:0042391	regulation of membrane potential	56/1124	488/18112	6.37711e-06	0.000169479	0.000126551	Abat/Adora1/Agt/Alox12/Asic2/Atp1a3/Atp1b1/Cacna1a/Cacna1i/Chchd10/Chrne/Clic1/Cnr2/Cux2/Dcn/Dpp6/Fgf13/Fgf14/Gabre/Gja1/Gja5/Glra1/Gna14/Gria2/Grid1/Igsf9b/Il1rn/Il6/Kcna5/Kcnab2/Kcnc1/Kcnc4/Kcnip2/Kcnk13/Kcnmb4/Kcnn2/Met/Myoc/Nr3c2/Ntrk2/Ntsr1/P2rx2/P2rx5/Popdc3/Pycr1/Rgs7/Rims1/Scn2a/Scn4b/Scn7a/Slc4a8/Slc8a3/Snca/Tbx5/Trdn/Trem2	56	-2.13809
BP	GO:0031099	regeneration	42/1124	328/18112	6.53558e-06	0.000172868	0.000129081	Alas2/Apod/Atp2a3/Aurka/C5ar1/Capn3/Ccl2/Ccna2/Ccnb1/Ccne1/Cdk1/Cebpb/Chl1/Cldn1/Cxcl6/Dhfr/Eno3/Fgf10/Gap43/Gfap/Gja1/Gsn/Hgf/Hmgb2/Hmox1/Il10/Il18/Il6/Lif/Mag/Mki67/Mstn/Nefl/P2rx5/Plaur/Rgn/Socs3/Sox2/Spp1/Tnc/Vcan/Vim	42	2.77746
BP	GO:0000281	mitotic cytokinesis	16/1124	72/18112	6.60283e-06	0.000173823	0.000129795	Anln/Birc5/Cenpa/Cep55/Cit/Ckap2/Ect2/Incenp/Kif20a/Kif20b/Kif23/Kif4a/Nusap1/Plk1/Racgap1/Stmn1	16	4
BP	GO:2000243	positive regulation of reproductive process	21/1124	115/18112	7.2018e-06	0.000188701	0.000140904	Aurka/Cdc20/Cdc25c/Cdk1/Cyp51/Glra1/Il18/Inhba/Lfng/Mastl/Msx1/Oxtr/Pde5a/Ptafr/Retn/Sgo2/Tac3/Tacr2/Tacr3/Vip/Wt1	21	1.96396
BP	GO:0042832	defense response to protozoan	10/1124	30/18112	7.79202e-06	0.000202266	0.000151034	Arg1/Batf/Bcl3/Cd37/Cd40/Gbp1/Il10/Il6/Pf4/Slc11a1	10	2.52982
BP	GO:0045730	respiratory burst	10/1124	30/18112	7.79202e-06	0.000202266	0.000151034	Clec7a/Cybb/Lbp/Mpo/Ncf1/Ncf2/Ncf4/Slamf8/Slc11a1/Trem2	10	2.52982
BP	GO:1904062	regulation of cation transmembrane transport	47/1124	387/18112	7.99329e-06	0.00020653	0.000154218	Agt/Arg1/Asic2/Atp1a2/Atp1b1/Cacna1a/Capn3/Ccl2/Cemip/Clec4b2/Dhrs7c/Dpp6/Fgf13/Fgf14/Fxyd2/Fxyd6/Gstm7/Kcnab2/Kcnc1/Kcng1/Kcnip2/Kcnn2/Kel/Lcn2/Lyn/Mmp9/Myo5a/Ntsr1/P2rx5/P2ry6/Pcsk9/Pik3cg/Plp1/Ppargc1a/Rasgrf1/Rgn/Rgs7/Scn4b/Sln/Snca/Stac/Stac2/Tlr9/Tmem38b/Trdn/Trem2/Wnk2	47	-0.729325
BP	GO:0033004	negative regulation of mast cell activation	7/1124	14/18112	8.11455e-06	0.000208697	0.000155836	Cd300a/Cd300lf/Cd84/Cnr2/Enpp3/Hmox1/Il13ra2	7	1.88982
BP	GO:0007292	female gamete generation	28/1124	183/18112	8.56956e-06	0.000219389	0.000163819	Agt/Aspm/Aurka/Ccnb1/Ccnb2/Cdc20/Cdk1/Cenpe/Cyp51/Fbxo5/Inhba/Kif20a/Lep/Lepr/Lgr5/Mastl/Mmp19/Ncaph/Ndc80/Pde5a/Plk1/Ptx3/Sgo2/Shb/Tnfaip6/Top2a/Trip13/Ttk	28	3.02372
BP	GO:0043313	regulation of neutrophil degranulation	6/1124	10/18112	9.53393e-06	0.000242827	0.00018132	Itgam/Itgb2/Pram1/Ptafr/Spi1/Syk	6	2.44949
BP	GO:0002335	mature B cell differentiation	11/1124	37/18112	9.5721e-06	0.000242827	0.00018132	Bcl3/Cmtm7/Gpr183/Il10/Il6/Itm2a/Lfng/Lgals1/Nkx2-3/Slamf8/Spi1	11	3.31662
BP	GO:0048246	macrophage chemotaxis	12/1124	44/18112	1.01548e-05	0.000256443	0.000191488	C3ar1/C5ar1/Ccl2/Ccl3/Csf1r/Cx3cr1/Mst1/Mstn/Slamf8/Stap1/Tnfsf18/Trem1	12	2.3094
BP	GO:0043270	positive regulation of ion transport	42/1124	334/18112	1.02651e-05	0.00025806	0.000192695	Abat/Adora1/Agt/Asic2/Atp1b1/Capn3/Ccl2/Ccl3/Cebpb/Cemip/Clec4b2/Cxcr4/Dpp6/Fgf14/Gstm7/Kcnc1/Kcnip2/Kcnn2/Lcn2/Lep/Mchr1/Myo5a/Ntsr1/P2rx5/P2ry12/P2ry6/Pcp4/Plp1/Ptafr/Rab3b/Rgn/Rgs7/Scn4b/Slc6a1/Snca/Stac/Stac2/Tacr2/Trdn/Trem2/Trpv2/Wnk2	42	-0.92582
BP	GO:0045860	positive regulation of protein kinase activity	49/1124	414/18112	1.04635e-05	0.000261869	0.000195539	Adipoq/Adora1/Agt/Areg/Cass4/Ccnb1/Cd300a/Cd40/Cdc6/Cemip/Cenpe/Chi3l1/Cks2/Clspn/Csf1r/Dbf4/Ect2/Fcgr1a/Fgf13/Grem1/Hbegf/Htr2b/Il18/Il1rn/Incenp/Kif14/Lep/Lrp8/Mastl/Mmd2/Ncf1/Nckap1l/Nox4/Ntf3/Pde5a/Pik3cg/Pik3r5/Psrc1/Ptprc/Ripk3/Slc11a1/Snca/Srcin1/Stap1/Stil/Syk/Tlr9/Tpx2/Wnt11	49	4.14286
BP	GO:0036293	response to decreased oxygen levels	54/1124	473/18112	1.0788e-05	0.000268784	0.000200703	Abat/Abcb1b/Acsl6/Adipoq/Adora1/Alas2/Aldh3a1/Angptl4/Atp1b1/Brip1/Ccl2/Ccna2/Ccnb1/Cd38/Cst3/Cxcr4/Cybb/Cyp1a1/Dio3/E2f1/Eln/Hmox1/Igfbp3/Il18/Kcna5/Lcn2/Ldlr/Lep/Lepr/Loxl2/Mgarp/Mmp9/Mst1/Ndnf/Ngb/Nos2/Nox4/Nppb/Oxtr/P2rx2/Pck1/Pde5a/Plod2/Ppargc1a/Pygm/Scn2a/Slc8a3/Smad9/Socs3/Suv39h2/Tacc3/Th/Tlr2/Trem2	54	1.63299
BP	GO:0071356	cellular response to tumor necrosis factor	35/1124	258/18112	1.08361e-05	0.000268784	0.000200703	Abcb1b/Adamts13/Adipoq/Birc3/Brca1/Card14/Ccl11/Ccl12/Ccl2/Ccl3/Ccl6/Ccl7/Ccl9/Cd40/Chi3l1/Cldn1/Fcar/Gbp1/Gpd1/Has2/Il18/Il6/Laptm5/Lcn2/Mmp9/Nos2/Nr1d1/Ntrk2/Pck1/Ppargc1a/Reg3b/Syk/Tnfrsf1b/Tnfsf18/Traip	35	2.87352
BP	GO:0032930	positive regulation of superoxide anion generation	9/1124	25/18112	1.09105e-05	0.000269431	0.000201186	Agt/Clec7a/Hvcn1/Il18/Itgam/Itgb2/Olr1/Syk/Tyrobp	9	2.33333
BP	GO:0002250	adaptive immune response	49/1124	415/18112	1.11699e-05	0.000274621	0.000205061	Adcy7/Adgre1/Arg1/Batf/Bcl3/Btk/C3/C3ar1/C7/Cd40/Cd8b/Cfh/Clec4a/Clec4d/Clec7a/Csf2rb/Cx3cr1/Exo1/Fcer1g/Fcgr1a/Fcgr2a/Fcgr2b/Foxj1/Gpr183/Il13ra2/Il18/Il1rl1/Il21r/Il6/Klhl6/Lax1/Lilrb4/Lyn/Nckap1l/Ntn1/Pirb/Ptprc/Raet1e/Ripk3/RT1-DMb/Samsn1/Sash3/Slamf6/Slc11a1/Syk/Tnfrsf1b/Tnfsf18/Trem2/Was	49	5.85714
BP	GO:0070098	chemokine-mediated signaling pathway	16/1124	75/18112	1.15023e-05	0.000281555	0.000210239	Ccl11/Ccl12/Ccl2/Ccl3/Ccl6/Ccl7/Ccl9/Ccr3/Ccr5/Cx3cr1/Cxcl3/Cxcl6/Cxcr4/Pf4/Trem2/Xcr1	16	3
BP	GO:0003012	muscle system process	52/1124	451/18112	1.18826e-05	0.000288542	0.000215456	Abat/Acta1/Adora1/Agt/Agtr2/Aif1/Asb2/Atp1a2/Atp1a3/Atp1b1/Cd38/Chrne/Cxcr4/Fgf13/Gja5/Glra1/Gsn/Htr2b/Kcna5/Kcnn2/Klf15/Lep/Met/Mlip/Mstn/Mybpc2/Myh6/Myh7/Myoc/Myom1/Ncf1/Nppb/Oxtr/P2rx2/Pde5a/Ppargc1a/Ptafr/Scn4b/Scn7a/Slc8a3/Sln/Stac/Stac2/Tacr2/Tacr3/Tmem38b/Tmod1/Tnfrsf1b/Tnnc1/Tnnc2/Tnnt1/Tpm4	52	-1.38675
BP	GO:1903037	regulation of leukocyte cell-cell adhesion	42/1124	336/18112	1.18912e-05	0.000288542	0.000215456	Aif1/Arg1/Blm/Ccl2/Cd300a/Cd80/Cebpb/Ctla4/Dtx1/Foxj1/Has2/Icos/Ikzf1/Il18/Il1rl2/Il2rg/Il36b/Il6/Ildr2/Itga4/Itgb2/Laptm5/Lax1/Lep/Lgals1/Lgals5/Lilrb4/Nckap1l/Pck1/Pde5a/Ptafr/Ptprc/RT1-DMb/Sash3/Selp/Shb/Syk/Tarm1/Tnfaip8l2/Tnfsf18/Vsig4/Zc3h12d	42	4.32049
BP	GO:0042742	defense response to bacterium	40/1124	314/18112	1.21815e-05	0.000294308	0.000219761	Adamts4/Adgrb1/Bcl3/C5ar1/Ccr5/Cebpb/Clec4d/Clec4e/Cxcl6/Emilin1/Fcer1g/Fcgr1a/Fgr/Gbp1/Hmgb2/Il10/Lbp/Lcn2/LOC290595/Lyz2/Mpo/Myo1f/Ncf1/Nlrc4/Nos2/Reg3b/Reg3g/Scd/Slamf8/Slc11a1/Ssc5d/Syk/Tlr2/Tlr5/Tlr9/Tnfsf8/Trem1/Trem2/Trem3/Vip	40	5.05964
BP	GO:0042060	wound healing	52/1124	452/18112	1.2641e-05	0.000304093	0.000227068	Abat/Ajap1/Alox12/Blk/C3/Ccl2/Cd109/Cfh/Cldn1/Clec10a/Clec7a/Clic1/Col5a1/Cxcr4/Dcn/F2rl2/F5/Fcer1g/Fermt3/Fgf10/Fkbp10/Fn1/Gja1/Gsn/Hbb/Hbegf/Hgfac/Hmox1/Il6/Lepr/Lox/Lyn/Muc16/Ndnf/Nos2/P2ry12/Pf4/Plek/Plpp3/Reg3g/S100a8/S100a9/Selp/Serpinb2/Serpine2/Slc11a1/Slc7a11/Syk/Tfpi2/Timp1/Tmeff2/Tnc	52	3.60555
BP	GO:0050869	negative regulation of B cell activation	11/1124	38/18112	1.27207e-05	0.000304695	0.000227518	Blk/Btk/Cd300a/Ctla4/Fcgr2b/Foxj1/Il10/Laptm5/Lyn/Samsn1/Tyrobp	11	2.11058
BP	GO:0021782	glial cell development	23/1124	138/18112	1.305e-05	0.000311248	0.000232411	Adam22/Agt/C5ar1/Csf1r/Gfap/Gsn/Id4/Itgam/Lamc3/Ldlr/Lgi4/Lyn/Mag/Met/Myoc/Nr1d1/Ntrk2/Plp1/S100a8/S100a9/Tlr2/Trem2/Vim	23	0.208514
BP	GO:0050673	epithelial cell proliferation	53/1124	465/18112	1.36037e-05	0.000323074	0.000241242	Areg/Arg1/Birc5/Bmper/C5ar1/Ccl11/Ccl2/Ccr3/Cd109/Cdkn1c/Cebpb/Cldn1/Col8a1/Eya1/Fap/Fgf10/Gdf5/Gja1/Gpbar1/Has2/Hgf/Hmgb2/Hmox1/Htr2b/Igfbp3/Igfbp4/Il10/Il18/Il6/Iqgap3/Itga4/Krt2/Lep/Lgr5/Loxl2/Mki67/Mst1/Muc16/Nos2/Nppb/Nr1d1/Plxnb3/Ptprn/Reg3g/Rgn/Sema5a/Sgpp2/Six1/Sox2/Thbs4/Uhrf1/Vash2/Vip	53	2.33513
BP	GO:1901888	regulation of cell junction assembly	32/1124	229/18112	1.39093e-05	0.00032893	0.000245614	Adgrb1/Adgrb3/Agt/Apod/Asic2/Cdc45/Cldn1/Cux2/Enpp2/Fam107a/Fmn1/Gja1/Gpbar1/Grem1/Irx3/Lrrc4b/Lrrtm4/Myoc/Negr1/Nptx1/Ntn1/Ntrk2/Oxtr/Six1/Slitrk1/Slitrk2/Snai1/Snca/Srpx2/Tbx5/Thbs2/Tlr2	32	-2.47487
BP	GO:0032642	regulation of chemokine production	19/1124	102/18112	1.44477e-05	0.000340223	0.000254047	Adipoq/Aif1/Apod/C1qtnf3/Cd84/Clec7a/Csf1r/Cxcl6/Il18/Il1rl1/Il6/Lbp/Lilrb4/Syk/Ticam2/Tlr2/Tlr7/Tlr9/Trem2	19	3.44124
BP	GO:0002544	chronic inflammatory response	10/1124	32/18112	1.49289e-05	0.000350076	0.000261404	Ccl11/Ccl2/Cebpb/Cx3cr1/Gja1/Il10/Il1rn/Pde5a/S100a8/S100a9	10	1.89737
BP	GO:0050853	B cell receptor signaling pathway	13/1124	53/18112	1.54672e-05	0.000361183	0.000269697	Blk/Btk/Cd300a/Cd38/Ctla4/Fcgr2b/Klhl6/Lyn/Nckap1l/Nfam1/Ptprc/Stap1/Syk	13	3.05085
BP	GO:0002690	positive regulation of leukocyte chemotaxis	19/1124	103/18112	1.67002e-05	0.000386739	0.00028878	Aif1/C3ar1/C5ar1/Ccl2/Ccl3/Ccl7/Csf1r/Cx3cr1/Cxcl14/Lbp/Lgmn/Mstn/Nckap1l/Pla2g7/Sell/Spi1/Thbs4/Tnfsf18/Trem1	19	3.44124
BP	GO:0034109	homotypic cell-cell adhesion	19/1124	103/18112	1.67002e-05	0.000386739	0.00028878	Abat/Alox12/Blk/Cfh/Clic1/Fermt3/Fn1/Hbb/Il6/Lgals1/Lyn/Megf10/P2ry12/Plaur/Plek/Plpp3/Serpine2/Slc7a11/Syk	19	1.60591
BP	GO:0051445	regulation of meiotic cell cycle	15/1124	69/18112	1.69013e-05	0.000389778	0.00029105	Aspm/Aurka/Ccnb1/Ccnb2/Cdc20/Cdc25c/Cdk1/Fbxo5/Lfng/Lif/Mastl/Msx1/Osm/Trip13/Ttk	15	3.35659
BP	GO:0061982	meiosis I cell cycle process	22/1124	131/18112	1.76674e-05	0.000405768	0.000302989	Aurka/Brip1/Ccnb2/Ccne1/Cdc25c/Cenpe/Cks2/Eme1/Espl1/Fancd2/Fbxo5/Mybl1/Ndc80/Plk1/Pttg1/Rad51/Rad54b/Sgo1/Sgo2/Top2a/Trip13/Zcwpw1	22	4.69042
BP	GO:1990868	response to chemokine	17/1124	86/18112	1.79874e-05	0.000409746	0.00030596	Ccl11/Ccl12/Ccl2/Ccl3/Ccl6/Ccl7/Ccl9/Ccr3/Ccr5/Cx3cr1/Cxcl3/Cxcl6/Cxcr4/Lox/Pf4/Trem2/Xcr1	17	3.15296
BP	GO:1990869	cellular response to chemokine	17/1124	86/18112	1.79874e-05	0.000409746	0.00030596	Ccl11/Ccl12/Ccl2/Ccl3/Ccl6/Ccl7/Ccl9/Ccr3/Ccr5/Cx3cr1/Cxcl3/Cxcl6/Cxcr4/Lox/Pf4/Trem2/Xcr1	17	3.15296
BP	GO:0002253	activation of immune response	38/1124	298/18112	1.94977e-05	0.000442345	0.000330302	Blk/Btk/C3/C3ar1/C5ar1/C7/Cd300a/Cd38/Cd8b/Cfh/Cfp/Clec4a/Clec7a/Ctla4/Fcer1g/Fcgr2a/Fcgr2b/Gbp1/Klhl6/Laptm5/Lax1/Lilrb4/Lyn/Nckap1l/Ncr3/Nfam1/Nlrc4/Pram1/Ptprc/Shb/Stap1/Syk/Themis2/Tlr2/Tlr9/Trem2/Tyrobp/Vsig4	38	4.86664
BP	GO:0051255	spindle midzone assembly	6/1124	11/18112	1.98696e-05	0.000447157	0.000333895	Aurkb/Incenp/Kif23/Kif4a/Prc1/Racgap1	6	2.44949
BP	GO:0010639	negative regulation of organelle organization	44/1124	366/18112	1.98701e-05	0.000447157	0.000333895	Aurkb/Birc5/Bub1/Bub1b/Ccnb1/Ccnf/Cdt1/Cenpe/Ckap2/Fbxo5/Fez1/Fgf13/Fhod3/Gen1/Gmfg/Gsn/Hgf/Kif24/Kntc1/Lif/Mad2l1/Met/Mtm1/Myoc/Nav3/Ndc80/Osm/Pif1/Plk1/Ppargc1a/Pttg1/Snca/Stmn1/Stmn2/Tlr2/Tmeff2/Tmod1/Tmsb10/Top2a/Tpx2/Trip13/Ttk/Was/Zwilch	44	3.31662
BP	GO:0010758	regulation of macrophage chemotaxis	10/1124	33/18112	2.02343e-05	0.000453524	0.00033865	C3ar1/C5ar1/Ccl2/Csf1r/Mst1/Mstn/Slamf8/Stap1/Tnfsf18/Trem1	10	1.89737
BP	GO:0030889	negative regulation of B cell proliferation	8/1124	21/18112	2.10857e-05	0.000470717	0.000351488	Blk/Btk/Cd300a/Ctla4/Fcgr2b/Il10/Lyn/Tyrobp	8	2.12132
BP	GO:0043312	neutrophil degranulation	7/1124	16/18112	2.42254e-05	0.000534394	0.000399036	Itgam/Itgb2/Myo1f/Pram1/Ptafr/Spi1/Syk	7	2.64575
BP	GO:0051782	negative regulation of cell division	7/1124	16/18112	2.42254e-05	0.000534394	0.000399036	Aspm/Aurkb/Blm/E2f7/E2f8/LOC290595/Susd2	7	2.64575
BP	GO:1902563	regulation of neutrophil activation	7/1124	16/18112	2.42254e-05	0.000534394	0.000399036	Cd300a/Itgam/Itgb2/Pram1/Ptafr/Spi1/Syk	7	2.64575
BP	GO:0001562	response to protozoan	10/1124	34/18112	2.70797e-05	0.000595008	0.000444296	Arg1/Batf/Bcl3/Cd37/Cd40/Gbp1/Il10/Il6/Pf4/Slc11a1	10	2.52982
BP	GO:0014002	astrocyte development	11/1124	41/18112	2.81229e-05	0.000613101	0.000457806	Agt/C5ar1/Gfap/Lamc3/Ldlr/Nr1d1/Plp1/S100a8/S100a9/Trem2/Vim	11	0.904534
BP	GO:0033006	regulation of mast cell activation involved in immune response	11/1124	41/18112	2.81229e-05	0.000613101	0.000457806	Blk/Cd300a/Cd84/Enpp3/Fcer1g/Fes/Fgr/Hmox1/Il13ra2/Lyn/Syk	11	2.11058
BP	GO:0014074	response to purine-containing compound	31/1124	227/18112	2.97329e-05	0.000642026	0.000479405	Adipoq/Aldh3a1/Areg/Ccl2/Ccne1/Cdo1/Foxm1/Gpd1/Gstm7/Hmgcs1/Il18/Il6/Mmp19/Nox4/P2rx2/P2rx5/P2ry12/P2ry6/Pck1/Pde2a/Pik3cg/Pla2g5/Ppargc1a/Ptafr/Ptprn/Pygm/Sell/Slc6a1/Slc8a3/Tmem38b/Wt1	31	0.538816
BP	GO:0032613	interleukin-10 production	14/1124	64/18112	2.97948e-05	0.000642026	0.000479405	Bcl3/Cd84/Clec7a/Fcer1g/Fcgr2b/Hgf/Il6/Lilrb4/Sash3/Syk/Tlr2/Tlr9/Trem2/Tyrobp	14	3.74166
BP	GO:0032653	regulation of interleukin-10 production	14/1124	64/18112	2.97948e-05	0.000642026	0.000479405	Bcl3/Cd84/Clec7a/Fcer1g/Fcgr2b/Hgf/Il6/Lilrb4/Sash3/Syk/Tlr2/Tlr9/Trem2/Tyrobp	14	3.74166
BP	GO:0034341	response to interferon-gamma	24/1124	155/18112	3.01965e-05	0.00064818	0.000484	Adamts13/Aif1/Arg1/Ccl11/Ccl12/Ccl2/Ccl3/Ccl6/Ccl7/Ccl9/Cd40/Cfh/Cldn1/Fcar/Gbp1/Gsn/Il18/Mrc1/Nos2/Slc11a1/Snca/Tlr2/Vim/Was	24	2.85774
BP	GO:0007127	meiosis I	21/1124	126/18112	3.06053e-05	0.000654437	0.000488672	Aurka/Brip1/Ccnb2/Ccne1/Cenpe/Cks2/Eme1/Espl1/Fancd2/Fbxo5/Mybl1/Ndc80/Plk1/Pttg1/Rad51/Rad54b/Sgo1/Sgo2/Top2a/Trip13/Zcwpw1	21	4.58258
BP	GO:0060099	regulation of phagocytosis, engulfment	8/1124	22/18112	3.1336e-05	0.000667505	0.00049843	C3/Cd300a/Fcgr1a/Lbp/Nckap1l/Siglec8/Stap1/Trem2	8	2.82843
BP	GO:0002429	immune response-activating cell surface receptor signaling pathway	30/1124	218/18112	3.43036e-05	0.000727941	0.000543559	Blk/Btk/C3ar1/C5ar1/Cd300a/Cd38/Cd8b/Clec4a/Clec7a/Ctla4/Fcer1g/Fcgr2a/Fcgr2b/Gbp1/Klhl6/Laptm5/Lax1/Lilrb4/Lyn/Nckap1l/Ncr3/Nfam1/Pram1/Ptprc/Shb/Stap1/Syk/Themis2/Tlr2/Tyrobp	30	4.38178
BP	GO:0071346	cellular response to interferon-gamma	21/1124	127/18112	3.45614e-05	0.000730632	0.000545568	Adamts13/Aif1/Arg1/Ccl11/Ccl12/Ccl2/Ccl3/Ccl6/Ccl7/Ccl9/Cfh/Cldn1/Fcar/Gbp1/Gsn/Il18/Mrc1/Nos2/Tlr2/Vim/Was	21	2.83683
BP	GO:0001649	osteoblast differentiation	31/1124	229/18112	3.53095e-05	0.000743631	0.000555274	Areg/Bmp3/Ccl3/Cebpb/Clec5a/Clic1/Cthrc1/Fam20c/Fbxo5/Fignl1/Gdf10/Gja1/Grem1/Id4/Igfbp3/Il18/Il6/Lox/Myoc/Pcp4/Runx2/Sh3pxd2b/Smoc1/Snai1/Sox2/Spp1/Tmem119/Tnfaip6/Tnn/Ucma/Wnt11	31	2.33487
BP	GO:0014888	striated muscle adaptation	13/1124	57/18112	3.57005e-05	0.000746235	0.000557218	Acta1/Asb2/Gsn/Klf15/Mlip/Mstn/Myh6/Myh7/Myoc/Nppb/Ppargc1a/Tnnc1/Tnnt1	13	-1.38675
BP	GO:0061098	positive regulation of protein tyrosine kinase activity	13/1124	57/18112	3.57005e-05	0.000746235	0.000557218	Adora1/Agt/Areg/Cass4/Csf1r/Fcgr1a/Grem1/Hbegf/Lrp8/Ncf1/Nox4/Srcin1/Stap1	13	2.49615
BP	GO:0034612	response to tumor necrosis factor	36/1124	284/18112	3.63168e-05	0.000756283	0.000564722	Abcb1b/Adamts13/Adipoq/Birc3/Brca1/Card14/Ccl11/Ccl12/Ccl2/Ccl3/Ccl6/Ccl7/Ccl9/Cd14/Cd40/Chi3l1/Cldn1/Fcar/Gbp1/Gpd1/Has2/Il18/Il6/Laptm5/Lcn2/Mmp9/Nos2/Nr1d1/Ntrk2/Pck1/Ppargc1a/Reg3b/Syk/Tnfrsf1b/Tnfsf18/Traip	36	3
BP	GO:0051302	regulation of cell division	26/1124	177/18112	3.66066e-05	0.000759485	0.000567112	Aspm/Aurka/Aurkb/Blm/Cdc6/Cit/E2f7/E2f8/Ect2/Fgf5/Htr2b/Incenp/Insc/Kif14/Kif18b/Kif20a/Kif20b/Kif23/LOC290595/Plk1/Plk4/Prc1/Racgap1/Rbl1/Susd2/Thbs4	26	4.70679
BP	GO:0044839	cell cycle G2/M phase transition	24/1124	157/18112	3.74044e-05	0.000769644	0.000574698	Aurkb/Birc5/Blm/Brca1/Ccna2/Ccnb1/Ccnb2/Cdc25c/Cdc6/Cdk1/Cenpf/Cit/Clspn/Dtl/Fbxo5/Foxm1/Kif14/LOC100302465/Mastl/Ndc80/Orc1/Plk1/Rad51b/Ticrr	24	4.89898
BP	GO:0002757	immune response-activating signal transduction	30/1124	219/18112	3.74414e-05	0.000769644	0.000574698	Blk/Btk/C3ar1/C5ar1/Cd300a/Cd38/Cd8b/Clec4a/Clec7a/Ctla4/Fcer1g/Fcgr2a/Fcgr2b/Gbp1/Klhl6/Laptm5/Lax1/Lilrb4/Lyn/Nckap1l/Ncr3/Nfam1/Pram1/Ptprc/Shb/Stap1/Syk/Themis2/Tlr2/Tyrobp	30	4.38178
BP	GO:0000727	double-strand break repair via break-induced replication	6/1124	12/18112	3.76479e-05	0.000769644	0.000574698	Cdc45/Gins2/Mcm3/Mcm4/Mcm5/Mcm6	6	2.44949
BP	GO:0002887	negative regulation of myeloid leukocyte mediated immunity	6/1124	12/18112	3.76479e-05	0.000769644	0.000574698	Cd300a/Cd84/Cx3cr1/Hmox1/Il13ra2/Spi1	6	1.63299
BP	GO:0048708	astrocyte differentiation	17/1124	91/18112	3.87192e-05	0.000786976	0.00058764	Agt/C5ar1/Gfap/Gpr37l1/Id4/Lamc3/Ldlr/Lif/Mag/Nr1d1/Plp1/Plpp3/S100a8/S100a9/Serpine2/Trem2/Vim	17	0.242536
BP	GO:0045132	meiotic chromosome segregation	18/1124	100/18112	3.89187e-05	0.000786976	0.00058764	Brip1/Bub1/Bub1b/Ccne1/Eme1/Espl1/Fancd2/Ncaph/Ndc80/Nuf2/Plk1/Pttg1/Sgo1/Sgo2/Top2a/Trip13/Ttk/Zcwpw1	18	4.24264
BP	GO:0061640	cytoskeleton-dependent cytokinesis	18/1124	100/18112	3.89187e-05	0.000786976	0.00058764	Anln/Aurkb/Birc5/Cenpa/Cep55/Cit/Ckap2/Ect2/Incenp/Kif20a/Kif20b/Kif23/Kif4a/Ndc80/Nusap1/Plk1/Racgap1/Stmn1	18	4.24264
BP	GO:0070527	platelet aggregation	15/1124	74/18112	4.06202e-05	0.00081677	0.000609887	Abat/Alox12/Blk/Cfh/Clic1/Fermt3/Fn1/Hbb/Il6/Lyn/P2ry12/Plek/Serpine2/Slc7a11/Syk	15	1.80739
BP	GO:0033674	positive regulation of kinase activity	54/1124	496/18112	4.06848e-05	0.00081677	0.000609887	Adipoq/Adora1/Agt/Areg/Cass4/Ccnb1/Cd300a/Cd40/Cdc6/Cemip/Cenpe/Chi3l1/Cks2/Clspn/Csf1r/Dbf4/Ect2/Fcgr1a/Fgf13/Fgr/Grem1/Hbegf/Htr2b/Il18/Il1rn/Incenp/Kif14/Lep/Lrp8/Lyn/Mastl/Met/Mmd2/Ncf1/Nckap1l/Nox4/Ntf3/Ntrk2/Pde5a/Pik3cg/Pik3r5/Psrc1/Ptprc/Ripk3/Slc11a1/Snca/Srcin1/Stap1/Stil/Syk/Tlr9/Tpx2/Trem2/Wnt11	54	4.35465
BP	GO:0001909	leukocyte mediated cytotoxicity	23/1124	148/18112	4.13695e-05	0.000827538	0.000617928	Arg1/Ccl2/Cx3cr1/Cxcl6/Dnase1l3/Fcgr1a/Fcgr2a/Il18/Itgam/Lep/Ncf1/Nckap1l/Ncr3/Ptprc/Raet1e/Ripk3/Slamf6/Spi1/Stap1/Trem1/Trem3/Tyrobp/Vav1	23	3.96177
BP	GO:0030217	T cell differentiation	37/1124	297/18112	4.15398e-05	0.000827978	0.000618256	Batf/Bcl3/Blm/Clec4d/Clec4e/Ctla4/Cyp26b1/Dtx1/Fancd2/Fcer1g/Foxj1/Gpr183/Ikzf1/Il18/Il1rl2/Il2rg/Il36b/Il6/Lep/Lepr/Lfng/Lilrb4/Nckap1l/Nkx2-3/Pck1/Ptprc/Ripk3/Runx2/Sash3/Shb/Slamf6/Spi1/Sstr1/Syk/Tnfsf18/Tnfsf8/Vav1	37	3.45238
BP	GO:0002313	mature B cell differentiation involved in immune response	9/1124	29/18112	4.2679e-05	0.000844651	0.000630706	Bcl3/Gpr183/Il10/Il6/Itm2a/Lfng/Lgals1/Nkx2-3/Spi1	9	3
BP	GO:0032928	regulation of superoxide anion generation	9/1124	29/18112	4.2679e-05	0.000844651	0.000630706	Agt/Clec7a/Hvcn1/Il18/Itgam/Itgb2/Olr1/Syk/Tyrobp	9	2.33333
BP	GO:0050863	regulation of T cell activation	41/1124	343/18112	4.30008e-05	0.000847441	0.00063279	Aif1/Arg1/Blm/Ccl2/Cd300a/Cd80/Cebpb/Ctla4/Cyp26b1/Dtx1/Fancd2/Foxj1/Icos/Ikzf1/Il18/Il1rl2/Il2rg/Il36b/Il6/Ildr2/Laptm5/Lax1/Lep/Lgals1/Lgals5/Lilrb4/Nckap1l/Pck1/Pde5a/Ptprc/Ripk3/RT1-DMb/Sash3/Shb/Syk/Tarm1/Tnfaip8l2/Tnfrsf1b/Tnfsf18/Vsig4/Zc3h12d	41	3.90434
BP	GO:0002673	regulation of acute inflammatory response	13/1124	58/18112	4.34274e-05	0.000847441	0.00063279	Adora1/Alox5ap/Btk/C2cd4a/C3/Ccr5/Dnase1l3/Fcer1g/Fcgr1a/Fcgr2a/Fcgr2b/Il6/Pik3cg	13	3.05085
BP	GO:0031646	positive regulation of nervous system process	13/1124	58/18112	4.34274e-05	0.000847441	0.00063279	Abat/Cst7/Egr2/Fcgr1a/Hgf/Igsf9b/Il6/Itgax/Mag/Ntsr1/Ptafr/Rims1/Tnfrsf1b	13	1.38675
BP	GO:0071622	regulation of granulocyte chemotaxis	13/1124	58/18112	4.34274e-05	0.000847441	0.00063279	Bst1/C3ar1/C5ar1/Ccl2/Csf1r/Lbp/Mstn/Nckap1l/Sell/Thbs4/Tnfaip6/Tnfsf18/Trem1	13	3.05085
BP	GO:0070371	ERK1 and ERK2 cascade	42/1124	355/18112	4.43299e-05	0.000862039	0.00064369	Adipoq/Agt/Bmper/C1qtnf3/C3/C5ar1/Ccl11/Ccl12/Ccl2/Ccl3/Ccl6/Ccl7/Ccl9/Ccr3/Chi3l1/Csf1r/Cxcr4/Emilin1/Fam83d/Fgf10/Fn1/Gbp1/Gpbar1/Gpr183/Htr2b/Il6/Iqgap3/Lif/Lmo3/Lyn/Nox4/Oxtr/P2ry6/Pla2g5/Ptprc/Rgs14/Scimp/Syk/Tlr2/Tlr9/Trem2/Wnk2	42	3.70328
BP	GO:1905153	regulation of membrane invagination	8/1124	23/18112	4.54424e-05	0.000879829	0.000656974	C3/Cd300a/Fcgr1a/Lbp/Nckap1l/Siglec8/Stap1/Trem2	8	2.82843
BP	GO:0000910	cytokinesis	25/1124	169/18112	4.556e-05	0.000879829	0.000656974	Anln/Aurka/Aurkb/Birc5/Cdc6/Cenpa/Cep55/Cit/Ckap2/E2f7/E2f8/Ect2/Incenp/Kif14/Kif20a/Kif20b/Kif23/Kif4a/Ndc80/Nusap1/Plk1/Plk4/Prc1/Racgap1/Stmn1	25	5
BP	GO:0002675	positive regulation of acute inflammatory response	10/1124	36/18112	4.68512e-05	0.000895468	0.000668652	Alox5ap/Btk/C2cd4a/C3/Ccr5/Fcer1g/Fcgr1a/Fcgr2a/Il6/Pik3cg	10	3.16228
BP	GO:0040001	establishment of mitotic spindle localization	10/1124	36/18112	4.68512e-05	0.000895468	0.000668652	Cenpa/Eya1/Fgf10/Gja1/Insc/Mad2l1/Ndc80/Nusap1/Plk1/Sapcd2	10	1.26491
BP	GO:0090322	regulation of superoxide metabolic process	10/1124	36/18112	4.68512e-05	0.000895468	0.000668652	Agt/Clec7a/Dhfr/Hvcn1/Il18/Itgam/Itgb2/Olr1/Syk/Tyrobp	10	2.52982
BP	GO:0007229	integrin-mediated signaling pathway	19/1124	111/18112	4.94235e-05	0.000941407	0.000702955	Fcer1g/Fermt3/Fgr/Fn1/Itga10/Itga4/Itga8/Itgae/Itgam/Itgax/Itgb2/Madcam1/Plek/Plpp3/Pram1/Syk/Timp1/Tyrobp/Vav1	19	3.90007
BP	GO:0000086	G2/M transition of mitotic cell cycle	22/1124	140/18112	5.07515e-05	0.000963414	0.000719388	Aurkb/Birc5/Blm/Brca1/Ccna2/Ccnb1/Cdc25c/Cdc6/Cdk1/Cenpf/Cit/Clspn/Dtl/Fbxo5/Foxm1/Kif14/LOC100302465/Mastl/Orc1/Plk1/Rad51b/Ticrr	22	4.69042
BP	GO:0061097	regulation of protein tyrosine kinase activity	17/1124	93/18112	5.16867e-05	0.000972703	0.000726323	Adora1/Agt/Areg/Cass4/Csf1r/Fam72a/Fcgr1a/Grem1/Hbegf/Lilrb4/Lrp8/Ncapg2/Ncf1/Nox4/Ptprc/Srcin1/Stap1	17	3.15296
BP	GO:0034329	cell junction assembly	50/1124	452/18112	5.17514e-05	0.000972703	0.000726323	Adgrb1/Adgrb3/Agt/Apod/Asic2/Cacna1a/Cdc45/Cdh19/Cdh24/Cldn1/Cldn22/Cux2/Ect2/Enpp2/Fam107a/Fgf13/Fmn1/Fn1/Fscn1/Gap43/Gja1/Gja5/Gjb2/Gpbar1/Gpm6a/Grem1/Irx3/Kirrel3/Lrrc4/Lrrc4b/Lrrtm4/Micall2/Myoc/Negr1/Nptx1/Ntn1/Ntrk2/Oxtr/Ptpro/Six1/Slitrk1/Slitrk2/Snai1/Snca/Srpx2/Tbx5/Thbs2/Tlr2/Ugt8/Wnt11	50	-1.9799
BP	GO:0001659	temperature homeostasis	27/1124	191/18112	5.19379e-05	0.000972703	0.000726323	Abat/Adipoq/Adora1/Adrb3/Ccr5/Cebpb/Ces1d/Cidea/Cxcr4/Ebf2/Fabp5/Gja1/Gpx2/Il18/Il1rn/Lcn2/Lep/Lepr/Nr1d1/Ntsr1/Oxtr/Pctp/Ppargc1a/Scd/Sln/Syk/Trpv2	27	-0.19245
BP	GO:0043524	negative regulation of neuron apoptotic process	27/1124	191/18112	5.19379e-05	0.000972703	0.000726323	Agt/Birc5/C5ar1/Cacna1a/Ccl2/Cebpb/Chl1/Cntfr/Crlf1/Cx3cr1/Gdf5/Hmox1/Il10/Kif14/Lcn2/Lgmn/Mag/Ndnf/Nefl/Ntf3/Ntrk2/Pcp4/Ppargc1a/Reg3b/Six1/Snca/Tfap2b	27	0.57735
BP	GO:0043523	regulation of neuron apoptotic process	36/1124	289/18112	5.25819e-05	0.00098147	0.00073287	Agt/Birc5/C5ar1/Cacna1a/Ccl2/Ccl3/Cebpb/Chl1/Cntfr/Crlf1/Ctsz/Cx3cr1/Gdf5/Hmox1/Il10/Il18/Itgam/Kif14/Lcn2/Lgmn/Mag/Mybl2/Ncf2/Ndnf/Nefl/Ntf3/Ntrk2/Pcp4/Pcsk9/Ppargc1a/Reg3b/Six1/Snca/Tfap2b/Trem2/Tyrobp	36	2
BP	GO:0051962	positive regulation of nervous system development	42/1124	358/18112	5.3875e-05	0.00100226	0.000748391	Adgrb1/Adgrb3/Asic2/Aspm/Cdh4/Cux2/Cx3cr1/Cxcr4/E2f1/Egr2/Enpp2/Fn1/Gfap/Il6/Lif/Lrp8/Lrrc4b/Lrrtm4/Lyn/Mag/Met/Mme/Nefl/Ntf3/Ntn1/Ntrk2/Oxtr/Plxnb3/Plxnc1/Rgs14/Sema5a/Serpine2/Slitrk1/Slitrk2/Sox2/Srpx2/Thbs2/Tlr2/Tnfrsf1b/Trpv2/Vim/Wdr62	42	0.308607
BP	GO:0002705	positive regulation of leukocyte mediated immunity	25/1124	171/18112	5.55445e-05	0.00102988	0.000769018	Arg1/Btk/C3/Ccl2/Cd40/Clec7a/Fcer1g/Fcgr1a/Fcgr2a/Il18/Il6/Itgam/Itgb2/Ncr3/Ptafr/Ptprc/Raet1e/Sash3/Scimp/Slamf6/Spi1/Stap1/Trem2/Tyrobp/Vav1	25	5
BP	GO:0072073	kidney epithelium development	24/1124	161/18112	5.66247e-05	0.00104643	0.000781377	Adamts16/Adipoq/Agt/Agtr2/Basp1/Bmper/Crlf1/Eya1/Fmn1/Foxj1/Grem1/Irx3/Klf15/Lif/Pax8/Ptpro/Six1/Six2/Smad9/Tfap2b/Timeless/Vcan/Wnt11/Wt1	24	0
BP	GO:1903706	regulation of hemopoiesis	46/1124	406/18112	5.73747e-05	0.00105679	0.000789113	Adipoq/Ccl3/Cebpb/Csf1r/Csf3r/Ctla4/Cyp26b1/Dtx1/Fancd2/Fes/Foxj1/Gpr68/Hmgb2/Ikzf1/Il10/Il18/Il1rl2/Il2rg/Il36b/Il6/Inhba/Itgam/Lep/Lif/Lilrb4/Lox/Lyn/Meis2/Nckap1l/Nfam1/P4htm/Pck1/Pf4/Pirb/Ptprc/Rbp1/Sash3/Shb/Slamf8/Spi1/Syk/Tlr9/Tnfaip6/Tnfsf18/Trem2/Tyrobp	46	4.12837
BP	GO:0072593	reactive oxygen species metabolic process	32/1124	246/18112	5.85687e-05	0.00107524	0.000802886	Adgrb1/Agt/Birc3/Brca1/Clec7a/Cybb/Cyp1a1/Dhfr/Foxm1/Hba-a1/Hbb/Hvcn1/Il18/Itgam/Itgb2/Lcn2/Lep/Met/Mpo/Ncf1/Ncf2/Ncf4/Nos2/Nox4/Olr1/Pxdn/Ripk3/Sh3pxd2b/Snca/Syk/Tyrobp/Vav1	32	3.18198
BP	GO:0042698	ovulation cycle	20/1124	122/18112	5.97342e-05	0.00109304	0.000816178	Agt/Ccne1/Cenpi/Enpp2/Gdf10/Has1/Has2/Inhba/Kif20a/Lep/Lepr/Mmp19/Mstn/Oxtr/Ptprn/Ptx3/Reg3b/Retn/Timp4/Tnfaip6	20	0.447214
BP	GO:0006936	muscle contraction	39/1124	325/18112	6.01334e-05	0.00109675	0.000818948	Abat/Adora1/Agt/Atp1a2/Atp1a3/Atp1b1/Cd38/Chrne/Cxcr4/Fgf13/Gja5/Glra1/Gsn/Htr2b/Kcna5/Kcnn2/Met/Mybpc2/Myh6/Myh7/Myom1/Ncf1/Oxtr/P2rx2/Pde5a/Ptafr/Scn4b/Scn7a/Slc8a3/Stac/Stac2/Tacr2/Tacr3/Tmem38b/Tmod1/Tnnc1/Tnnc2/Tnnt1/Tpm4	39	-1.1209
BP	GO:0045931	positive regulation of mitotic cell cycle	21/1124	132/18112	6.20561e-05	0.00112813	0.00084238	Aif1/Birc5/Ccnb1/Cdc25c/Cdca5/Cdk1/Cdt1/Cenpe/Cyp1a1/Dtl/Fbxo5/Fgf10/Kcna5/Lgmn/Meis2/Rad51b/Rrm2/Shb/Stil/Ube2c/Usp2	21	2.4004
BP	GO:0010720	positive regulation of cell development	44/1124	384/18112	6.33853e-05	0.00114855	0.00085763	Adipoq/Aspm/Aurka/Cass4/Cdc45/Cdh4/Clec7a/Cux2/Cx3cr1/Cxcr4/Cyp51/E2f1/Egr2/Enpp2/Fn1/Gfap/Gpr68/Has2/Il6/Lif/Lrp8/Lyn/Mag/Met/Mme/Myoc/Nefl/Ntf3/Ntn1/Ntrk2/Pde5a/Plxnb3/Plxnc1/Rgs14/Sema5a/Serpine2/Slitrk1/Sox2/Tlr2/Tnfrsf1b/Trpv2/Tyrobp/Vim/Wdr62	44	1.80907
BP	GO:0030098	lymphocyte differentiation	47/1124	420/18112	6.49474e-05	0.00117305	0.000875922	Batf/Bcl3/Blm/Btk/Clec4d/Clec4e/Cmtm7/Ctla4/Cyp26b1/Dtx1/Fancd2/Fcer1g/Foxj1/Gpr183/Ikzf1/Il10/Il18/Il1rl2/Il2rg/Il36b/Il6/Itm2a/Laptm5/Lep/Lepr/Lfng/Lgals1/Lilrb4/Lyl1/Nckap1l/Nfam1/Nkx2-3/Pck1/Ptprc/Ripk3/Runx2/Sash3/Shb/Slamf6/Slamf8/Spi1/Sstr1/Syk/Tlr9/Tnfsf18/Tnfsf8/Vav1	47	4.52181
BP	GO:0007144	female meiosis I	6/1124	13/18112	6.62425e-05	0.00118115	0.000881971	Aurka/Ccnb2/Cenpe/Fbxo5/Ndc80/Trip13	6	2.44949
BP	GO:0036005	response to macrophage colony-stimulating factor	6/1124	13/18112	6.62425e-05	0.00118115	0.000881971	Ccl2/Csf1r/Pde2a/Stap1/Tlr2/Trem2	6	1.63299
BP	GO:0036006	cellular response to macrophage colony-stimulating factor stimulus	6/1124	13/18112	6.62425e-05	0.00118115	0.000881971	Ccl2/Csf1r/Pde2a/Stap1/Tlr2/Trem2	6	1.63299
BP	GO:0150079	negative regulation of neuroinflammatory response	6/1124	13/18112	6.62425e-05	0.00118115	0.000881971	Cd200r1/Cst7/Ldlr/Nr1d1/Tnfrsf1b/Trem2	6	1.63299
BP	GO:0050867	positive regulation of cell activation	44/1124	385/18112	6.73839e-05	0.00119127	0.000889527	Aif1/Blm/Bst1/Capn3/Ccl2/Cd300lb/Cd38/Cd40/Cd80/Clec4d/Clec7a/Fcer1g/Fgf10/Fgr/Gpr183/Icos/Ikzf1/Il10/Il18/Il1rl1/Il1rl2/Il2rg/Il36b/Il6/Itgam/Itgb2/Lbp/Lep/Lgals1/Lilrb4/Nckap1l/Pck1/Plek/Ptafr/Ptprc/RT1-DMb/Sash3/Selp/Shb/Stap1/Syk/Tlr9/Trem2/Tyrobp	44	5.4272
BP	GO:0050890	cognition	44/1124	385/18112	6.73839e-05	0.00119127	0.000889527	Adgrb3/Adora1/Agt/Atp1a2/Atp1a3/C5ar1/Camk2n1/Ccl11/Cebpb/Chl1/Csmd1/Cux2/Cx3cr1/Egr2/Fam107a/Fgf13/Foxo6/Gtf2a1l/Il18/Il1rn/Itga8/Lcn2/Ldlr/Lgmn/Meis2/Mme/Ntf3/Ntrk2/Ntsr1/Oxtr/Pde5a/Pirb/Rcan2/Rgs14/Scn2a/Slc6a1/Slc7a11/Slc8a3/Sobp/Tacr2/Th/Tlr2/Trem2/Vip	44	-0.603023
BP	GO:0002221	pattern recognition receptor signaling pathway	25/1124	173/18112	6.74504e-05	0.00119127	0.000889527	Cd14/Cd180/Cd300a/Cd300lf/Cd40/Clec4e/Clec7a/Lbp/LOC681325/Lyn/Nr1d1/Reg3g/Scimp/Ticam2/Tifa/Tlr1/Tlr13/Tlr2/Tlr5/Tlr7/Tlr8/Tlr9/Tnip3/Trem2/Unc93b1	25	4.6
BP	GO:0090307	mitotic spindle assembly	14/1124	69/18112	7.19954e-05	0.00126753	0.000946472	Aurkb/Ccsap/Cdc20/Kif11/Kif15/Kif23/Kif4a/Kifc1/Mybl2/Nek2/Plk1/Prc1/Racgap1/Tpx2	14	3.74166
BP	GO:0003338	metanephros morphogenesis	9/1124	31/18112	7.67618e-05	0.00134719	0.00100596	Agtr2/Fgf10/Fmn1/Foxj1/Grem1/Lif/Pax8/Six2/Wt1	9	1
BP	GO:0006910	phagocytosis, recognition	10/1124	38/18112	7.77789e-05	0.00135651	0.00101292	Adgrb1/C3/Clec7a/Fcgr1a/Fcgr2a/Megf10/Mfge8/Pla2g5/Ptx3/Trem2	10	1.26491
BP	GO:0051294	establishment of spindle orientation	10/1124	38/18112	7.77789e-05	0.00135651	0.00101292	Cenpa/Eya1/Fgf10/Gja1/Insc/Mad2l1/Ndc80/Plk1/Sapcd2/Spag5	10	1.26491
BP	GO:0032465	regulation of cytokinesis	16/1124	87/18112	7.89527e-05	0.0013727	0.001025	Aurka/Aurkb/Cdc6/Cit/E2f7/E2f8/Ect2/Incenp/Kif14/Kif20a/Kif20b/Kif23/Plk1/Plk4/Prc1/Racgap1	16	4
BP	GO:2000146	negative regulation of cell motility	38/1124	318/18112	8.13563e-05	0.00141009	0.00105292	Adarb1/Adgrb1/Adipoq/Adora1/Aif1/Apod/Ccl2/Ccr5/Cd200r1/Cd300a/Cdc45/Cx3cr1/Dcn/Dpep1/Emilin1/Gja1/Grem1/Has1/Idh2/Igfbp3/Il1rn/Ka11/Krt16/Ldlrad4/Nav3/Plxnb3/Ppargc1a/Rgn/Rin3/Slamf8/Stap1/Tbx5/Timp1/Tmeff2/Tnfaip6/Tnn/Was/Wnt11	38	0.973329
BP	GO:0072009	nephron epithelium development	20/1124	125/18112	8.4826e-05	0.00146568	0.00109443	Adamts16/Adipoq/Agt/Agtr2/Basp1/Eya1/Fmn1/Foxj1/Grem1/Irx3/Klf15/Lif/Pax8/Ptpro/Six1/Six2/Tfap2b/Timeless/Wnt11/Wt1	20	-0.447214
BP	GO:0043271	negative regulation of ion transport	26/1124	186/18112	8.58013e-05	0.00147795	0.0011036	Abat/Adora1/Agtr2/Atp1a2/Cd300a/Cd33/Fxyd2/Gabre/Gstm7/Il1rn/Kcna5/Kel/Lep/Mmp9/Myo5a/Ntsr1/Pcsk9/Serpine2/Sfrp4/Sln/Snca/Tlr9/Trdn/Usp2/Vip/Wnk2	26	0
BP	GO:0002526	acute inflammatory response	21/1124	135/18112	8.66694e-05	0.00148831	0.00111133	Adora1/Alox5ap/Btk/C2cd4a/C3/Ccr5/Dnase1l3/Fcer1g/Fcgr1a/Fcgr2a/Fcgr2b/Fn1/Il1rn/Il6/Lbp/Lcn2/Pik3cg/Reg3b/Reg3g/S100a8/Trem1	21	4.14614
BP	GO:0001890	placenta development	27/1124	197/18112	8.90578e-05	0.00152464	0.00113846	Abcb1b/Adam19/Ccnf/Cdkn1c/Cebpb/Dcn/Dlx3/E2f7/E2f8/Gja1/Gjb2/Il10/Itga4/Lep/Lif/Mc2r/Met/Mme/Ndp/Nrk/Peg10/Plk4/Sfrp4/Snai1/Socs3/Vash2/Vim	27	2.50185
BP	GO:0001878	response to yeast	7/1124	19/18112	9.04765e-05	0.00154419	0.00115305	Clec4a/Clec7a/Il6/Mpo/Ncf1/Ptx3/Vip	7	1.88982
BP	GO:0034764	positive regulation of transmembrane transport	33/1124	263/18112	9.21369e-05	0.00156773	0.00117064	Acsl6/Adipoq/Agt/Asic2/Atp1b1/C3/Capn3/Ccl2/Cemip/Clec4b2/Dpp6/Erfe/Fgf14/Gstm7/Kcnc1/Kcnip2/Klf15/Lcn2/Met/Myo5a/Ntsr1/P2rx5/P2ry6/Plp1/Ptafr/Rgn/Rgs7/Snca/Stac/Stac2/Trdn/Trem2/Wnk2	33	-0.522233
BP	GO:0072006	nephron development	24/1124	166/18112	9.28284e-05	0.0015747	0.00117584	Adamts16/Adipoq/Agt/Agtr2/Basp1/C3ar1/Cfh/Eya1/Fmn1/Foxj1/Grem1/Irx3/Kirrel3/Klf15/Lif/Pax8/Ptpro/Serpinb7/Six1/Six2/Tfap2b/Timeless/Wnt11/Wt1	24	-0.408248
BP	GO:0015837	amine transport	20/1124	126/18112	9.50564e-05	0.00160761	0.00120041	Abat/Adora1/Agt/Agtr2/Arg1/Cacna1a/Il1rn/Lep/Myo5a/Ntsr1/Oxtr/P2ry12/Pcp4/Rab3b/Slc22a2/Slc6a1/Snca/Tacr2/Th/Vip	20	-1.34164
BP	GO:0042552	myelination	25/1124	177/18112	9.83333e-05	0.001658	0.00123804	Adam22/Cst7/Cxcr4/Egr2/Hgf/Id4/Itgax/Kel/Kif14/Lgi4/Mag/Megf10/Mpz/Myo5a/Myoc/Ntf3/Ntrk2/Plp1/Rxrg/Scn2a/Slc8a3/Tg/Tlr2/Tnfrsf1b/Ugt8	25	-0.6
BP	GO:0043304	regulation of mast cell degranulation	10/1124	39/18112	9.88301e-05	0.00166136	0.00124055	Blk/Cd300a/Cd84/Fcer1g/Fes/Fgr/Hmox1/Il13ra2/Lyn/Syk	10	1.89737
BP	GO:0000132	establishment of mitotic spindle orientation	9/1124	32/18112	0.000100957	0.00168696	0.00125966	Cenpa/Eya1/Fgf10/Gja1/Insc/Mad2l1/Ndc80/Plk1/Sapcd2	9	1
BP	GO:0090025	regulation of monocyte chemotaxis	9/1124	32/18112	0.000100957	0.00168696	0.00125966	Aif1/Ccl2/Cx3cr1/Grem1/Lgmn/Lyn/Pla2g7/Slamf8/Tnfsf18	9	3
BP	GO:1901992	positive regulation of mitotic cell cycle phase transition	17/1124	98/18112	0.000102205	0.00170271	0.00127142	Aif1/Birc5/Ccnb1/Cdc25c/Cdca5/Cdk1/Cdt1/Cenpe/Cyp1a1/Dtl/Fbxo5/Fgf10/Kcna5/Rad51b/Rrm2/Stil/Ube2c	17	3.15296
BP	GO:0034103	regulation of tissue remodeling	16/1124	89/18112	0.000104678	0.00173872	0.00129831	Agt/Cd38/Csf1r/Cst3/Gja1/Grem1/Il18/Il6/Lep/Lepr/Mc4r/Oscar/Spp1/Syk/Thbs4/Tmem119	16	1.5
BP	GO:0034767	positive regulation of ion transmembrane transport	27/1124	199/18112	0.000105909	0.00175044	0.00130706	Agt/Asic2/Atp1b1/Capn3/Ccl2/Cemip/Clec4b2/Dpp6/Fgf14/Gstm7/Kcnc1/Kcnip2/Lcn2/Myo5a/Ntsr1/P2rx5/P2ry6/Plp1/Ptafr/Rgn/Rgs7/Snca/Stac/Stac2/Trdn/Trem2/Wnk2	27	-0.57735
BP	GO:1902105	regulation of leukocyte differentiation	38/1124	322/18112	0.000106011	0.00175044	0.00130706	Adipoq/Ccl3/Cebpb/Csf1r/Ctla4/Cyp26b1/Dtx1/Fancd2/Fes/Foxj1/Gpr68/Ikzf1/Il10/Il18/Il1rl2/Il2rg/Il36b/Il6/Itgam/Lif/Lilrb4/Lyn/Nckap1l/Nfam1/Pck1/Pf4/Pirb/Ptprc/Rbp1/Sash3/Shb/Slamf8/Syk/Tlr9/Tnfaip6/Tnfsf18/Trem2/Tyrobp	38	4.21776
BP	GO:1901890	positive regulation of cell junction assembly	20/1124	127/18112	0.000106364	0.00175108	0.00130754	Adgrb1/Adgrb3/Agt/Asic2/Cdc45/Cldn1/Cux2/Enpp2/Fmn1/Irx3/Lrrc4b/Lrrtm4/Myoc/Ntrk2/Oxtr/Slitrk1/Slitrk2/Srpx2/Tbx5/Thbs2	20	-2.68328
BP	GO:0071347	cellular response to interleukin-1	21/1124	137/18112	0.000107561	0.00176434	0.00131744	Ccl11/Ccl12/Ccl2/Ccl3/Ccl6/Ccl7/Ccl9/Cd40/Cebpb/Chi3l1/Fn1/Gbp1/Has2/Il1r2/Il1rn/Il6/Lcn2/Mmp9/Nos2/Nr1d1/Pck1	21	2.83683
BP	GO:1904064	positive regulation of cation transmembrane transport	25/1124	178/18112	0.000107801	0.00176434	0.00131744	Agt/Asic2/Atp1b1/Capn3/Ccl2/Cemip/Clec4b2/Dpp6/Fgf14/Gstm7/Kcnc1/Kcnip2/Lcn2/Ntsr1/P2rx5/P2ry6/Plp1/Rgn/Rgs7/Snca/Stac/Stac2/Trdn/Trem2/Wnk2	25	-1
BP	GO:0001781	neutrophil apoptotic process	6/1124	14/18112	0.000109838	0.00177434	0.00132491	Fcar/Fcgr2b/Il18/Il6/Itgam/Slc7a11	6	2.44949
BP	GO:0043301	negative regulation of leukocyte degranulation	6/1124	14/18112	0.000109838	0.00177434	0.00132491	Cd300a/Cd84/Hmox1/Il13ra2/Nckap1l/Spi1	6	1.63299
BP	GO:0051315	attachment of mitotic spindle microtubules to kinetochore	6/1124	14/18112	0.000109838	0.00177434	0.00132491	Aurkb/Cdt1/Cenpe/Kif2c/Ndc80/Nuf2	6	2.44949
BP	GO:1902969	mitotic DNA replication	6/1124	14/18112	0.000109838	0.00177434	0.00132491	Cdc45/Gins1/Mcm3/Mcm4/Mcm6/Rad51	6	2.44949
BP	GO:0002686	negative regulation of leukocyte migration	11/1124	47/18112	0.000110002	0.00177434	0.00132491	Adora1/Apod/Ccl2/Cd200r1/Cd300a/Emilin1/Grem1/Rin3/Slamf8/Stap1/Tnfaip6	11	2.7136
BP	GO:0009612	response to mechanical stimulus	40/1124	346/18112	0.00011079	0.00178191	0.00133056	Acta1/Adora1/Agt/Ano3/Asic2/Atp1a2/Ccl2/Ccnb1/Cd40/Chi3l1/Col11a1/Cxcr4/Cyp11b2/Dcn/Gdf5/Gja1/Gsn/Il13ra2/Il18/Il1rl1/Il6/Kcna5/Kcnc1/Mag/Meis2/Mmp9/Mpo/Nos2/Nppb/Ntrk2/Pde2a/Retn/Serpine2/Sox2/Tlr5/Tlr7/Tlr8/Tnc/Whrn/Wnt11	40	0.632456
BP	GO:0090329	regulation of DNA-templated DNA replication	12/1124	55/18112	0.000112129	0.00179391	0.00133952	Blm/Cdt1/Dbf4/Dscc1/E2f7/E2f8/Fbxo5/Gins1/Gins2/Gmnn/Ticrr/Timeless	12	3.4641
BP	GO:1903531	negative regulation of secretion by cell	26/1124	189/18112	0.00011218	0.00179391	0.00133952	Abat/Adipoq/Adora1/Agtr2/Cd300a/Cd84/Cyp51/Gja1/Hmox1/Idh2/Igfbp3/Il13ra2/Il1rn/Il6/Lep/Lif/Myo5a/Nckap1l/Osm/P2ry12/Snca/Spi1/Srcin1/Tacr2/Tnfrsf1b/Vsnl1	26	1.56893
BP	GO:0070997	neuron death	49/1124	454/18112	0.000112896	0.00180021	0.00134423	Aatk/Adarb1/Adora1/Agt/Birc5/C5ar1/Cacna1a/Ccl2/Ccl3/Ccr5/Cd200r1/Cebpb/Chl1/Cit/Cntfr/Crlf1/Ctsz/Cx3cr1/Dio3/Fcgr2b/Gdf5/Hmox1/Il10/Il18/Il6/Itgam/Kif14/Lcn2/Lgmn/Mag/Mybl2/Ncf2/Ndnf/Nefl/Ntf3/Ntrk2/Pcp4/Pcsk9/Ppargc1a/Reg3b/Scn2a/Six1/Slc7a11/Snca/Tfap2b/Thrb/Tnfrsf1b/Trem2/Tyrobp	49	2.71429
BP	GO:0014013	regulation of gliogenesis	20/1124	128/18112	0.000118844	0.00188966	0.00141102	Cxcr4/E2f1/Egr2/Enpp2/Gfap/Gpr37l1/Id4/Idh2/Il6/Ldlr/Lif/Lyn/Mag/Nr1d1/Ntf3/Serpine2/Tlr2/Tnfrsf1b/Trem2/Vim	20	1.34164
BP	GO:0098581	detection of external biotic stimulus	8/1124	26/18112	0.000122519	0.00194255	0.00145052	Clec4a/Clec7a/Lbp/Nlrc4/Ssc5d/Tlr1/Tlr2/Trem2	8	2.82843
BP	GO:0045785	positive regulation of cell adhesion	51/1124	481/18112	0.000128882	0.00202563	0.00151255	Adam19/Aif1/Blm/Cass4/Ccl2/Ccr5/Cd80/Col8a1/Ecm2/Emilin1/Enpp2/Fbln2/Fmn1/Fn1/Has2/Icos/Ikzf1/Il18/Il1rl2/Il2rg/Il36b/Il6/Itga4/Itgb2/Lep/Lgals1/Lif/Lilrb4/Megf10/Myoc/Nckap1l/Ndnf/P2ry12/Pck1/Plaur/Plpp3/Ptafr/Ptprc/RT1-DMb/Sash3/Selp/Shb/Smoc1/Sox2/Spock2/Spp1/Syk/Tnfsf18/Trem1/Vav1/Vit	51	3.78076
BP	GO:0007272	ensheathment of neurons	25/1124	180/18112	0.000129211	0.00202563	0.00151255	Adam22/Cst7/Cxcr4/Egr2/Hgf/Id4/Itgax/Kel/Kif14/Lgi4/Mag/Megf10/Mpz/Myo5a/Myoc/Ntf3/Ntrk2/Plp1/Rxrg/Scn2a/Slc8a3/Tg/Tlr2/Tnfrsf1b/Ugt8	25	-0.6
BP	GO:0008366	axon ensheathment	25/1124	180/18112	0.000129211	0.00202563	0.00151255	Adam22/Cst7/Cxcr4/Egr2/Hgf/Id4/Itgax/Kel/Kif14/Lgi4/Mag/Megf10/Mpz/Myo5a/Myoc/Ntf3/Ntrk2/Plp1/Rxrg/Scn2a/Slc8a3/Tg/Tlr2/Tnfrsf1b/Ugt8	25	-0.6
BP	GO:0046631	alpha-beta T cell activation	25/1124	180/18112	0.000129211	0.00202563	0.00151255	Batf/Bcl3/Blm/Cd300a/Cd80/Cebpb/Clec4a/Clec4a3/Gpr183/Ikzf1/Il18/Il2rg/Il6/Lgals5/Lilrb4/Nckap1l/Nkx2-3/Ptprc/Sash3/Shb/Slamf6/Syk/Tarm1/Tnfsf18/Tnfsf8	25	4.2
BP	GO:0030336	negative regulation of cell migration	36/1124	302/18112	0.000130167	0.00203491	0.00151948	Adarb1/Adgrb1/Adipoq/Adora1/Aif1/Apod/Ccl2/Ccr5/Cd200r1/Cd300a/Cdc45/Cx3cr1/Dcn/Dpep1/Emilin1/Gja1/Grem1/Has1/Idh2/Igfbp3/Il1rn/Ka11/Krt16/Ldlrad4/Nav3/Plxnb3/Ppargc1a/Rin3/Slamf8/Stap1/Tbx5/Timp1/Tmeff2/Tnfaip6/Tnn/Wnt11	36	1
BP	GO:0033260	nuclear DNA replication	9/1124	33/18112	0.000131229	0.00204577	0.00152759	Cdc45/Cdt1/Dbf4/Gins1/Gmnn/Mcm3/Mcm4/Mcm6/Rad51	9	3
BP	GO:0010389	regulation of G2/M transition of mitotic cell cycle	17/1124	100/18112	0.000132242	0.00205011	0.00153083	Aurkb/Blm/Brca1/Ccnb1/Cdc25c/Cdc6/Cdk1/Cenpf/Clspn/Dtl/Fbxo5/Kif14/LOC100302465/Orc1/Plk1/Rad51b/Ticrr	17	4.12311
BP	GO:0120162	positive regulation of cold-induced thermogenesis	17/1124	100/18112	0.000132242	0.00205011	0.00153083	Adipoq/Adrb3/Cebpb/Cxcr4/Ebf2/Fabp5/Gja1/Il18/Lcn2/Lep/Lepr/Oxtr/Ppargc1a/Scd/Sln/Syk/Trpv2	17	-0.242536
BP	GO:0051271	negative regulation of cellular component movement	38/1124	326/18112	0.000137235	0.00212162	0.00158423	Adarb1/Adgrb1/Adipoq/Adora1/Aif1/Apod/Ccl2/Ccr5/Cd200r1/Cd300a/Cdc45/Cx3cr1/Dcn/Dpep1/Emilin1/Gja1/Grem1/Has1/Idh2/Igfbp3/Il1rn/Ka11/Krt16/Ldlrad4/Nav3/Plxnb3/Ppargc1a/Rgn/Rin3/Slamf8/Stap1/Tbx5/Timp1/Tmeff2/Tnfaip6/Tnn/Was/Wnt11	38	0.973329
BP	GO:0001910	regulation of leukocyte mediated cytotoxicity	18/1124	110/18112	0.000140679	0.00216886	0.0016195	Arg1/Ccl2/Cx3cr1/Cxcl6/Dnase1l3/Fcgr2a/Itgam/Lep/Nckap1l/Ncr3/Ptprc/Raet1e/Ripk3/Slamf6/Spi1/Stap1/Tyrobp/Vav1	18	3.29983
BP	GO:0070555	response to interleukin-1	24/1124	171/18112	0.000148413	0.0022818	0.00170383	Ccl11/Ccl12/Ccl2/Ccl3/Ccl6/Ccl7/Ccl9/Cd38/Cd40/Cebpb/Chi3l1/Fn1/Gbp1/Has2/Il1r2/Il1rn/Il6/Lcn2/Mmp9/Nos2/Nr1d1/Pck1/Pcsk1/Snca	24	2.85774
BP	GO:0033028	myeloid cell apoptotic process	10/1124	41/18112	0.000155602	0.00238576	0.00178146	Adipoq/Ccr5/Clec5a/Fcar/Fcer1g/Fcgr2b/Il18/Il6/Itgam/Slc7a11	10	2.52982
BP	GO:0043030	regulation of macrophage activation	12/1124	57/18112	0.000161158	0.00245744	0.00183498	Cd84/Cst7/Il10/Il1rl1/Lbp/Ldlr/Nr1d1/Pla2g5/Snca/Stap1/Trem2/Vsig4	12	1.73205
BP	GO:0051653	spindle localization	12/1124	57/18112	0.000161158	0.00245744	0.00183498	Aspm/Cenpa/Eya1/Fgf10/Gja1/Insc/Mad2l1/Ndc80/Nusap1/Plk1/Sapcd2/Spag5	12	1.73205
BP	GO:0035850	epithelial cell differentiation involved in kidney development	11/1124	49/18112	0.000164165	0.00249647	0.00186413	Adipoq/Basp1/Foxj1/Grem1/Klf15/Lif/Mmp9/Pax8/Ptpro/Six2/Wt1	11	0.904534
BP	GO:0006883	cellular sodium ion homeostasis	8/1124	27/18112	0.000164692	0.00249769	0.00186504	Agt/Agtr2/Atp1a2/Atp1a3/Atp1b1/C7/Nr3c2/Spp1	8	0
BP	GO:0002696	positive regulation of leukocyte activation	41/1124	365/18112	0.000171366	0.00259186	0.00193536	Aif1/Blm/Bst1/Ccl2/Cd300lb/Cd38/Cd40/Cd80/Clec4d/Clec7a/Fcer1g/Fgf10/Fgr/Gpr183/Icos/Ikzf1/Il10/Il18/Il1rl1/Il1rl2/Il2rg/Il36b/Il6/Itgam/Itgb2/Lbp/Lep/Lgals1/Lilrb4/Nckap1l/Pck1/Ptafr/Ptprc/RT1-DMb/Sash3/Shb/Stap1/Syk/Tlr9/Trem2/Tyrobp	41	5.15373
BP	GO:0002883	regulation of hypersensitivity	6/1124	15/18112	0.000173465	0.00261651	0.00195376	Btk/C3/Fcer1g/Fcgr1a/Fcgr2a/Fcgr2b	6	2.44949
BP	GO:0002460	adaptive immune response based on somatic recombination of immune receptors built from immunoglobulin superfamily domains	38/1124	330/18112	0.000176523	0.00263729	0.00196928	Arg1/Batf/Bcl3/Btk/C3/C3ar1/C7/Cd40/Cfh/Clec4a/Clec7a/Csf2rb/Exo1/Fcer1g/Fcgr1a/Fcgr2a/Fcgr2b/Foxj1/Il13ra2/Il18/Il1rl1/Il21r/Il6/Klhl6/Lilrb4/Nckap1l/Ntn1/Pirb/Ptprc/Raet1e/Ripk3/Sash3/Slamf6/Slc11a1/Tnfrsf1b/Tnfsf18/Trem2/Was	38	4.86664
BP	GO:0070372	regulation of ERK1 and ERK2 cascade	38/1124	330/18112	0.000176523	0.00263729	0.00196928	Adipoq/Bmper/C1qtnf3/C3/C5ar1/Ccl11/Ccl12/Ccl2/Ccl3/Ccl6/Ccl7/Ccl9/Chi3l1/Csf1r/Cxcr4/Emilin1/Fam83d/Fgf10/Fn1/Gbp1/Gpbar1/Gpr183/Htr2b/Il6/Lif/Lmo3/Lyn/Nox4/P2ry6/Pla2g5/Ptprc/Rgs14/Scimp/Syk/Tlr2/Tlr9/Trem2/Wnk2	38	3.89331
BP	GO:0033007	negative regulation of mast cell activation involved in immune response	5/1124	10/18112	0.000176733	0.00263729	0.00196928	Cd300a/Cd84/Enpp3/Hmox1/Il13ra2	5	1.34164
BP	GO:1903054	negative regulation of extracellular matrix organization	5/1124	10/18112	0.000176733	0.00263729	0.00196928	Chadl/Cst3/Emilin1/Fap/Tnfrsf1b	5	0.447214
BP	GO:0045109	intermediate filament organization	13/1124	66/18112	0.0001773	0.00263869	0.00197033	Bfsp2/Gfap/Krt14/Krt16/Krt2/Krt42/Krt5/Krt71/Krt77/Krt83/Mtm1/Nefl/Vim	13	1.38675
BP	GO:0007613	memory	24/1124	173/18112	0.000177867	0.0026401	0.00197138	Atp1a3/Camk2n1/Cebpb/Csmd1/Cux2/Cx3cr1/Fgf13/Foxo6/Il1rn/Itga8/Lcn2/Ldlr/Lgmn/Ntf3/Ntrk2/Oxtr/Pde5a/Rcan2/Rgs14/Scn2a/Slc6a1/Slc8a3/Th/Trem2	24	-0.408248
BP	GO:2000379	positive regulation of reactive oxygen species metabolic process	15/1124	84/18112	0.000184276	0.00272249	0.0020329	Adgrb1/Agt/Clec7a/Hvcn1/Il18/Itgam/Itgb2/Lcn2/Lep/Nox4/Olr1/Ripk3/Snca/Syk/Tyrobp	15	1.80739
BP	GO:1905330	regulation of morphogenesis of an epithelium	14/1124	75/18112	0.000184394	0.00272249	0.0020329	Agt/Agtr2/Alox12/Fgf10/Gja1/Grem1/Hgf/Itgax/Lcn2/Lif/Met/Pax8/Six1/Six2	14	1.06904
BP	GO:0055067	monovalent inorganic cation homeostasis	23/1124	163/18112	0.000186463	0.0027397	0.00204576	Adora1/Agt/Agtr2/Anpep/Atp1a2/Atp1a3/Atp1b1/Atp6v0d2/C7/Corin/Cyp11b3/Hvcn1/Kcna5/LOC681325/Nppb/Nr3c2/Scn7a/Slamf8/Slc11a1/Slc26a9/Slc4a8/Spp1/Tfap2b	23	1.4596
BP	GO:0070588	calcium ion transmembrane transport	38/1124	331/18112	0.000187807	0.0027397	0.00204576	Atp1a2/Atp1b1/Atp2a3/Cacna1a/Cacna1i/Capn3/Ccl3/Ccr5/Cemip/Clec4b2/Dhrs7c/Fgf14/Gpm6a/Gstm7/Htr2b/Lyn/Mcub/Myo5a/Ntsr1/P2rx5/P2ry12/P2ry6/Pik3cg/Plp1/Ptprc/Rgn/Slc24a1/Slc25a23/Slc8a3/Sln/Snca/Stac/Stac2/Tlr9/Tmem38b/Trdn/Trpv2/Xcr1	38	0
BP	GO:0051924	regulation of calcium ion transport	35/1124	296/18112	0.000187964	0.0027397	0.00204576	Agt/Atp1a2/Atp1b1/Cacna1a/Capn3/Ccl2/Ccl3/Cd33/Cd84/Cemip/Clec4b2/Cxcr4/Dhrs7c/Fgf14/Gja1/Gstm7/Lyn/Mchr1/Myo5a/Ntsr1/P2rx5/P2ry12/P2ry6/Pik3cg/Plp1/Rgn/Sln/Snca/Stac/Stac2/Tlr9/Tmem38b/Trdn/Trpv2/Usp2	35	0.507093
BP	GO:0071695	anatomical structure maturation	35/1124	296/18112	0.000187964	0.0027397	0.00204576	Adgrb3/Aurka/Bfsp2/Btk/C3/Cacna1a/Ccnb1/Ccnb2/Cdc20/Cdk1/Cdkn1c/Cend1/Clec7a/Cx3cr1/Dlg2/Fam20c/Fbxo5/Gja1/Grem1/Hoxb13/Irx5/Kcnip2/Kif14/Kif20a/Lep/Lgi4/Lyl1/Mastl/Myo5a/Myoc/Plp1/Runx2/Shb/Sox18/Trip13	35	1.85934
BP	GO:0050803	regulation of synapse structure or activity	33/1124	273/18112	0.000188014	0.0027397	0.00204576	Adgrb1/Adgrb3/Asic2/Camkv/Cdc20/Cux2/Fcgr2b/Gpm6a/Il10/Il10ra/Lrp8/Lrrc4b/Lrrtm4/Negr1/Nptx1/Ntn1/Ntrk2/Oxtr/Ptpro/Six1/Slc7a11/Slitrk1/Slitrk2/Snca/Sparcl1/Srcin1/Srpx2/Sybu/Thbs2/Tlr2/Trem2/Tuba1a/Tubb5	33	-1.21854
BP	GO:0022408	negative regulation of cell-cell adhesion	27/1124	206/18112	0.000189634	0.00275611	0.002058	Abat/Adipoq/Alox12/Arg1/Cd300a/Cd80/Cdsn/Cebpb/Ctla4/Dtx1/Foxj1/Il10/Il1rn/Ildr2/Laptm5/Lax1/Lgals5/Lilrb4/Nckap1l/Pde5a/Serpine2/Spi1/Tarm1/Tnfaip8l2/Tnfsf18/Vsig4/Zc3h12d	27	2.50185
BP	GO:0002279	mast cell activation involved in immune response	12/1124	58/18112	0.00019187	0.00278137	0.00207687	Blk/Btk/Cd300a/Cd84/Enpp3/Fcer1g/Fes/Fgr/Hmox1/Il13ra2/Lyn/Syk	12	2.3094
BP	GO:1905332	positive regulation of morphogenesis of an epithelium	10/1124	42/18112	0.000192984	0.00279027	0.00208351	Agt/Agtr2/Alox12/Gja1/Grem1/Itgax/Lcn2/Lif/Pax8/Six1	10	1.26491
BP	GO:0003015	heart process	31/1124	251/18112	0.000197819	0.00285279	0.0021302	Adora1/Agt/Agtr2/Atp1a2/Atp1a3/Atp1b1/Cxcr4/Fgf13/Gja1/Gja5/Gsn/Hbegf/Irx3/Irx5/Kcna5/Kcnn2/Met/Myh6/Myh7/Nos2/Nox4/Pde5a/Scn4b/Sgcg/Tacr3/Tbx5/Th/Thrb/Tmem38b/Tnnc1/Trdn	31	-0.898027
BP	GO:0045765	regulation of angiogenesis	36/1124	309/18112	0.000205513	0.0029561	0.00220734	Adam12/Adgrb1/Adgrb3/Agt/Bmper/Brca1/C3/C3ar1/C5ar1/Ccl11/Ccl2/Ccr3/Cd40/Cdc45/Chi3l1/Cx3cr1/Cxcr4/Cybb/Dcn/Emilin1/Enpp2/Grem1/Hgf/Hmox1/Il10/Itgax/Itgb2/Lep/Lif/Mmp9/Pf4/Sema5a/Thbs2/Thbs4/Tnn/Vash2	36	3.33333
BP	GO:0032722	positive regulation of chemokine production	14/1124	76/18112	0.000213318	0.00306048	0.00228528	Adipoq/Aif1/Cd84/Clec7a/Csf1r/Il18/Il1rl1/Il6/Lbp/Syk/Ticam2/Tlr2/Tlr7/Tlr9	14	3.20713
BP	GO:0060047	heart contraction	30/1124	241/18112	0.000216825	0.00310283	0.0023169	Adora1/Agt/Agtr2/Atp1a2/Atp1a3/Atp1b1/Cxcr4/Fgf13/Gja1/Gja5/Gsn/Hbegf/Irx3/Irx5/Kcna5/Kcnn2/Met/Myh6/Myh7/Nos2/Pde5a/Scn4b/Sgcg/Tacr3/Tbx5/Th/Thrb/Tmem38b/Tnnc1/Trdn	30	-1.09545
BP	GO:1901032	negative regulation of response to reactive oxygen species	8/1124	28/18112	0.000218113	0.00310533	0.00231877	Gpr37l1/Hgf/Hk3/Il10/Met/Ngb/Pycr1/Reg3b	8	1.41421
BP	GO:1903206	negative regulation of hydrogen peroxide-induced cell death	8/1124	28/18112	0.000218113	0.00310533	0.00231877	Gpr37l1/Hgf/Hk3/Il10/Met/Ngb/Pycr1/Reg3b	8	1.41421
BP	GO:0006310	DNA recombination	36/1124	310/18112	0.000218994	0.00310994	0.00232222	Ankle1/Aunip/Batf/Blm/Brca1/Brip1/Cd40/Cdc45/Eme1/Exo1/Fancd2/Fignl1/Gen1/Gins2/Hmgb2/Mcm3/Mcm4/Mcm5/Mcm6/Mms22l/Parpbp/Pif1/Polq/Ptprc/Rad18/Rad51/Rad51b/Rad54b/Rad54l/Rmi2/Timeless/Tonsl/Top2a/Trip13/Was/Zcwpw1	36	6
BP	GO:0030168	platelet activation	18/1124	114/18112	0.000223505	0.00316595	0.00236403	Abat/Alox12/Blk/Cfh/Clic1/Fcer1g/Fermt3/Fn1/Hbb/Il6/Lyn/P2ry12/Pf4/Plek/Selp/Serpine2/Slc7a11/Syk	18	2.35702
BP	GO:0051897	positive regulation of protein kinase B signaling	19/1124	124/18112	0.000226041	0.00319377	0.00238481	C1qtnf3/Cass4/Ccl3/Chi3l1/Cx3cr1/Gdf15/Hbegf/Il18/Il6/Lep/Met/Myoc/Nox4/Osm/P2ry12/Pik3cg/Pik3r5/Rasd2/Sema5a	19	2.52357
BP	GO:0061005	cell differentiation involved in kidney development	12/1124	59/18112	0.000227436	0.00320535	0.00239346	Adipoq/Amer1/Basp1/Foxj1/Grem1/Klf15/Lif/Mmp9/Pax8/Ptpro/Six2/Wt1	12	1.1547
BP	GO:0071248	cellular response to metal ion	31/1124	253/18112	0.000228132	0.00320707	0.00239474	Adcy7/Alox5ap/Aoc1/Capn3/Ccnb1/Cldn1/Cybb/Cyp11b2/Cyp11b3/Cyp1a1/Dlg2/Dpep1/Ect2/Eln/Enpp2/Fn1/Glra1/Gsn/Hmox1/Hvcn1/Lgmn/Mmp9/Ncf1/Nos2/Nptx1/Ppargc1a/Slc25a23/Snca/Sox2/Th/Tlr9	31	1.61645
BP	GO:0032733	positive regulation of interleukin-10 production	10/1124	43/18112	0.000237627	0.00332136	0.00248008	Bcl3/Clec7a/Fcer1g/Hgf/Il6/Sash3/Syk/Tlr2/Tlr9/Trem2	10	3.16228
BP	GO:0098801	regulation of renal system process	10/1124	43/18112	0.000237627	0.00332136	0.00248008	Adipoq/Adora1/Agt/Agtr2/Anpep/Corin/Gja1/Gja5/Nppb/Ptpro	10	1.26491
BP	GO:0050807	regulation of synapse organization	32/1124	265/18112	0.000238048	0.00332136	0.00248008	Adgrb1/Adgrb3/Asic2/Camkv/Cdc20/Cux2/Fcgr2b/Gpm6a/Il10/Il10ra/Lrp8/Lrrc4b/Lrrtm4/Negr1/Nptx1/Ntn1/Ntrk2/Oxtr/Ptpro/Six1/Slc7a11/Slitrk1/Slitrk2/Snca/Sparcl1/Srcin1/Srpx2/Thbs2/Tlr2/Trem2/Tuba1a/Tubb5	32	-1.06066
BP	GO:0051293	establishment of spindle localization	11/1124	51/18112	0.00023943	0.00332809	0.00248511	Cenpa/Eya1/Fgf10/Gja1/Insc/Mad2l1/Ndc80/Nusap1/Plk1/Sapcd2/Spag5	11	1.50756
BP	GO:0051048	negative regulation of secretion	28/1124	220/18112	0.000239723	0.00332809	0.00248511	Abat/Adipoq/Adora1/Agtr2/Anpep/Cd300a/Cd84/Cyp51/Gja1/Hmox1/Idh2/Igfbp3/Il13ra2/Il1rn/Il6/Lep/Lif/Myo5a/Nckap1l/Osm/Oxtr/P2ry12/Snca/Spi1/Srcin1/Tacr2/Tnfrsf1b/Vsnl1	28	1.51186
BP	GO:1990845	adaptive thermogenesis	23/1124	166/18112	0.000244954	0.00339227	0.00253303	Adipoq/Adrb3/Cebpb/Ces1d/Cidea/Cxcr4/Ebf2/Fabp5/Gja1/Il18/Lcn2/Lep/Lepr/Mc4r/Nr1d1/Oxtr/Pctp/Ppargc1a/Scd/Sctr/Sln/Syk/Trpv2	23	-0.625543
BP	GO:0001823	mesonephros development	18/1124	115/18112	0.0002499	0.0034522	0.00257778	Adamts16/Agt/Agtr2/Bmper/Crlf1/Eya1/Fgf10/Fmn1/Foxj1/Grem1/Pax8/Six1/Six2/Smad9/Timeless/Vcan/Wnt11/Wt1	18	0
BP	GO:0048678	response to axon injury	19/1124	125/18112	0.000251354	0.00346372	0.00258638	Aif1/Apod/Arg1/Cdk1/Chl1/Cst3/Dhfr/Gap43/Lgals1/Lyn/Mag/Nefl/P2ry12/Pcsk1/Spp1/Tnc/Trem2/Tyrobp/Vcan	19	2.52357
BP	GO:0072677	eosinophil migration	7/1124	22/18112	0.000259791	0.00355365	0.00265354	Ccl11/Ccl12/Ccl2/Ccl3/Ccl7/Ccr3/Cd300a	7	1.88982
BP	GO:1903537	meiotic cell cycle process involved in oocyte maturation	7/1124	22/18112	0.000259791	0.00355365	0.00265354	Aurka/Ccnb1/Ccnb2/Cdc20/Cdk1/Kif20a/Mastl	7	2.64575
BP	GO:1903975	regulation of glial cell migration	7/1124	22/18112	0.000259791	0.00355365	0.00265354	Cx3cr1/Gpr183/Idh2/P2ry12/Stap1/Trem2/Vim	7	1.88982
BP	GO:1901342	regulation of vasculature development	36/1124	313/18112	0.000264321	0.00360679	0.00269321	Adam12/Adgrb1/Adgrb3/Agt/Bmper/Brca1/C3/C3ar1/C5ar1/Ccl11/Ccl2/Ccr3/Cd40/Cdc45/Chi3l1/Cx3cr1/Cxcr4/Cybb/Dcn/Emilin1/Enpp2/Grem1/Hgf/Hmox1/Il10/Itgax/Itgb2/Lep/Lif/Mmp9/Pf4/Sema5a/Thbs2/Thbs4/Tnn/Vash2	36	3.33333
BP	GO:0030199	collagen fibril organization	12/1124	60/18112	0.00026846	0.00365432	0.00272871	Adamts14/Chadl/Col11a1/Col5a1/Emilin1/Fkbp10/Grem1/Lox/Loxl1/Loxl2/P3h1/Pxdn	12	2.88675
BP	GO:0009595	detection of biotic stimulus	9/1124	36/18112	0.000270687	0.00367568	0.00274465	Clec4a/Clec7a/Fap/Lbp/Nlrc4/Ssc5d/Tlr1/Tlr2/Trem2	9	3
BP	GO:0045088	regulation of innate immune response	28/1124	222/18112	0.000278866	0.00377755	0.00282072	Arg1/C3/Cfh/Clec4a/Clec7a/Fgr/Hmgb2/Lbp/Lep/Lrp8/Myo1f/Ncf1/Ncr3/Nlrc4/Pla2g5/Raet1e/Slamf6/Slamf8/Spi1/Syk/Tlr2/Tlr8/Tlr9/Trem2/Trem3/Tyrobp/Vav1/Vsig4	28	4.53557
BP	GO:0042129	regulation of T cell proliferation	25/1124	189/18112	0.000279834	0.00378148	0.00282366	Aif1/Arg1/Blm/Cd80/Cebpb/Ctla4/Foxj1/Il18/Il6/Laptm5/Lep/Lgals5/Lilrb4/Nckap1l/Pde5a/Ptprc/Ripk3/RT1-DMb/Sash3/Syk/Tarm1/Tnfrsf1b/Tnfsf18/Vsig4/Zc3h12d	25	3.4
BP	GO:0000724	double-strand break repair via homologous recombination	22/1124	157/18112	0.000281693	0.00379741	0.00283555	Aunip/Blm/Brca1/Cdc45/Fignl1/Gen1/Gins2/Mcm3/Mcm4/Mcm5/Mcm6/Mms22l/Parpbp/Polq/Rad51/Rad51b/Rad54b/Rad54l/Rmi2/Timeless/Tonsl/Was	22	4.69042
BP	GO:0006691	leukotriene metabolic process	8/1124	29/18112	0.000284945	0.003832	0.00286138	Alox12/Alox5ap/Dpep1/Dpep2/Ncf1/Pla2g5/Syk/Tlr2	8	0.707107
BP	GO:0007019	microtubule depolymerization	11/1124	52/18112	0.000286853	0.00384838	0.00287361	Ccsap/Ckap2/Fgf13/Kif18a/Kif18b/Kif24/Kif2c/Nav3/Stmn1/Stmn2/Tpx2	11	2.11058
BP	GO:1903169	regulation of calcium ion transmembrane transport	24/1124	179/18112	0.00029963	0.00401016	0.00299441	Atp1a2/Atp1b1/Cacna1a/Capn3/Cemip/Clec4b2/Dhrs7c/Fgf14/Gstm7/Lyn/Myo5a/Ntsr1/P2rx5/P2ry6/Pik3cg/Plp1/Rgn/Sln/Snca/Stac/Stac2/Tlr9/Tmem38b/Trdn	24	-0.408248
BP	GO:0021700	developmental maturation	39/1124	351/18112	0.000304972	0.00407189	0.0030405	Adgrb3/Aurka/Bfsp2/Btk/C3/Cacna1a/Ccnb1/Ccnb2/Cdc20/Cdk1/Cdkn1c/Cend1/Clec7a/Cx3cr1/Dlg2/Fam20c/Fbxo5/Gja1/Grem1/Hoxb13/Irx5/Kcnip2/Kif14/Kif20a/Lep/Lgi4/Lyl1/Mastl/Myo5a/Myoc/Nefl/Plp1/Ptprn/Rab32/Runx2/Shb/Sox18/Sybu/Trip13	39	1.76141
BP	GO:0002885	positive regulation of hypersensitivity	5/1124	11/18112	0.000307452	0.00408546	0.00305064	Btk/C3/Fcer1g/Fcgr1a/Fcgr2a	5	2.23607
BP	GO:0070493	thrombin-activated receptor signaling pathway	5/1124	11/18112	0.000307452	0.00408546	0.00305064	F2rl2/Met/Plek/Snca/Stmn1	5	1.34164
BP	GO:0009636	response to toxic substance	35/1124	304/18112	0.000313593	0.00415716	0.00310418	Abcb1b/Adamts13/Alox5ap/Arg1/Brip1/Ccl3/Ccnb1/Cdk1/Cldn1/Cst3/Cyp1a1/Dhfr/Gpx2/Gria2/Gsta2/Gstm7/Hba-a1/Hbb/Kcnc1/Lcn2/LOC100134871/Lyn/Mpo/Nefl/Pxdn/Rad51/Rdh12/S100a8/S100a9/Slc6a1/Slc7a11/Sult1a1/Th/Tk1/Tlr2	35	1.52128
BP	GO:0060537	muscle tissue development	50/1124	487/18112	0.000322596	0.00426637	0.00318573	Acta1/Agt/Agtr2/Asb2/Capn3/Ccnb1/Cdk1/Cenpf/Col11a1/Csf1r/Cyp26b1/Dcn/Egr2/Eln/Eya1/Fhod3/Gja1/Gja5/Grem1/Hdac9/Hlf/Irx3/Itga8/Kel/Lox/Megf10/Met/Msc/Mstn/Mtm1/Myh6/Myh7/Myom1/Nox4/Nppb/P2rx2/P2rx5/Popdc3/Ppargc1a/Rbp4/Rxrg/Sgcg/Six1/Tbx5/Tfap2b/Tiparp/Tnn/Tnnc1/Usp2/Wt1	50	0.282843
BP	GO:0000725	recombinational repair	22/1124	159/18112	0.000337514	0.00445311	0.00332516	Aunip/Blm/Brca1/Cdc45/Fignl1/Gen1/Gins2/Mcm3/Mcm4/Mcm5/Mcm6/Mms22l/Parpbp/Polq/Rad51/Rad51b/Rad54b/Rad54l/Rmi2/Timeless/Tonsl/Was	22	4.69042
BP	GO:0032715	negative regulation of interleukin-6 production	11/1124	53/18112	0.000341949	0.00450098	0.00336091	C1qtnf3/Cd200r1/Cd84/Foxj1/Hgf/Il10/Lilrb4/Muc16/Nckap1l/Prg4/Tlr9	11	2.11058
BP	GO:0032963	collagen metabolic process	18/1124	118/18112	0.000346042	0.00454414	0.00339314	Arg1/Ccl2/Col5a1/Cst3/Emilin1/Fap/Fn1/Il18/Il6/Mfap4/Mmp17/Mmp19/Mmp9/P3h1/P3h2/Retn/Serpinb7/Vim	18	2.35702
BP	GO:0010759	positive regulation of macrophage chemotaxis	7/1124	23/18112	0.000353568	0.00463207	0.0034588	C3ar1/C5ar1/Ccl2/Csf1r/Mstn/Tnfsf18/Trem1	7	1.88982
BP	GO:0061333	renal tubule morphogenesis	15/1124	89/18112	0.00035518	0.00464229	0.00346643	Adamts16/Agt/Agtr2/Col4a1/Eya1/Fmn1/Grem1/Irx3/Lgr5/Pax8/Six1/Six2/Timeless/Wnt11/Wt1	15	-0.258199
BP	GO:0010212	response to ionizing radiation	25/1124	192/18112	0.0003568	0.00465257	0.00347411	Abcb1b/Apobec1/Bard1/Blm/Brca1/Ccl2/Ccl7/Ccr5/Cxcl6/Ddias/Ect2/Eya1/Fancd2/Fignl1/Krt14/Lcn2/LOC100302465/Nox4/Ptprc/Rad51/Rad54b/Rad54l/Socs3/Ticrr/Top2a	25	4.6
BP	GO:0040013	negative regulation of locomotion	39/1124	354/18112	0.000361964	0.00470891	0.00351617	Adarb1/Adgrb1/Adipoq/Adora1/Aif1/Apod/Ccl2/Ccr5/Cd200r1/Cd300a/Cdc45/Cx3cr1/Dcn/Dpep1/Emilin1/Gja1/Grem1/Has1/Idh2/Igfbp3/Il1rn/Ka11/Krt16/Ldlrad4/Nav3/Plxnb3/Ppargc1a/Rgn/Rin3/Sema5a/Slamf8/Stap1/Tbx5/Timp1/Tmeff2/Tnfaip6/Tnn/Was/Wnt11	39	0.800641
BP	GO:0001656	metanephros development	16/1124	99/18112	0.000374296	0.00485802	0.00362751	Adipoq/Agtr2/Eya1/Fgf10/Fmn1/Foxj1/Grem1/Irx3/Itga8/Lif/Pax8/Six1/Six2/Slc5a1/Tfap2b/Wt1	16	-0.5
BP	GO:0031109	microtubule polymerization or depolymerization	19/1124	129/18112	0.000379026	0.00490799	0.00366483	Ccsap/Ckap2/Fbxo5/Fes/Fgf13/Kif18a/Kif18b/Kif24/Kif2c/Map7d3/Met/Nav3/Psrc1/Ska1/Ska3/Snca/Stmn1/Stmn2/Tpx2	19	2.52357
BP	GO:0000076	DNA replication checkpoint signaling	6/1124	17/18112	0.000385208	0.004965	0.00370739	Cdc6/Cdt1/Clspn/Orc1/Ticrr/Timeless	6	2.44949
BP	GO:0070942	neutrophil mediated cytotoxicity	6/1124	17/18112	0.000385208	0.004965	0.00370739	Arg1/Cxcl6/Dnase1l3/Ncf1/Trem1/Trem3	6	1.63299
BP	GO:0106106	cold-induced thermogenesis	21/1124	150/18112	0.000388413	0.00499477	0.00372963	Adipoq/Adrb3/Cebpb/Ces1d/Cidea/Cxcr4/Ebf2/Fabp5/Gja1/Il18/Lcn2/Lep/Lepr/Nr1d1/Oxtr/Pctp/Ppargc1a/Scd/Sln/Syk/Trpv2	21	-0.654654
BP	GO:0001933	negative regulation of protein phosphorylation	39/1124	356/18112	0.000405062	0.00518498	0.00387165	Adarb1/Adipoq/Agt/Camk2n1/Ccnb1/Cd109/Cd300a/Cdkn1c/Emilin1/Fam72a/Gfra2/Grem1/Hgf/Igfbp3/Il18/Il6/Lax1/Ldlrad4/Lilrb4/Lyn/Met/Ncapg2/Ntf3/Pbk/Pcp4/Plk1/Plpp3/Ppargc1a/Ptprc/Ptpro/Rgn/Rgs14/Samsn1/Sfrp5/Shb/Slc8a3/Snca/Socs3/Srcin1	39	0.800641
BP	GO:0007517	muscle organ development	39/1124	356/18112	0.000405062	0.00518498	0.00387165	Acta1/Adarb1/Adgrb1/Asb2/Capn3/Cenpf/Cntfr/Col11a1/Csf1r/Cyp26b1/Dcn/Egr2/Eln/Gja1/Hdac9/Hlf/Il6/Jph1/Kel/Lif/Lox/Megf10/Met/Msc/Mstn/Msx1/Mtm1/Myh6/Myh7/Myom1/P2rx2/P2rx5/Popdc3/Rxrg/Six1/Tnnc1/Unc45b/Usp2/Wt1	39	-0.800641
BP	GO:0097242	amyloid-beta clearance	9/1124	38/18112	0.000419015	0.00535132	0.00399586	C3/C5ar1/Cyp51/Itgam/Itgb2/Ldlr/Mme/Msr1/Trem2	9	2.33333
BP	GO:0001657	ureteric bud development	17/1124	110/18112	0.000427903	0.00542756	0.00405279	Adamts16/Agt/Agtr2/Bmper/Crlf1/Eya1/Fmn1/Foxj1/Grem1/Pax8/Six1/Six2/Smad9/Timeless/Vcan/Wnt11/Wt1	17	0.242536
BP	GO:0061326	renal tubule development	17/1124	110/18112	0.000427903	0.00542756	0.00405279	Adamts16/Agt/Agtr2/Col4a1/Eya1/Fmn1/Grem1/Irx3/Lgr5/Lif/Pax8/Six1/Six2/Tfap2b/Timeless/Wnt11/Wt1	17	-0.242536
BP	GO:0072676	lymphocyte migration	17/1124	110/18112	0.000427903	0.00542756	0.00405279	Aif1/Apod/Ccl11/Ccl12/Ccl2/Ccl3/Ccl6/Ccl7/Ccl9/Cd200r1/Cxcl14/Gpr183/Itga4/LOC290595/Madcam1/Msn/Ripk3	17	2.66789
BP	GO:0007611	learning or memory	38/1124	345/18112	0.000429866	0.00542779	0.00405296	Adgrb3/Agt/Atp1a2/Atp1a3/Camk2n1/Ccl11/Cebpb/Csmd1/Cux2/Cx3cr1/Egr2/Fgf13/Foxo6/Il18/Il1rn/Itga8/Lcn2/Ldlr/Lgmn/Meis2/Mme/Ntf3/Ntrk2/Ntsr1/Oxtr/Pde5a/Pirb/Rcan2/Rgs14/Scn2a/Slc6a1/Slc7a11/Slc8a3/Tacr2/Th/Tlr2/Trem2/Vip	38	-0.648886
BP	GO:0051235	maintenance of location	38/1124	345/18112	0.000429866	0.00542779	0.00405296	Acacb/Aspm/Bard1/C3/Capn3/Ccl3/Ccr5/Cemip/Ces1d/Chchd10/Cidea/Clec4b2/Dhrs7c/Gja1/Gsn/Gstm7/Htr2b/Insig1/Lcn2/Lep/Lyn/Msr1/Myo5a/Ntsr1/P2ry6/Plin2/Ptprc/Slc25a23/Snca/Soat1/Sqle/Stard4/Tacc3/Tmem38b/Tmsb10/Trdn/Trem2/Xcr1	38	1.62221
BP	GO:0048469	cell maturation	28/1124	228/18112	0.000432393	0.00544737	0.00406759	Adgrb3/Aurka/Bfsp2/Btk/C3/Ccnb1/Ccnb2/Cdc20/Cdk1/Cdkn1c/Clec7a/Dlg2/Fam20c/Fbxo5/Gja1/Hoxb13/Irx5/Kcnip2/Kif14/Kif20a/Lgi4/Mastl/Myoc/Plp1/Runx2/Shb/Sox18/Trip13	28	1.51186
BP	GO:0045766	positive regulation of angiogenesis	24/1124	184/18112	0.000451998	0.00566876	0.0042329	Adam12/Bmper/Brca1/C3/C3ar1/C5ar1/Ccl11/Ccr3/Cd40/Chi3l1/Cx3cr1/Cxcr4/Cybb/Emilin1/Grem1/Hgf/Hmox1/Il10/Itgax/Itgb2/Mmp9/Sema5a/Tnn/Vash2	24	4.08248
BP	GO:1904018	positive regulation of vasculature development	24/1124	184/18112	0.000451998	0.00566876	0.0042329	Adam12/Bmper/Brca1/C3/C3ar1/C5ar1/Ccl11/Ccr3/Cd40/Chi3l1/Cx3cr1/Cxcr4/Cybb/Emilin1/Grem1/Hgf/Hmox1/Il10/Itgax/Itgb2/Mmp9/Sema5a/Tnn/Vash2	24	4.08248
BP	GO:0006816	calcium ion transport	47/1124	457/18112	0.000463645	0.00578882	0.00432255	Agt/Atp1a2/Atp1b1/Atp2a3/Cacna1a/Cacna1i/Capn3/Ccl12/Ccl2/Ccl3/Ccr5/Cd33/Cd84/Cemip/Clec4b2/Cxcr4/Dhrs7c/Fgf14/Gja1/Gpm6a/Gstm7/Htr2b/Lyn/Mchr1/Mcub/Myo5a/Ntsr1/P2rx5/P2ry12/P2ry6/Pik3cg/Plp1/Ptprc/Rgn/Slc24a1/Slc25a23/Slc8a3/Sln/Snca/Stac/Stac2/Tlr9/Tmem38b/Trdn/Trpv2/Usp2/Xcr1	47	0.437595
BP	GO:0050767	regulation of neurogenesis	47/1124	457/18112	0.000463645	0.00578882	0.00432255	Aatk/Aspm/Bhlhe40/Ccl11/Ccr5/Cdh4/Cit/Cux2/Cx3cr1/Cxcr4/E2f1/Egr2/Enpp2/Fgf13/Fn1/Gfap/Gpr37l1/Hmgb2/Id4/Idh2/Il6/Ldlr/Lif/Lrp8/Lyn/Mag/Met/Mme/Nefl/Nr1d1/Ntf3/Ntn1/Ntrk2/Plxnb3/Plxnc1/Rgs14/Sema5a/Serpine2/Slitrk1/Sox2/Spp1/Tlr2/Tnfrsf1b/Trem2/Trpv2/Vim/Wdr62	47	1.02105
BP	GO:0030183	B cell differentiation	21/1124	152/18112	0.000465318	0.00579673	0.00432846	Bcl3/Btk/Cmtm7/Gpr183/Ikzf1/Il10/Il2rg/Il6/Itm2a/Laptm5/Lfng/Lgals1/Lyl1/Nckap1l/Nfam1/Nkx2-3/Ptprc/Slamf8/Spi1/Syk/Tlr9	21	4.58258
BP	GO:0043501	skeletal muscle adaptation	8/1124	31/18112	0.000468768	0.0058245	0.00434919	Acta1/Asb2/Mstn/Myh7/Myoc/Ppargc1a/Tnnc1/Tnnt1	8	-0.707107
BP	GO:0007567	parturition	7/1124	24/18112	0.000472609	0.0058245	0.00434919	Ccl2/Cyp1a1/Mmp9/Nrk/Oxtr/Ptafr/Tk1	7	1.88982
BP	GO:0071404	cellular response to low-density lipoprotein particle stimulus	7/1124	24/18112	0.000472609	0.0058245	0.00434919	Ces1d/Fcer1g/Hmgcs1/Itgb2/Ldlr/Mmp9/Syk	7	1.88982
BP	GO:0051952	regulation of amine transport	18/1124	121/18112	0.000472764	0.0058245	0.00434919	Abat/Adora1/Agt/Agtr2/Arg1/Cacna1a/Il1rn/Lep/Myo5a/Ntsr1/Oxtr/P2ry12/Pcp4/Rab3b/Slc6a1/Snca/Tacr2/Vip	18	-0.942809
BP	GO:1901989	positive regulation of cell cycle phase transition	18/1124	121/18112	0.000472764	0.0058245	0.00434919	Aif1/Birc5/Ccnb1/Cdc25c/Cdca5/Cdk1/Cdt1/Cenpe/Cyp1a1/Dtl/Fam83d/Fbxo5/Fgf10/Kcna5/Rad51b/Rrm2/Stil/Ube2c	18	3.29983
BP	GO:0072163	mesonephric epithelium development	17/1124	111/18112	0.000476653	0.0058466	0.00436569	Adamts16/Agt/Agtr2/Bmper/Crlf1/Eya1/Fmn1/Foxj1/Grem1/Pax8/Six1/Six2/Smad9/Timeless/Vcan/Wnt11/Wt1	17	0.242536
BP	GO:0072164	mesonephric tubule development	17/1124	111/18112	0.000476653	0.0058466	0.00436569	Adamts16/Agt/Agtr2/Bmper/Crlf1/Eya1/Fmn1/Foxj1/Grem1/Pax8/Six1/Six2/Smad9/Timeless/Vcan/Wnt11/Wt1	17	0.242536
BP	GO:0014015	positive regulation of gliogenesis	14/1124	82/18112	0.000482429	0.00590447	0.00440891	Cxcr4/E2f1/Egr2/Enpp2/Gfap/Il6/Lif/Lyn/Mag/Ntf3/Serpine2/Tlr2/Tnfrsf1b/Vim	14	2.13809
BP	GO:0050878	regulation of body fluid levels	44/1124	421/18112	0.000495463	0.00605072	0.00451811	Abat/Abcb1b/Adora1/Alas2/Alox12/Aqp7/Blk/C3/Cdo1/Cfh/Cldn1/Clic1/Cyp11b3/Cyp26b1/F2rl2/F5/Fcer1g/Fermt3/Fgf10/Fn1/Gja1/Gja5/Has2/Hbb/Hgfac/Il6/Krt16/Lyn/Met/Nppb/P2ry12/Pf4/Plek/Ptpro/S100a9/Scd/Sctr/Selp/Serpine2/Slc7a11/Stmn1/Syk/Tfap2b/Tfpi2	44	2.7136
BP	GO:0002679	respiratory burst involved in defense response	5/1124	12/18112	0.00050017	0.00607991	0.00453991	Lbp/Mpo/Ncf1/Slamf8/Trem2	5	1.34164
BP	GO:0032490	detection of molecule of bacterial origin	5/1124	12/18112	0.00050017	0.00607991	0.00453991	Lbp/Ssc5d/Tlr1/Tlr2/Trem2	5	2.23607
BP	GO:0046850	regulation of bone remodeling	12/1124	64/18112	0.000501121	0.00607991	0.00453991	Cd38/Csf1r/Gja1/Grem1/Il6/Lep/Lepr/Mc4r/Oscar/Spp1/Syk/Tmem119	12	1.73205
BP	GO:1904427	positive regulation of calcium ion transmembrane transport	15/1124	92/18112	0.000512402	0.00620329	0.00463204	Atp1b1/Capn3/Cemip/Clec4b2/Fgf14/Gstm7/Ntsr1/P2rx5/P2ry6/Plp1/Rgn/Snca/Stac/Stac2/Trdn	15	-0.258199
BP	GO:0051963	regulation of synapse assembly	18/1124	122/18112	0.000523086	0.00631892	0.00471838	Adgrb1/Adgrb3/Asic2/Cux2/Lrrc4b/Lrrtm4/Negr1/Nptx1/Ntn1/Ntrk2/Oxtr/Six1/Slitrk1/Slitrk2/Snca/Srpx2/Thbs2/Tlr2	18	-2.82843
BP	GO:0031644	regulation of nervous system process	25/1124	197/18112	0.000526867	0.00635085	0.00474222	Abat/Adora1/Agt/Ccl3/Cst7/Cux2/Egr2/Fabp5/Fcgr1a/Glra1/Hba-a1/Hgf/Igsf9b/Il10/Il6/Itgax/Kcnc4/Mag/Nptx1/Ntsr1/Ptafr/Rims1/Slc8a3/Tnfrsf1b/Vip	25	1
BP	GO:0046849	bone remodeling	17/1124	112/18112	0.000530112	0.00637619	0.00476114	Cd38/Csf1r/Cthrc1/Gdf5/Gja1/Grem1/Il6/Lep/Lepr/LOC24906/Mc4r/Nox4/Oscar/Ptprv/Spp1/Syk/Tmem119	17	2.66789
BP	GO:0048511	rhythmic process	42/1124	398/18112	0.000540675	0.00648897	0.00484535	Adipoq/Adora1/Agt/Arntl2/Bhlhe40/Ccne1/Cdk1/Cenpi/Ces1d/Cst3/Egr2/Enpp2/Gdf10/Gpr176/Has1/Has2/Hlf/Id4/Il18/Il6/Inhba/Kif20a/Lep/Lepr/Mmp19/Mstn/Nos2/Nr1d1/Ntrk2/Oxtr/Ppargc1a/Ptprn/Ptx3/Reg3b/Retn/Suv39h2/Th/Timeless/Timp4/Tnfaip6/Top2a/Usp2	42	0.617213
BP	GO:1901215	negative regulation of neuron death	31/1124	266/18112	0.000547476	0.00648897	0.00484535	Agt/Birc5/C5ar1/Cacna1a/Ccl2/Cd200r1/Cebpb/Chl1/Cntfr/Crlf1/Cx3cr1/Gdf5/Hmox1/Il10/Il6/Kif14/Lcn2/Lgmn/Mag/Ndnf/Nefl/Ntf3/Ntrk2/Pcp4/Ppargc1a/Reg3b/Six1/Slc7a11/Snca/Tfap2b/Tnfrsf1b	31	1.25724
BP	GO:0002431	Fc receptor mediated stimulatory signaling pathway	6/1124	18/18112	0.000547627	0.00648897	0.00484535	Blk/Fcer1g/Fcgr2a/Fcgr2b/Lyn/Ptprc	6	1.63299
BP	GO:0016264	gap junction assembly	6/1124	18/18112	0.000547627	0.00648897	0.00484535	Agt/Gja1/Gja5/Gjb2/Irx3/Tbx5	6	0
BP	GO:0048245	eosinophil chemotaxis	6/1124	18/18112	0.000547627	0.00648897	0.00484535	Ccl11/Ccl12/Ccl2/Ccl3/Ccl7/Ccr3	6	1.63299
BP	GO:0060100	positive regulation of phagocytosis, engulfment	6/1124	18/18112	0.000547627	0.00648897	0.00484535	C3/Fcgr1a/Lbp/Nckap1l/Stap1/Trem2	6	2.44949
BP	GO:1905155	positive regulation of membrane invagination	6/1124	18/18112	0.000547627	0.00648897	0.00484535	C3/Fcgr1a/Lbp/Nckap1l/Stap1/Trem2	6	2.44949
BP	GO:0043303	mast cell degranulation	11/1124	56/18112	0.000563224	0.00665964	0.0049728	Blk/Btk/Cd300a/Cd84/Fcer1g/Fes/Fgr/Hmox1/Il13ra2/Lyn/Syk	11	2.11058
BP	GO:0008347	glial cell migration	12/1124	65/18112	0.000580433	0.00684862	0.00511391	Ccl2/Ccl3/Cx3cr1/Fn1/Gpr183/Idh2/Lrp8/P2ry12/Stap1/Trem2/Vcan/Vim	12	2.88675
BP	GO:1902749	regulation of cell cycle G2/M phase transition	17/1124	113/18112	0.000588644	0.00692216	0.00516882	Aurkb/Blm/Brca1/Ccnb1/Cdc25c/Cdc6/Cdk1/Cenpf/Clspn/Dtl/Fbxo5/Kif14/LOC100302465/Orc1/Plk1/Rad51b/Ticrr	17	4.12311
BP	GO:0002367	cytokine production involved in immune response	16/1124	103/18112	0.000589146	0.00692216	0.00516882	Arg1/Clec7a/Fcer1g/Hmox1/Il10/Il18/Il6/Laptm5/Lilrb4/Sash3/Scimp/Tlr2/Tlr9/Tnfrsf1b/Trem1/Trem3	16	4
BP	GO:0032102	negative regulation of response to external stimulus	42/1124	400/18112	0.000598821	0.00702105	0.00524267	Abat/Adipoq/Adora1/Aif1/Ajap1/Alox12/Aoah/Arg1/C1qtnf3/Ccl2/Cd109/Cd200r1/Cnr2/Cst7/Cx3cr1/Enpp3/Fcgr2b/Gja1/Gpx2/Grem1/Hgf/Il10/Ldlr/Lep/Muc16/Nr1d1/Pbk/Pla2g5/Rin3/Sema5a/Serpine2/Siglec10/Siglec8/Slamf8/Socs3/Spp1/Stap1/Tnfaip6/Tnfaip8l2/Tnfrsf1b/Trem2/Vsig4	42	3.70328
BP	GO:0001556	oocyte maturation	10/1124	48/18112	0.000611169	0.00715081	0.00533955	Aurka/Ccnb1/Ccnb2/Cdc20/Cdk1/Fbxo5/Kif20a/Mastl/Shb/Trip13	10	2.52982
BP	GO:1905952	regulation of lipid localization	22/1124	166/18112	0.000616366	0.00719652	0.00537369	Abcb1b/Abcb4/Acacb/Acsl6/Adipoq/Agt/Agtr2/C3/Ces1d/Cidea/Erfe/Igfbp3/Il6/Lep/Msr1/Ntsr1/Pcsk9/Plin2/Retn/Spp1/Syk/Trem2	22	0.426401
BP	GO:0001503	ossification	45/1124	438/18112	0.000619677	0.00719864	0.00537527	Areg/Bmp3/Ccl3/Cebpb/Clec5a/Clic1/Col11a1/Csgalnact1/Cthrc1/Egr2/Fam20c/Fbxo5/Fgr/Fignl1/Fn1/Gdf10/Gdf5/Gja1/Grem1/Id4/Igfbp3/Il18/Il6/Lep/Lox/Mmp9/Myoc/Omd/P3h1/Pcp4/Runx2/Sgms2/Sh3pxd2b/Six2/Smoc1/Snai1/Sox2/Spp1/Thrb/Tmem119/Tmem38b/Tnfaip6/Tnn/Ucma/Wnt11	45	2.53421
BP	GO:0051447	negative regulation of meiotic cell cycle	7/1124	25/18112	0.000621528	0.00719864	0.00537527	Ccnb1/Ccnb2/Fbxo5/Lif/Osm/Trip13/Ttk	7	2.64575
BP	GO:0150077	regulation of neuroinflammatory response	7/1124	25/18112	0.000621528	0.00719864	0.00537527	Cd200r1/Cst7/Ldlr/Nr1d1/Stap1/Tnfrsf1b/Trem2	7	1.88982
BP	GO:0006302	double-strand break repair	31/1124	268/18112	0.000621706	0.00719864	0.00537527	Aunip/Blm/Brca1/Brip1/Cdc45/Cdca5/Eme1/Esco2/Eya1/Fancd2/Fignl1/Foxm1/Gen1/Gins2/Mcm3/Mcm4/Mcm5/Mcm6/Mms22l/Parpbp/Polq/Rad51/Rad51b/Rad54b/Rad54l/Rmi2/Timeless/Tonsl/Trip13/Was/Zcwpw1	31	5.20855
BP	GO:0002861	regulation of inflammatory response to antigenic stimulus	9/1124	40/18112	0.00062846	0.00724676	0.00541121	Btk/C3/Fcer1g/Fcgr1a/Fcgr2a/Fcgr2b/Gpx2/Il10/Trem2	9	3
BP	GO:0071402	cellular response to lipoprotein particle stimulus	9/1124	40/18112	0.00062846	0.00724676	0.00541121	Ccl2/Ces1d/Fcer1g/Hmgcs1/Itgb2/Ldlr/Mmp9/Syk/Trem2	9	2.33333
BP	GO:0071466	cellular response to xenobiotic stimulus	27/1124	222/18112	0.000631408	0.00726575	0.00542538	Adipoq/Asic2/Blm/Ccl2/Cxcr4/Cyp1a1/Cyp26b1/Cyp2d1/Cyp2d4/Cyp2e1/Dpep1/E2f1/Fmo1/Fmo2/Fmo3/Gsta2/Gsta5/Gstm7/Kcnc1/Nos2/Pde2a/Ppp1r12a/Ppp1r14a/Reg3b/Slamf8/Sult1a1/Th	27	-0.96225
BP	GO:0051384	response to glucocorticoid	34/1124	304/18112	0.000641593	0.00736776	0.00550155	Abcb4/Adipoq/Agtr2/Aif1/Aldh3a1/Areg/Arg1/Birc5/C3/Ccl2/Ccne1/Cdo1/Cldn1/Cpn1/Eln/Fam107a/Fn1/Gjb2/Il10/Il1rn/Il6/Lepr/Lmnb1/Mstn/Nefl/Nos2/Pck1/Pcsk1/Ptafr/Sfrp4/Socs3/Sult1a1/Th/Tk1	34	1.71499
BP	GO:0031343	positive regulation of cell killing	15/1124	94/18112	0.000647418	0.00741938	0.0055401	Arg1/Ccl2/Ccr5/Clec7a/Itgam/Ncr3/Nos2/Ptprc/Raet1e/Slamf6/Spi1/Stap1/Syk/Tyrobp/Vav1	15	3.87298
BP	GO:0031589	cell-substrate adhesion	40/1124	377/18112	0.000651822	0.00745455	0.00556636	Agt/Ajap1/Apod/Bst1/Cass4/Col8a1/Ecm2/Emilin1/Enpp2/Fam107a/Fbln2/Fermt3/Fmn1/Fn1/Frem1/Gbp1/Grem1/Has2/Itga10/Itga4/Itga8/Itgae/Itgax/Itgb2/Kif14/Lgals1/Madcam1/Micall2/Myoc/Ndnf/Parvg/Smoc1/Spock2/Spp1/Srcin1/Tmeff2/Tnn/Trem1/Ttyh1/Vit	40	1.89737
BP	GO:0042326	negative regulation of phosphorylation	42/1124	402/18112	0.000662457	0.00756068	0.00564561	Adarb1/Adipoq/Agt/Birc3/Camk2n1/Ccnb1/Cd109/Cd300a/Cdkn1c/Emilin1/Fam72a/Gfra2/Grem1/Hgf/Igfbp3/Il18/Il6/Lax1/Ldlrad4/Lilrb4/Lyn/Met/Mstn/Ncapg2/Ntf3/Pbk/Pcp4/Plk1/Plpp3/Ppargc1a/Ptprc/Ptpro/Rgn/Rgs14/Samsn1/Sfrp5/Shb/Slc8a3/Snca/Socs3/Srcin1/Stap1	42	0.92582
BP	GO:0000302	response to reactive oxygen species	32/1124	281/18112	0.000671189	0.0076447	0.00570835	Apod/Areg/Arg1/Btk/Cdk1/Cfh/Cst3/Cyp2e1/Dhfr/Ect2/Fn1/Gpr37l1/Hbb/Hgf/Hk3/Hmox1/Il10/Il18/Il6/Kcna5/Lcn2/Met/Mmp9/Mpo/Ncf1/Ngb/Olr1/Ppargc1a/Ptprn/Pycr1/Reg3b/Ripk3	32	2.47487
BP	GO:0050868	negative regulation of T cell activation	19/1124	135/18112	0.000675026	0.00767275	0.00572929	Arg1/Cd300a/Cd80/Cebpb/Ctla4/Dtx1/Foxj1/Ildr2/Laptm5/Lax1/Lgals5/Lilrb4/Nckap1l/Pde5a/Tarm1/Tnfaip8l2/Tnfsf18/Vsig4/Zc3h12d	19	2.52357
BP	GO:0071241	cellular response to inorganic substance	36/1124	329/18112	0.00067869	0.00769871	0.00574868	Adcy7/Alox5ap/Aoc1/Blm/Capn3/Ccna2/Ccnb1/Cldn1/Cybb/Cyp11b2/Cyp11b3/Cyp1a1/Dlg2/Dpep1/Ect2/Eln/Enpp2/Fn1/Glra1/Gsn/Hmox1/Hvcn1/Lgmn/Met/Mmp9/Ncf1/Nos2/Nptx1/Ppargc1a/Rad51/Slc25a23/Snca/Sox2/Th/Timeless/Tlr9	36	2.33333
BP	GO:0032508	DNA duplex unwinding	14/1124	85/18112	0.000701172	0.00792155	0.00591507	Blm/Brip1/Cdc45/Dscc1/Gins1/Gins2/Mcm3/Mcm4/Mcm5/Mcm6/Pif1/Polq/Rad51/Top2a	14	3.74166
BP	GO:0072088	nephron epithelium morphogenesis	14/1124	85/18112	0.000701172	0.00792155	0.00591507	Adamts16/Agt/Agtr2/Eya1/Fmn1/Grem1/Irx3/Lif/Pax8/Six1/Six2/Timeless/Wnt11/Wt1	14	0
BP	GO:0010543	regulation of platelet activation	10/1124	49/18112	0.000725786	0.00818305	0.00611034	Abat/Alox12/Blk/Fcer1g/Il6/Lyn/Plek/Selp/Serpine2/Syk	10	1.26491
BP	GO:0002478	antigen processing and presentation of exogenous peptide antigen	8/1124	33/18112	0.000738617	0.00829421	0.00619334	Clec4a/Clec4a3/Fcer1g/Fcgr1a/Fcgr2a/Fcgr2b/RT1-DMb/Unc93b1	8	2.82843
BP	GO:0050654	chondroitin sulfate proteoglycan metabolic process	8/1124	33/18112	0.000738617	0.00829421	0.00619334	Bgn/Chst11/Csgalnact1/Cytl1/Dcn/Mamdc2/Ndnf/Spock2	8	0
BP	GO:0002524	hypersensitivity	6/1124	19/18112	0.000758619	0.0084508	0.00631027	Btk/C3/Fcer1g/Fcgr1a/Fcgr2a/Fcgr2b	6	2.44949
BP	GO:0050855	regulation of B cell receptor signaling pathway	6/1124	19/18112	0.000758619	0.0084508	0.00631027	Blk/Cd300a/Fcgr2b/Lyn/Nfam1/Stap1	6	1.63299
BP	GO:0060707	trophoblast giant cell differentiation	6/1124	19/18112	0.000758619	0.0084508	0.00631027	E2f7/E2f8/Lif/Plk4/Snai1/Socs3	6	2.44949
BP	GO:1903538	regulation of meiotic cell cycle process involved in oocyte maturation	6/1124	19/18112	0.000758619	0.0084508	0.00631027	Aurka/Ccnb1/Ccnb2/Cdc20/Cdk1/Mastl	6	2.44949
BP	GO:0034110	regulation of homotypic cell-cell adhesion	9/1124	41/18112	0.000761451	0.00846545	0.00632121	Abat/Alox12/Blk/Il6/Lgals1/Lyn/Plaur/Serpine2/Syk	9	1
BP	GO:1904645	response to amyloid-beta	11/1124	58/18112	0.000768785	0.00847449	0.00632796	Atp1a3/Cacna1a/Fcgr2b/Fn1/Gja1/Itga4/Lcn2/Lgmn/Mmp9/Syp/Trem2	11	2.7136
BP	GO:2000401	regulation of lymphocyte migration	12/1124	67/18112	0.000770896	0.00847449	0.00632796	Aif1/Apod/Ccl2/Ccl3/Ccl7/Cd200r1/Cxcl14/Itga4/LOC290595/Madcam1/Msn/Ripk3	12	2.3094
BP	GO:0002866	positive regulation of acute inflammatory response to antigenic stimulus	5/1124	13/18112	0.000771375	0.00847449	0.00632796	Btk/C3/Fcer1g/Fcgr1a/Fcgr2a	5	2.23607
BP	GO:0007135	meiosis II	5/1124	13/18112	0.000771375	0.00847449	0.00632796	Bub1/Bub1b/Mastl/Sgo1/Sgo2	5	2.23607
BP	GO:0061983	meiosis II cell cycle process	5/1124	13/18112	0.000771375	0.00847449	0.00632796	Bub1/Bub1b/Mastl/Sgo1/Sgo2	5	2.23607
BP	GO:0070471	uterine smooth muscle contraction	5/1124	13/18112	0.000771375	0.00847449	0.00632796	Abat/Agt/Oxtr/Tacr2/Tacr3	5	-2.23607
BP	GO:0002440	production of molecular mediator of immune response	27/1124	225/18112	0.000776872	0.00851812	0.00636053	Arg1/Batf/Btk/Cd37/Cd40/Clec7a/Exo1/Fcer1g/Fcgr2b/Hmox1/Il10/Il13ra2/Il18/Il6/Laptm5/Lilrb4/Polq/Ptprc/Rbp4/Sash3/Scimp/Siglec10/Tlr2/Tlr9/Tnfrsf1b/Trem1/Trem3	27	4.42635
BP	GO:0033627	cell adhesion mediated by integrin	14/1124	86/18112	0.000790591	0.00865154	0.00646016	Emilin1/Fermt3/Itga10/Itga4/Itga8/Itgae/Itgax/Itgb2/Lif/Lyn/Nckap1l/P2ry12/Plpp3/Syk	14	3.20713
BP	GO:1901214	regulation of neuron death	42/1124	406/18112	0.000807976	0.00882449	0.0065893	Adora1/Agt/Birc5/C5ar1/Cacna1a/Ccl2/Ccl3/Cd200r1/Cebpb/Chl1/Cntfr/Crlf1/Ctsz/Cx3cr1/Fcgr2b/Gdf5/Hmox1/Il10/Il18/Il6/Itgam/Kif14/Lcn2/Lgmn/Mag/Mybl2/Ncf2/Ndnf/Nefl/Ntf3/Ntrk2/Pcp4/Pcsk9/Ppargc1a/Reg3b/Six1/Slc7a11/Snca/Tfap2b/Tnfrsf1b/Trem2/Tyrobp	42	2.77746
BP	GO:0003014	renal system process	19/1124	137/18112	0.00081031	0.0088327	0.00659543	Adipoq/Adora1/Agt/Agtr2/Anpep/Aqp7/Corin/Cyp11b3/Gja1/Gja5/Gsn/Has2/Hbb/Lgmn/Nppb/Nr3c2/Ptpro/Sctr/Tfap2b	19	0.688247
BP	GO:0060993	kidney morphogenesis	16/1124	106/18112	0.000812739	0.0088419	0.0066023	Adamts16/Agt/Agtr2/Eya1/Fgf10/Fmn1/Foxj1/Grem1/Irx3/Lif/Pax8/Six1/Six2/Timeless/Wnt11/Wt1	16	-0.5
BP	GO:0030010	establishment of cell polarity	20/1124	148/18112	0.000834794	0.00904657	0.00675513	Cenpa/Crb1/Crb2/Cyp26b1/Eya1/Fez1/Fgf10/Fgf13/Foxj1/Fscn1/Gja1/Gsn/Insc/Kif20b/Mad2l1/Msn/Ndc80/Plk1/Sapcd2/Spag5	20	0.447214
BP	GO:0120161	regulation of cold-induced thermogenesis	20/1124	148/18112	0.000834794	0.00904657	0.00675513	Adipoq/Adrb3/Cebpb/Cidea/Cxcr4/Ebf2/Fabp5/Gja1/Il18/Lcn2/Lep/Lepr/Nr1d1/Oxtr/Pctp/Ppargc1a/Scd/Sln/Syk/Trpv2	20	-0.447214
BP	GO:0007596	blood coagulation	24/1124	192/18112	0.000837457	0.00905784	0.00676355	Abat/Alox12/Blk/C3/Cfh/Clic1/F2rl2/F5/Fcer1g/Fermt3/Fn1/Hbb/Hgfac/Il6/Lyn/P2ry12/Pf4/Plek/S100a9/Selp/Serpine2/Slc7a11/Syk/Tfpi2	24	3.26599
BP	GO:0022602	ovulation cycle process	13/1124	77/18112	0.000846238	0.00912167	0.00681121	Agt/Ccne1/Cenpi/Inhba/Kif20a/Lep/Lepr/Mmp19/Mstn/Ptprn/Ptx3/Retn/Tnfaip6	13	0.83205
BP	GO:0006941	striated muscle contraction	23/1124	181/18112	0.00084818	0.00912167	0.00681121	Adora1/Atp1a2/Atp1a3/Atp1b1/Chrne/Cxcr4/Fgf13/Gja5/Gsn/Kcna5/Kcnn2/Met/Myh6/Myh7/Pde5a/Scn4b/Slc8a3/Stac/Stac2/Tmem38b/Tnnc1/Tnnc2/Tnnt1	23	-1.04257
BP	GO:0035637	multicellular organismal signaling	21/1124	159/18112	0.000848261	0.00912167	0.00681121	Agt/Cacna1a/Cacna1i/Dpp6/Gja1/Gja5/Glra1/Il6/Irx3/Kcna5/Kcnc4/Kcnmb4/Kcnn2/Mag/Ntrk2/P2rx2/Scn2a/Scn4b/Scn7a/Tbx5/Trdn	21	-2.4004
BP	GO:0001704	formation of primary germ layer	18/1124	127/18112	0.000849911	0.00912183	0.00681133	Col11a1/Col5a1/Col8a1/Crb2/Dusp2/Elf5/Eya1/Fn1/Gja1/Inhba/Itga4/Itga8/Itgb2/Mmp9/Six2/Snai1/Sox2/Wnt11	18	1.88562
BP	GO:0050769	positive regulation of neurogenesis	33/1124	297/18112	0.000856573	0.00917569	0.00685155	Aspm/Cdh4/Cux2/Cx3cr1/Cxcr4/E2f1/Egr2/Enpp2/Fn1/Gfap/Il6/Lif/Lrp8/Lyn/Mag/Met/Mme/Nefl/Ntf3/Ntn1/Ntrk2/Plxnb3/Plxnc1/Rgs14/Sema5a/Serpine2/Slitrk1/Sox2/Tlr2/Tnfrsf1b/Trpv2/Vim/Wdr62	33	1.21854
BP	GO:0002448	mast cell mediated immunity	11/1124	59/18112	0.000892844	0.00949136	0.00708726	Blk/Btk/Cd300a/Cd84/Fcer1g/Fes/Fgr/Hmox1/Il13ra2/Lyn/Syk	11	2.11058
BP	GO:0002534	cytokine production involved in inflammatory response	11/1124	59/18112	0.000892844	0.00949136	0.00708726	Adcy7/Apod/Clec7a/Il17b/Il1r2/Il6/Lep/Lilrb4/Nos2/Tarm1/Trem2	11	2.11058
BP	GO:0031663	lipopolysaccharide-mediated signaling pathway	11/1124	59/18112	0.000892844	0.00949136	0.00708726	Ccl2/Ccl3/Cd14/Cd180/Cd84/Il18/Lbp/Lyn/Ptafr/Scimp/Spi1	11	3.31662
BP	GO:1900015	regulation of cytokine production involved in inflammatory response	11/1124	59/18112	0.000892844	0.00949136	0.00708726	Adcy7/Apod/Clec7a/Il17b/Il1r2/Il6/Lep/Lilrb4/Nos2/Tarm1/Trem2	11	2.11058
BP	GO:0051928	positive regulation of calcium ion transport	20/1124	149/18112	0.000909289	0.0096478	0.00720407	Atp1b1/Capn3/Ccl2/Ccl3/Cemip/Clec4b2/Cxcr4/Fgf14/Gstm7/Mchr1/Ntsr1/P2rx5/P2ry6/Plp1/Rgn/Snca/Stac/Stac2/Trdn/Trpv2	20	0.447214
BP	GO:1902883	negative regulation of response to oxidative stress	8/1124	34/18112	0.00091397	0.00965079	0.0072063	Gpr37l1/Hgf/Hk3/Il10/Met/Ngb/Pycr1/Reg3b	8	1.41421
BP	GO:0002573	myeloid leukocyte differentiation	28/1124	239/18112	0.000914109	0.00965079	0.0072063	Adipoq/Batf/Ccl3/Cd109/Cd300lf/Cebpb/Csf1r/Fam20c/Fcer1g/Fes/Gpr183/Gpr68/Ikzf1/Itgam/Lif/Lilrb4/Lyn/Nkx2-3/Oscar/Pde2a/Pf4/Pirb/Rbp1/Spi1/Tlr2/Tnfaip6/Trem2/Tyrobp	28	4.53557
BP	GO:0051896	regulation of protein kinase B signaling	23/1124	182/18112	0.000915267	0.00965079	0.0072063	C1qtnf3/Cass4/Ccl3/Chi3l1/Cx3cr1/Gdf15/Hbegf/Il18/Il6/Lep/Met/Mstn/Mtm1/Myoc/Nox4/Ntrk2/Osm/P2ry12/Pik3cg/Pik3r5/Rasd2/Sema5a/Sfrp5	23	1.4596
BP	GO:0072210	metanephric nephron development	9/1124	42/18112	0.000916487	0.00965079	0.0072063	Adipoq/Agtr2/Fmn1/Grem1/Lif/Pax8/Six2/Tfap2b/Wt1	9	1
BP	GO:0043491	protein kinase B signaling	26/1124	216/18112	0.000919896	0.00966844	0.00721949	C1qtnf3/Cass4/Ccl2/Ccl3/Cd40/Chi3l1/Cx3cr1/Gdf15/Hbegf/Il18/Il6/Lep/Lox/Met/Mstn/Mtm1/Myoc/Nox4/Ntrk2/Osm/P2ry12/Pik3cg/Pik3r5/Rasd2/Sema5a/Sfrp5	26	1.96116
BP	GO:0002698	negative regulation of immune effector process	18/1124	128/18112	0.000932904	0.00978672	0.00730781	Arg1/Cd300a/Cd84/Cx3cr1/Enpp3/Fcgr2b/Foxj1/Hmox1/Il10/Il13ra2/Lilrb4/Nckap1l/Ptprc/Siglec10/Slamf8/Spi1/Tnfsf18/Vsig4	18	3.29983
BP	GO:0002285	lymphocyte activation involved in immune response	25/1124	205/18112	0.000947058	0.00991656	0.00740476	Batf/Bcl3/Cd180/Cd40/Clec4d/Clec4e/Exo1/Fcer1g/Gpr183/Il10/Il18/Il6/Itm2a/Lfng/Lgals1/Nckap1l/Nkx2-3/Pck1/Ptprc/RT1-DMb/Shb/Slamf6/Slc11a1/Spi1/Tnfsf18	25	4.2
BP	GO:0061138	morphogenesis of a branching epithelium	27/1124	228/18112	0.000950755	0.00993664	0.00741975	Adamts16/Agt/Agtr2/Areg/Ccl11/Col4a1/Csmd1/Ctsz/Cxcr4/Eya1/Fgf10/Gbx2/Grem1/Hgf/Hoxb13/Il10/Il6/Met/Pax8/Sema5a/Six1/Six2/Socs3/Sox2/Timeless/Tnc/Wt1	27	0.96225
BP	GO:0070192	chromosome organization involved in meiotic cell cycle	13/1124	78/18112	0.000958879	0.0100028	0.00746916	Brip1/Bub1/Bub1b/Ccne1/Fancd2/Mastl/Ncapd2/Ncaph/Rad51/Sgo1/Sgo2/Trip13/Zcwpw1	13	3.60555
BP	GO:0046683	response to organophosphorus	24/1124	194/18112	0.000969798	0.0100978	0.00754012	Adipoq/Aldh3a1/Areg/Ccl2/Cdo1/Foxm1/Gpd1/Il18/Mmp19/Nox4/P2rx2/P2rx5/P2ry12/P2ry6/Pck1/Pde2a/Pik3cg/Pla2g5/Ptafr/Ptprn/Pygm/Sell/Slc8a3/Wt1	24	0.816497
BP	GO:0031100	animal organ regeneration	21/1124	161/18112	0.000998367	0.0103198	0.00770586	Alas2/Atp2a3/Aurka/C5ar1/Ccl2/Ccna2/Ccne1/Cdk1/Cebpb/Cldn1/Cxcl6/Hgf/Hmgb2/Hmox1/Il10/Il18/Il6/Lif/Mki67/Rgn/Socs3	21	2.83683
BP	GO:0097553	calcium ion transmembrane import into cytosol	21/1124	161/18112	0.000998367	0.0103198	0.00770586	Cacna1a/Capn3/Ccl3/Ccr5/Cemip/Clec4b2/Dhrs7c/Gstm7/Htr2b/Lyn/Myo5a/Ntsr1/P2rx5/P2ry6/Ptprc/Slc8a3/Snca/Tmem38b/Trdn/Trpv2/Xcr1	21	0.654654
BP	GO:0045103	intermediate filament-based process	14/1124	88/18112	0.000998511	0.0103198	0.00770586	Bfsp2/Gfap/Krt14/Krt16/Krt2/Krt42/Krt5/Krt71/Krt77/Krt83/Mtm1/Nefl/Sync/Vim	14	1.60357
BP	GO:0072028	nephron morphogenesis	14/1124	88/18112	0.000998511	0.0103198	0.00770586	Adamts16/Agt/Agtr2/Eya1/Fmn1/Grem1/Irx3/Lif/Pax8/Six1/Six2/Timeless/Wnt11/Wt1	14	0
BP	GO:0044818	mitotic G2/M transition checkpoint	10/1124	51/18112	0.00100829	0.0103714	0.00774439	Blm/Brca1/Cdc6/Cdk1/Clspn/Dtl/LOC100302465/Orc1/Plk1/Ticrr	10	3.16228
BP	GO:0061756	leukocyte adhesion to vascular endothelial cell	10/1124	51/18112	0.00100829	0.0103714	0.00774439	Cx3cr1/Il6/Itga4/Itgam/Itgb2/Lep/Madcam1/Ptafr/Sell/Selp	10	2.52982
BP	GO:0034121	regulation of toll-like receptor signaling pathway	12/1124	69/18112	0.00101094	0.0103714	0.00774439	Cd300a/Cd300lf/Lbp/LOC681325/Lyn/Nr1d1/Ticam2/Tlr1/Tlr2/Tlr5/Tlr9/Trem2	12	2.88675
BP	GO:0045776	negative regulation of blood pressure	12/1124	69/18112	0.00101094	0.0103714	0.00774439	Abat/Adipoq/Adora1/Adrb3/Agtr2/Gja5/Gpr37l1/Hba-a1/Nos2/Nppb/Ntsr1/Ptafr	12	0
BP	GO:0010644	cell communication by electrical coupling	6/1124	20/18112	0.00102727	0.0104477	0.0078014	Gja1/Gja5/Gjb2/Irx3/Tbx5/Trdn	6	0
BP	GO:0045721	negative regulation of gluconeogenesis	6/1124	20/18112	0.00102727	0.0104477	0.0078014	Adipoq/C1qtnf3/Erfe/Il6/Lepr/Mst1	6	0
BP	GO:0051546	keratinocyte migration	6/1124	20/18112	0.00102727	0.0104477	0.0078014	Fgf10/Has2/Hbegf/Krt16/Krt2/Mmp9	6	0
BP	GO:0098543	detection of other organism	6/1124	20/18112	0.00102727	0.0104477	0.0078014	Clec4a/Clec7a/Nlrc4/Ssc5d/Tlr1/Tlr2	6	2.44949
BP	GO:0030204	chondroitin sulfate metabolic process	7/1124	27/18112	0.00102961	0.0104477	0.0078014	Bgn/Chst11/Csgalnact1/Dcn/Mamdc2/Ndnf/Spock2	7	0.377964
BP	GO:0035864	response to potassium ion	7/1124	27/18112	0.00102961	0.0104477	0.0078014	Adamts13/Cyp11b2/Cyp11b3/Dlg2/Kcnc1/Nptx1/Ppargc1a	7	-0.377964
BP	GO:0010712	regulation of collagen metabolic process	11/1124	60/18112	0.00103301	0.0104632	0.00781296	Ccl2/Cst3/Emilin1/Fap/Fn1/Il18/Il6/Mfap4/Retn/Serpinb7/Vim	11	1.50756
BP	GO:0007599	hemostasis	24/1124	195/18112	0.0010425	0.0105402	0.00787042	Abat/Alox12/Blk/C3/Cfh/Clic1/F2rl2/F5/Fcer1g/Fermt3/Fn1/Hbb/Hgfac/Il6/Lyn/P2ry12/Pf4/Plek/S100a9/Selp/Serpine2/Slc7a11/Syk/Tfpi2	24	3.26599
BP	GO:0009994	oocyte differentiation	13/1124	79/18112	0.0010838	0.0108985	0.008138	Aurka/Ccnb1/Ccnb2/Cdc20/Cdk1/Cyp51/Fbxo5/Kif20a/Lgr5/Mastl/Pde5a/Shb/Trip13	13	1.94145
BP	GO:0045123	cellular extravasation	13/1124	79/18112	0.0010838	0.0108985	0.008138	Ccl2/Cx3cr1/Itga4/Itgam/Itgb2/Lep/Madcam1/Ptafr/Ripk3/Sell/Selp/Trem1/Trem3	13	3.05085
BP	GO:2000242	negative regulation of reproductive process	13/1124	79/18112	0.0010838	0.0108985	0.008138	Ccnb1/Ccnb2/Fbxo5/Gja1/Lif/Osm/Rgn/Shb/Snai1/Timp1/Trip13/Ttk/Wt1	13	2.49615
BP	GO:0060401	cytosolic calcium ion transport	25/1124	207/18112	0.00108919	0.010933	0.00816375	Atp2a3/Cacna1a/Cacna1i/Capn3/Ccl3/Ccr5/Cemip/Clec4b2/Dhrs7c/Gstm7/Htr2b/Lyn/Mcub/Myo5a/Ntsr1/P2rx5/P2ry6/Ptprc/Slc25a23/Slc8a3/Snca/Tmem38b/Trdn/Trpv2/Xcr1	25	0.2
BP	GO:0051047	positive regulation of secretion	43/1124	425/18112	0.00110051	0.0110269	0.00823384	Abat/Adora1/Agt/Agtr2/Blk/C1qtnf3/Cacna1i/Camk2n1/Cd33/Cd38/Fcer1g/Fgr/Gja1/Gpr27/Gpr68/Il6/Itgam/Itgb2/Lep/Lepr/Lif/Myom1/Nppb/Ntsr1/Oxtr/Pcp4/Pcsk1/Ptafr/Rbp4/Retn/S100a8/S100a9/Slc4a8/Slc6a1/Snca/Spp1/Sybu/Syk/Tacr2/Tlr2/Trem2/Vip/Vsnl1	43	1.37249
BP	GO:0009266	response to temperature stimulus	28/1124	242/18112	0.00110811	0.0110831	0.00827584	Adora1/Adrb3/Agt/Ano3/Ccl2/Cd14/Ces1d/Cidea/Ckm/Cxcr4/Hmox1/Htr2b/Il18/Il6/Lyn/Mki67/Mmp9/Mstn/Myh6/Ntsr1/Osm/Ppargc1a/Rgs7/Socs3/Stac/Tfec/Trpm3/Trpv2	28	0.377964
BP	GO:0002437	inflammatory response to antigenic stimulus	14/1124	89/18112	0.0011186	0.0111139	0.00829886	Btk/C3/Ccr5/Fcer1g/Fcgr1a/Fcgr2a/Fcgr2b/Gpx2/Hmgb2/Il10/Il1rn/Il36b/Il5ra/Trem2	14	3.74166
BP	GO:0007416	synapse assembly	24/1124	196/18112	0.00111986	0.0111139	0.00829886	Adgrb1/Adgrb3/Asic2/Cacna1a/Cux2/Fgf13/Gap43/Gpm6a/Kirrel3/Lrrc4/Lrrc4b/Lrrtm4/Negr1/Nptx1/Ntn1/Ntrk2/Oxtr/Six1/Slitrk1/Slitrk2/Snca/Srpx2/Thbs2/Tlr2	24	-3.26599
BP	GO:0048710	regulation of astrocyte differentiation	8/1124	35/18112	0.00112115	0.0111139	0.00829886	Gpr37l1/Id4/Ldlr/Lif/Mag/Nr1d1/Serpine2/Trem2	8	0
BP	GO:0055094	response to lipoprotein particle	8/1124	35/18112	0.00112115	0.0111139	0.00829886	Ces1d/Fcer1g/Hmgcs1/Itgb2/Ldlr/Mmp9/Syk/Trem2	8	2.12132
BP	GO:0090183	regulation of kidney development	8/1124	35/18112	0.00112115	0.0111139	0.00829886	Adipoq/Agt/Agtr2/Grem1/Pax8/Six1/Six2/Wt1	8	0
BP	GO:0034502	protein localization to chromosome	15/1124	99/18112	0.00112317	0.0111142	0.00829905	Aurkb/Bub1b/Cdca5/Cdk1/Cdt1/Cenpa/Cenpq/Esco2/Knl1/Kntc1/Ndc80/Plk1/Spi1/Ttk/Zwilch	15	3.87298
BP	GO:0033273	response to vitamin	23/1124	185/18112	0.00114477	0.011268	0.00841387	Abcb1b/Arg1/Brip1/Ccl2/Ccne1/Cd40/Cyp1a1/Cyp26b1/Eln/F5/Fes/Folr2/Gsn/Hmgcs1/Lep/Mmp9/Nos2/Rbp1/Runx2/Spp1/Tnc/Trem1/Vim	23	3.54475
BP	GO:1902107	positive regulation of leukocyte differentiation	23/1124	185/18112	0.00114477	0.011268	0.00841387	Ccl3/Csf1r/Fes/Gpr68/Ikzf1/Il10/Il18/Il1rl2/Il2rg/Il36b/Il6/Itgam/Lif/Lilrb4/Nckap1l/Pck1/Pf4/Ptprc/Sash3/Shb/Syk/Trem2/Tyrobp	23	3.96177
BP	GO:1903708	positive regulation of hemopoiesis	23/1124	185/18112	0.00114477	0.011268	0.00841387	Ccl3/Csf1r/Fes/Gpr68/Ikzf1/Il10/Il18/Il1rl2/Il2rg/Il36b/Il6/Itgam/Lif/Lilrb4/Nckap1l/Pck1/Pf4/Ptprc/Sash3/Shb/Syk/Trem2/Tyrobp	23	3.96177
BP	GO:0002819	regulation of adaptive immune response	26/1124	220/18112	0.00120498	0.0118398	0.00884084	Adcy7/Arg1/Btk/C3/Cd40/Clec4a/Clec7a/Fcer1g/Fcgr1a/Fcgr2a/Fcgr2b/Foxj1/Il18/Il1rl1/Il6/Lilrb4/Nckap1l/Ptprc/Ripk3/Samsn1/Sash3/Slc11a1/Tnfrsf1b/Tnfsf18/Trem2/Was	26	4.70679
BP	GO:0050829	defense response to Gram-negative bacterium	15/1124	100/18112	0.00124719	0.0122115	0.0091184	Adgrb1/Cxcl6/Hmgb2/Lbp/Lyz2/Nos2/Reg3b/Reg3g/Slc11a1/Ssc5d/Tlr9/Trem1/Trem2/Trem3/Vip	15	3.35659
BP	GO:0070542	response to fatty acid	15/1124	100/18112	0.00124719	0.0122115	0.0091184	Adipoq/Alas2/Ccl2/Ccnb1/Cldn1/E2f1/Insig1/Ldlr/Pcsk1/Ppargc1a/Ptafr/Scd/Sell/Tbxas1/Tlr2	15	1.29099
BP	GO:0050678	regulation of epithelial cell proliferation	40/1124	390/18112	0.00125033	0.0122209	0.0091254	Arg1/Birc5/C5ar1/Ccl11/Ccl2/Ccr3/Cd109/Cdkn1c/Cldn1/Eya1/Fgf10/Gdf5/Gja1/Gpbar1/Has2/Hmgb2/Hmox1/Htr2b/Il10/Il18/Il6/Iqgap3/Itga4/Lep/Mst1/Muc16/Nppb/Nr1d1/Plxnb3/Ptprn/Reg3g/Rgn/Sema5a/Sgpp2/Six1/Sox2/Thbs4/Uhrf1/Vash2/Vip	40	1.58114
BP	GO:0022409	positive regulation of cell-cell adhesion	32/1124	292/18112	0.00127941	0.0124627	0.009306	Adam19/Aif1/Blm/Ccl2/Ccr5/Cd80/Has2/Icos/Ikzf1/Il18/Il1rl2/Il2rg/Il36b/Il6/Itga4/Itgb2/Lep/Lgals1/Lilrb4/Megf10/Nckap1l/Pck1/Plaur/Plpp3/Ptafr/Ptprc/RT1-DMb/Sash3/Selp/Shb/Sox2/Syk	32	3.53553
BP	GO:0033002	muscle cell proliferation	30/1124	268/18112	0.00127955	0.0124627	0.009306	Adipoq/Agt/Aif1/Alox12/Apod/C3ar1/Ccnb1/Cdk1/Gja1/Hbegf/Hmox1/Igfbp3/Il10/Il18/Il6/Megf10/Mmp9/Mstn/Nppb/Orc1/P2ry6/Ppargc1a/Ptafr/Ptgir/Rbp4/Retn/Six1/Tbx5/Tk1/Vip	30	1.09545
BP	GO:0050817	coagulation	24/1124	198/18112	0.00128954	0.0125382	0.00936237	Abat/Alox12/Blk/C3/Cfh/Clic1/F2rl2/F5/Fcer1g/Fermt3/Fn1/Hbb/Hgfac/Il6/Lyn/P2ry12/Pf4/Plek/S100a9/Selp/Serpine2/Slc7a11/Syk/Tfpi2	24	3.26599
BP	GO:0001780	neutrophil homeostasis	7/1124	28/18112	0.00130011	0.0125752	0.00939002	Cfh/Fcar/Fcgr2b/Il18/Il6/Itgam/Slc7a11	7	2.64575
BP	GO:0003071	renal system process involved in regulation of systemic arterial blood pressure	7/1124	28/18112	0.00130011	0.0125752	0.00939002	Adora1/Agt/Agtr2/Cyp11b3/Gja1/Gja5/Ptpro	7	1.88982
BP	GO:0006925	inflammatory cell apoptotic process	7/1124	28/18112	0.00130011	0.0125752	0.00939002	Ccr5/Fcar/Fcgr2b/Il18/Il6/Itgam/Slc7a11	7	2.64575
BP	GO:0071677	positive regulation of mononuclear cell migration	12/1124	71/18112	0.00131005	0.0126494	0.0094454	Aif1/Ccl2/Ccl3/Ccl7/Cx3cr1/Cxcl14/Itga4/Lgmn/Madcam1/Pla2g7/Spi1/Tnfsf18	12	2.88675
BP	GO:0002449	lymphocyte mediated immunity	34/1124	317/18112	0.00133063	0.012826	0.00957727	Arg1/Batf/Bcl3/Btk/C3/C7/Cd40/Cfh/Csf2rb/Exo1/Fcer1g/Fcgr1a/Fcgr2a/Fcgr2b/Foxj1/Il13ra2/Il18/Il21r/Il6/Lep/Lilrb4/Nckap1l/Ncr3/Ntn1/Pirb/Ptprc/Raet1e/Ripk3/Sash3/Slamf6/Tnfrsf1b/Trem2/Vav1/Was	34	4.11597
BP	GO:0051282	regulation of sequestering of calcium ion	18/1124	132/18112	0.00133768	0.0128717	0.00961141	Capn3/Ccl3/Ccr5/Cemip/Clec4b2/Dhrs7c/Gstm7/Htr2b/Lyn/Myo5a/Ntsr1/P2ry6/Ptprc/Slc25a23/Snca/Tmem38b/Trdn/Xcr1	18	0.471405
BP	GO:0032409	regulation of transporter activity	33/1124	305/18112	0.00134399	0.0129102	0.00964014	Adipoq/Asic2/Atp1a2/Atp1b1/Cacna1a/Ccl2/Fgf13/Fgf14/Fxyd2/Fxyd6/Gja1/Gstm7/Kcnc1/Kcng1/Mmp9/Myo5a/Ntsr1/P2ry6/Pcsk9/Ppargc1a/Ptafr/Rasgrf1/Rgn/Scn4b/Slc5a1/Sln/Snca/Stac/Stac2/Tlr9/Trdn/Trem2/Wnk2	33	-0.870388
BP	GO:0002689	negative regulation of leukocyte chemotaxis	6/1124	21/18112	0.00136334	0.0130142	0.00971775	Ccl2/Grem1/Rin3/Slamf8/Stap1/Tnfaip6	6	2.44949
BP	GO:0032467	positive regulation of cytokinesis	8/1124	36/18112	0.00136414	0.0130142	0.00971775	Aurkb/Cdc6/Cit/Ect2/Kif14/Kif20b/Kif23/Racgap1	8	2.82843
BP	GO:0033032	regulation of myeloid cell apoptotic process	8/1124	36/18112	0.00136414	0.0130142	0.00971775	Adipoq/Ccr5/Clec5a/Fcar/Fcer1g/Fcgr2b/Il18/Slc7a11	8	2.12132
BP	GO:0090022	regulation of neutrophil chemotaxis	8/1124	36/18112	0.00136414	0.0130142	0.00971775	Bst1/C3ar1/C5ar1/Lbp/Nckap1l/Sell/Thbs4/Tnfaip6	8	2.82843
BP	GO:0010972	negative regulation of G2/M transition of mitotic cell cycle	11/1124	62/18112	0.00136798	0.0130285	0.00972847	Aurkb/Blm/Brca1/Cdc6/Cdk1/Clspn/Dtl/LOC100302465/Orc1/Plk1/Ticrr	11	3.31662
BP	GO:0050679	positive regulation of epithelial cell proliferation	26/1124	222/18112	0.00137416	0.0130471	0.00974235	Arg1/C5ar1/Ccl11/Ccl2/Ccr3/Cldn1/Eya1/Fgf10/Gpbar1/Has2/Hmgb2/Hmox1/Htr2b/Il10/Il18/Il6/Iqgap3/Itga4/Mst1/Plxnb3/Ptprn/Reg3g/Sema5a/Thbs4/Vash2/Vip	26	2.35339
BP	GO:0014068	positive regulation of phosphatidylinositol 3-kinase signaling	13/1124	81/18112	0.00137461	0.0130471	0.00974235	Agt/Dcn/Fgr/Fn1/Hgf/Il18/Lep/Myoc/Ncf1/Ntrk2/Osm/Selp/Trem2	13	0.83205
BP	GO:0098742	cell-cell adhesion via plasma-membrane adhesion molecules	28/1124	246/18112	0.00142176	0.0134717	0.0100594	Adipoq/Cadm3/Cdh16/Cdh19/Cdh24/Cdh4/Cdhr1/Cldn1/Crb1/Crb2/Dsc3/Igsf9b/Il10/Il1rn/Itga4/Kirrel3/Lrrc4/Lrrc4b/Mag/Mpz/Pcdh10/Plxnb3/Sell/Selp/Slitrk1/Slitrk2/Sparcl1/Unc5d	28	-1.51186
BP	GO:0090092	regulation of transmembrane receptor protein serine/threonine kinase signaling pathway	29/1124	258/18112	0.00143364	0.0135613	0.0101263	Adamtsl2/Bmp3/Bmper/Cd109/Cdkn1c/Chrdl2/Chst11/Cidea/Cilp/Crb2/Emilin1/Fgf10/Gdf10/Gdf15/Gdf5/Grem1/Inhba/Itga8/Ldlrad4/Lox/Mstn/Msx1/Peg10/Sfrp4/Sfrp5/Sostdc1/Tfap2b/Tnfaip6/Ucma	29	1.67126
BP	GO:0071103	DNA conformation change	15/1124	102/18112	0.00152995	0.0144478	0.0107882	Blm/Brip1/Cdc45/Dscc1/Gins1/Gins2/Hmgb2/Mcm3/Mcm4/Mcm5/Mcm6/Pif1/Polq/Rad51/Top2a	15	3.87298
BP	GO:0031960	response to corticosteroid	35/1124	332/18112	0.00153589	0.0144776	0.0108105	Abcb4/Adipoq/Agtr2/Aif1/Aldh3a1/Areg/Arg1/Birc5/C3/Ccl2/Ccne1/Cdo1/Cldn1/Cpn1/Cybb/Eln/Fam107a/Fn1/Gjb2/Il10/Il1rn/Il6/Lepr/Lmnb1/Mstn/Nefl/Nos2/Pck1/Pcsk1/Ptafr/Sfrp4/Socs3/Sult1a1/Th/Tk1	35	1.85934
BP	GO:0030261	chromosome condensation	9/1124	45/18112	0.00154089	0.0144776	0.0108105	Ccnb1/Cdca5/Cdk1/Mastl/Ncapd2/Ncapg/Ncaph/Nusap1/Top2a	9	3
BP	GO:1901031	regulation of response to reactive oxygen species	9/1124	45/18112	0.00154089	0.0144776	0.0108105	Dhfr/Gpr37l1/Hgf/Hk3/Il10/Met/Ngb/Pycr1/Reg3b	9	1.66667
BP	GO:0003073	regulation of systemic arterial blood pressure	17/1124	123/18112	0.00154907	0.0145056	0.0108314	Adamts16/Adora1/Adrb3/Agt/Agtr2/Asic2/Camk2n1/Corin/Cyp11b3/Gja1/Gja5/Gpr37l1/Nppb/Ntsr1/Oxtr/P2rx2/Ptpro	17	-0.727607
BP	GO:0038061	NIK/NF-kappaB signaling	17/1124	123/18112	0.00154907	0.0145056	0.0108314	Agt/Bcl3/Birc3/C1qtnf3/Cd14/Chi3l1/Grem1/Il18/Laptm5/Nr3c2/Ptp4a3/Ripk3/Spi1/Tlr2/Tlr7/Tlr9/Trem2	17	2.66789
BP	GO:0032392	DNA geometric change	14/1124	92/18112	0.00155379	0.0145255	0.0108463	Blm/Brip1/Cdc45/Dscc1/Gins1/Gins2/Mcm3/Mcm4/Mcm5/Mcm6/Pif1/Polq/Rad51/Top2a	14	3.74166
BP	GO:0006584	catecholamine metabolic process	11/1124	63/18112	0.00156616	0.0145679	0.010878	Abat/Agtr2/Cyp2d4/Itgam/Maoa/Myo5a/Snca/Sult1a1/Sult1d1/Tacr3/Th	11	-1.50756
BP	GO:0009712	catechol-containing compound metabolic process	11/1124	63/18112	0.00156616	0.0145679	0.010878	Abat/Agtr2/Cyp2d4/Itgam/Maoa/Myo5a/Snca/Sult1a1/Sult1d1/Tacr3/Th	11	-1.50756
BP	GO:0050891	multicellular organismal water homeostasis	11/1124	63/18112	0.00156616	0.0145679	0.010878	Alox12/Aqp7/Cldn1/Cyp26b1/Has2/Krt16/Met/Scd/Sctr/Stmn1/Tfap2b	11	-0.904534
BP	GO:0031348	negative regulation of defense response	27/1124	236/18112	0.00158906	0.0147403	0.0110067	Adipoq/Adora1/Aoah/Arg1/C1qtnf3/Cd200r1/Cnr2/Cst7/Cx3cr1/Enpp3/Fcgr2b/Gpx2/Hgf/Il10/Ldlr/Nr1d1/Pbk/Pla2g5/Siglec10/Siglec8/Slamf8/Socs3/Tnfaip6/Tnfaip8l2/Tnfrsf1b/Trem2/Vsig4	27	4.04145
BP	GO:0051208	sequestering of calcium ion	18/1124	134/18112	0.0015905	0.0147403	0.0110067	Capn3/Ccl3/Ccr5/Cemip/Clec4b2/Dhrs7c/Gstm7/Htr2b/Lyn/Myo5a/Ntsr1/P2ry6/Ptprc/Slc25a23/Snca/Tmem38b/Trdn/Xcr1	18	0.471405
BP	GO:0070665	positive regulation of leukocyte proliferation	21/1124	167/18112	0.0015931	0.0147403	0.0110067	Aif1/Blm/Bst1/Cd38/Cd40/Cd80/Csf1r/Csf2ra/Csf2rb/Fgf10/Gpr183/Il18/Il6/Lep/Lyn/Nckap1l/Ptprc/RT1-DMb/Sash3/Syk/Tlr9	21	3.7097
BP	GO:0048247	lymphocyte chemotaxis	10/1124	54/18112	0.00159526	0.0147403	0.0110067	Ccl11/Ccl12/Ccl2/Ccl3/Ccl6/Ccl7/Ccl9/Cxcl14/Gpr183/LOC290595	10	1.89737
BP	GO:0032886	regulation of microtubule-based process	30/1124	272/18112	0.00161452	0.0148746	0.0111069	Ccnf/Ccsap/Ckap2/Fam107a/Fes/Fez1/Fgf13/Gen1/Kif15/Kif18a/LOC100302465/Met/Nav3/Plk1/Plk4/Psrc1/Rgn/Ska1/Ska3/Snca/Spag5/Stil/Stmn1/Stmn2/Tac3/Tacc3/Tacr2/Tacr3/Tpx2/Wdr62	30	2.55604
BP	GO:0001977	renal system process involved in regulation of blood volume	5/1124	15/18112	0.00162161	0.0148746	0.0111069	Adora1/Cyp11b3/Gja1/Gja5/Ptpro	5	2.23607
BP	GO:0070943	neutrophil-mediated killing of symbiont cell	5/1124	15/18112	0.00162161	0.0148746	0.0111069	Arg1/Cxcl6/Ncf1/Trem1/Trem3	5	2.23607
BP	GO:0072283	metanephric renal vesicle morphogenesis	5/1124	15/18112	0.00162161	0.0148746	0.0111069	Fmn1/Grem1/Lif/Pax8/Six2	5	1.34164
BP	GO:0035812	renal sodium excretion	7/1124	29/18112	0.00162312	0.0148746	0.0111069	Adora1/Agt/Agtr2/Anpep/Corin/Nppb/Nr3c2	7	0.377964
BP	GO:0010922	positive regulation of phosphatase activity	8/1124	37/18112	0.00164716	0.0150455	0.0112346	Agtr2/Cd300a/Cd33/Plek/Ppp1r12a/Ptprc/Rgn/Ripk3	8	1.41421
BP	GO:1903205	regulation of hydrogen peroxide-induced cell death	8/1124	37/18112	0.00164716	0.0150455	0.0112346	Gpr37l1/Hgf/Hk3/Il10/Met/Ngb/Pycr1/Reg3b	8	1.41421
BP	GO:0035904	aorta development	12/1124	73/18112	0.0016788	0.0153095	0.0114317	Adamts6/Cxcr4/Egr2/Eln/Eya1/Fkbp10/Lep/Lox/Loxl1/Pde2a/Six1/Tfap2b	12	0.57735
BP	GO:0010563	negative regulation of phosphorus metabolic process	45/1124	460/18112	0.0016854	0.0153195	0.0114392	Adarb1/Adipoq/Agt/Birc3/Camk2n1/Ccnb1/Cd109/Cd300a/Cdkn1c/Emilin1/Fam72a/Gfra2/Grem1/Hgf/Igfbp3/Il18/Il6/Lax1/Ldlrad4/Lilrb4/Lyn/Mastl/Met/Mstn/Ncapg2/Nckap1l/Ntf3/Pbk/Pcp4/Plek/Plk1/Plpp3/Ppargc1a/Ptprc/Ptpro/Rgn/Rgs14/Samsn1/Sfrp5/Shb/Slc8a3/Snca/Socs3/Srcin1/Stap1	45	1.34164
BP	GO:0045936	negative regulation of phosphate metabolic process	45/1124	460/18112	0.0016854	0.0153195	0.0114392	Adarb1/Adipoq/Agt/Birc3/Camk2n1/Ccnb1/Cd109/Cd300a/Cdkn1c/Emilin1/Fam72a/Gfra2/Grem1/Hgf/Igfbp3/Il18/Il6/Lax1/Ldlrad4/Lilrb4/Lyn/Mastl/Met/Mstn/Ncapg2/Nckap1l/Ntf3/Pbk/Pcp4/Plek/Plk1/Plpp3/Ppargc1a/Ptprc/Ptpro/Rgn/Rgs14/Samsn1/Sfrp5/Shb/Slc8a3/Snca/Socs3/Srcin1/Stap1	45	1.34164
BP	GO:0006813	potassium ion transport	28/1124	249/18112	0.00170481	0.0154708	0.0115522	Adora1/Atp1a2/Atp1a3/Atp1b1/Dpp6/Fxyd2/Gja5/Kcna5/Kcnab2/Kcnc1/Kcnc4/Kcnd1/Kcng1/Kcng4/Kcnip2/Kcnk13/Kcnmb4/Kcnn2/Kcnq4/Kcns3/Kel/P2ry12/Rgs7/Slc24a1/Tmem38b/Trem2/Vip/Wnk2	28	-0.377964
BP	GO:0002312	B cell activation involved in immune response	14/1124	93/18112	0.00172697	0.0155752	0.0116301	Batf/Bcl3/Cd180/Cd40/Exo1/Gpr183/Il10/Il6/Itm2a/Lfng/Lgals1/Nkx2-3/Ptprc/Spi1	14	3.74166
BP	GO:0045685	regulation of glial cell differentiation	14/1124	93/18112	0.00172697	0.0155752	0.0116301	Cxcr4/Egr2/Enpp2/Gpr37l1/Id4/Ldlr/Lif/Mag/Nr1d1/Ntf3/Serpine2/Tlr2/Tnfrsf1b/Trem2	14	0.534522
BP	GO:0000079	regulation of cyclin-dependent protein serine/threonine kinase activity	13/1124	83/18112	0.00172747	0.0155752	0.0116301	Blm/Ccna1/Ccna2/Ccnb1/Ccne1/Ccnf/Cdc6/Cdkn1c/Cks2/Mastl/Plk1/Psrc1/Stil	13	3.05085
BP	GO:0044774	mitotic DNA integrity checkpoint signaling	13/1124	83/18112	0.00172747	0.0155752	0.0116301	Blm/Brca1/Cdc6/Cdk1/Clspn/Dtl/Eme1/Fancd2/LOC100302465/Orc1/Plk1/Rbm38/Ticrr	13	3.05085
BP	GO:1903038	negative regulation of leukocyte cell-cell adhesion	19/1124	146/18112	0.001745	0.0157078	0.0117291	Arg1/Cd300a/Cd80/Cebpb/Ctla4/Dtx1/Foxj1/Ildr2/Laptm5/Lax1/Lgals5/Lilrb4/Nckap1l/Pde5a/Tarm1/Tnfaip8l2/Tnfsf18/Vsig4/Zc3h12d	19	2.52357
BP	GO:0045637	regulation of myeloid cell differentiation	26/1124	226/18112	0.00177473	0.0159204	0.0118878	Adipoq/Ccl3/Cebpb/Csf1r/Csf3r/Fes/Gpr68/Hmgb2/Ikzf1/Inhba/Itgam/Lep/Lif/Lilrb4/Lox/Lyn/Meis2/Nckap1l/P4htm/Pf4/Pirb/Rbp1/Spi1/Tnfaip6/Trem2/Tyrobp	26	3.53009
BP	GO:0002864	regulation of acute inflammatory response to antigenic stimulus	6/1124	22/18112	0.00177717	0.0159204	0.0118878	Btk/C3/Fcer1g/Fcgr1a/Fcgr2a/Fcgr2b	6	2.44949
BP	GO:0051450	myoblast proliferation	6/1124	22/18112	0.00177717	0.0159204	0.0118878	Hgf/Kcna5/Megf10/Meis2/Met/Mstn	6	-0.816497
BP	GO:0035306	positive regulation of dephosphorylation	11/1124	64/18112	0.00178721	0.0159358	0.0118994	Adora1/Agtr2/Cd300a/Cd33/Cdca2/Pirb/Plek/Ppp1r12a/Ptprc/Rgn/Ripk3	11	2.11058
BP	GO:1902750	negative regulation of cell cycle G2/M phase transition	11/1124	64/18112	0.00178721	0.0159358	0.0118994	Aurkb/Blm/Brca1/Cdc6/Cdk1/Clspn/Dtl/LOC100302465/Orc1/Plk1/Ticrr	11	3.31662
BP	GO:0046634	regulation of alpha-beta T cell activation	16/1124	114/18112	0.00178746	0.0159358	0.0118994	Blm/Cd300a/Cd80/Ikzf1/Il18/Il2rg/Il6/Lgals5/Lilrb4/Nckap1l/Ptprc/Sash3/Shb/Syk/Tarm1/Tnfsf18	16	3
BP	GO:0007259	receptor signaling pathway via JAK-STAT	22/1124	180/18112	0.0018071	0.0160392	0.0119766	Agt/Bcl3/Cd300a/Cd40/Crlf1/Csf1r/Csf2ra/Csf2rb/Cxcl6/Gfra2/Il10/Il10ra/Il18/Il6/Lep/Lif/Lyn/Mst1/Osm/Ptprc/Socs3/Tnfsf18	22	2.98481
BP	GO:0032735	positive regulation of interleukin-12 production	9/1124	46/18112	0.00181198	0.0160392	0.0119766	Cd40/Clec7a/Laptm5/Lep/Scimp/Syk/Tlr2/Tlr9/Unc93b1	9	2.33333
BP	GO:0035987	endodermal cell differentiation	9/1124	46/18112	0.00181198	0.0160392	0.0119766	Col11a1/Col5a1/Col8a1/Fn1/Inhba/Itga4/Itgb2/Mmp9/Sox2	9	2.33333
BP	GO:0008016	regulation of heart contraction	24/1124	203/18112	0.00181343	0.0160392	0.0119766	Adora1/Agt/Agtr2/Atp1a2/Atp1b1/Fgf13/Gja1/Gja5/Hbegf/Irx3/Irx5/Kcna5/Kcnn2/Myh6/Myh7/Nos2/Pde5a/Scn4b/Tacr3/Tbx5/Th/Thrb/Tmem38b/Trdn	24	-2.04124
BP	GO:0016051	carbohydrate biosynthetic process	24/1124	203/18112	0.00181343	0.0160392	0.0119766	Adipoq/B3galnt1/C1qtnf3/Chst11/Csgalnact1/Erfe/Gpd1/Has1/Has2/Il6/Lep/Lepr/Mst1/Nr1d1/Ntsr1/P2ry6/Pck1/Phkg1/Plek/Ppargc1a/Ptafr/Rbp4/Rgn/Snca	24	-0.408248
BP	GO:0009651	response to salt stress	10/1124	55/18112	0.00184331	0.0162777	0.0121547	Agt/Capn3/Cldn1/Cyp11b2/Efhd1/Fxyd2/Pappa2/Slc25a23/Tacr3/Th	10	-1.26491
BP	GO:0032609	interferon-gamma production	17/1124	125/18112	0.00184988	0.0162842	0.0121595	Bcl3/Cd14/Clec7a/Il10/Il18/Il1rl1/Laptm5/Lgals5/Lilrb4/Ripk3/Sash3/Slamf6/Slc11a1/Ticam2/Tlr7/Tlr8/Tlr9	17	3.63803
BP	GO:0032649	regulation of interferon-gamma production	17/1124	125/18112	0.00184988	0.0162842	0.0121595	Bcl3/Cd14/Clec7a/Il10/Il18/Il1rl1/Laptm5/Lgals5/Lilrb4/Ripk3/Sash3/Slamf6/Slc11a1/Ticam2/Tlr7/Tlr8/Tlr9	17	3.63803
BP	GO:0072080	nephron tubule development	15/1124	104/18112	0.00186447	0.0163868	0.0122361	Adamts16/Agt/Agtr2/Eya1/Fmn1/Grem1/Irx3/Lif/Pax8/Six1/Six2/Tfap2b/Timeless/Wnt11/Wt1	15	-0.258199
BP	GO:0034599	cellular response to oxidative stress	35/1124	336/18112	0.00188253	0.0165195	0.0123352	Aif1/Aldh3b1/Arg1/Btk/Cdk1/Cfh/Cst3/Ddias/Dhfr/Ect2/Fancd2/Fcar/Gjb2/Gpr37l1/Hgf/Hk3/Hmox1/Il10/Il18/Il6/Itgam/Lcn2/Melk/Met/Mmp9/Mpo/Ncf1/Ngb/Ppargc1a/Pycr1/Reg3b/Ripk3/Slc7a11/Snca/Trem2	35	3.88771
BP	GO:0048599	oocyte development	12/1124	74/18112	0.00189291	0.0165585	0.0123644	Aurka/Ccnb1/Ccnb2/Cdc20/Cdk1/Cyp51/Fbxo5/Kif20a/Mastl/Pde5a/Shb/Trip13	12	2.3094
BP	GO:0060675	ureteric bud morphogenesis	12/1124	74/18112	0.00189291	0.0165585	0.0123644	Adamts16/Agt/Agtr2/Eya1/Fmn1/Grem1/Pax8/Six1/Six2/Timeless/Wnt11/Wt1	12	0
BP	GO:0032611	interleukin-1 beta production	14/1124	94/18112	0.00191589	0.0167072	0.0124754	Ccl3/Ccr5/Cd33/Clec7a/Cx3cr1/Il18/Il6/Lilrb4/Nlrc4/S1pr3/Tlr2/Tlr8/Trem2/Tyrobp	14	3.20713
BP	GO:0032651	regulation of interleukin-1 beta production	14/1124	94/18112	0.00191589	0.0167072	0.0124754	Ccl3/Ccr5/Cd33/Clec7a/Cx3cr1/Il18/Il6/Lilrb4/Nlrc4/S1pr3/Tlr2/Tlr8/Trem2/Tyrobp	14	3.20713
BP	GO:0071900	regulation of protein serine/threonine kinase activity	38/1124	374/18112	0.00192992	0.0167792	0.0125292	Adipoq/Agt/Blm/Ccna1/Ccna2/Ccnb1/Ccne1/Ccnf/Cd300a/Cd40/Cdc6/Cdkn1c/Cemip/Cks2/Csf1r/Dbf4/Htr2b/Il1rn/Incenp/Lax1/Lyn/Mastl/Mst1/Nox4/Ntf3/Pde5a/Pik3cg/Pik3r5/Plk1/Psrc1/Ptprc/Rgs14/Sfrp5/Slc8a3/Snca/Stil/Syk/Tlr9	38	3.24443
BP	GO:0072078	nephron tubule morphogenesis	13/1124	84/18112	0.00193017	0.0167792	0.0125292	Adamts16/Agt/Agtr2/Eya1/Fmn1/Grem1/Irx3/Pax8/Six1/Six2/Timeless/Wnt11/Wt1	13	-0.27735
BP	GO:0030099	myeloid cell differentiation	43/1124	438/18112	0.0019732	0.0171267	0.0127886	Adipoq/Ahsp/Alas2/Batf/Ccl3/Cd109/Cd300lf/Cdkn1c/Cebpb/Clec5a/Csf1r/Csf3r/Fam20c/Fcer1g/Fes/Gpr183/Gpr68/Hba-a1/Hbb/Hmgb2/Ikzf1/Inhba/Itgam/Lep/Lif/Lilrb4/Lox/Lyn/Meis2/Ncapg2/Nckap1l/Nkx2-3/Oscar/P4htm/Pde2a/Pf4/Pirb/Rbp1/Spi1/Tlr2/Tnfaip6/Trem2/Tyrobp	43	3.50747
BP	GO:0050851	antigen receptor-mediated signaling pathway	21/1124	170/18112	0.00198939	0.0172404	0.0128735	Blk/Btk/Cd300a/Cd38/Cd8b/Ctla4/Fcgr2b/Gbp1/Klhl6/Laptm5/Lax1/Lilrb4/Lyn/Nckap1l/Nfam1/Pram1/Ptprc/Shb/Stap1/Syk/Themis2	21	3.27327
BP	GO:0090330	regulation of platelet aggregation	7/1124	30/18112	0.00200523	0.0173507	0.0129559	Abat/Alox12/Blk/Il6/Lyn/Serpine2/Syk	7	0.377964
BP	GO:0051651	maintenance of location in cell	26/1124	228/18112	0.00201005	0.0173655	0.0129669	Aspm/Bard1/Capn3/Ccl3/Ccr5/Cemip/Chchd10/Clec4b2/Dhrs7c/Gja1/Gsn/Gstm7/Htr2b/Insig1/Lcn2/Lyn/Myo5a/Ntsr1/P2ry6/Ptprc/Slc25a23/Snca/Tmem38b/Tmsb10/Trdn/Xcr1	26	1.1767
BP	GO:0046632	alpha-beta T cell differentiation	17/1124	126/18112	0.00201778	0.0174053	0.0129966	Batf/Bcl3/Blm/Gpr183/Ikzf1/Il18/Il2rg/Il6/Lilrb4/Nckap1l/Nkx2-3/Sash3/Shb/Slamf6/Syk/Tnfsf18/Tnfsf8	17	3.63803
BP	GO:0019724	B cell mediated immunity	20/1124	159/18112	0.00202598	0.0174491	0.0130293	Batf/Bcl3/Btk/C3/C7/Cd40/Cfh/Csf2rb/Exo1/Fcer1g/Fcgr1a/Fcgr2a/Fcgr2b/Foxj1/Il13ra2/Il21r/Ntn1/Pirb/Ptprc/Trem2	20	2.68328
BP	GO:0042417	dopamine metabolic process	9/1124	47/18112	0.00211989	0.0181883	0.0135813	Abat/Agtr2/Cyp2d4/Itgam/Maoa/Myo5a/Snca/Tacr3/Th	9	-1
BP	GO:0001706	endoderm formation	10/1124	56/18112	0.00212159	0.0181883	0.0135813	Col11a1/Col5a1/Col8a1/Dusp2/Fn1/Inhba/Itga4/Itgb2/Mmp9/Sox2	10	2.52982
BP	GO:0007062	sister chromatid cohesion	10/1124	56/18112	0.00212159	0.0181883	0.0135813	Bub1/Bub1b/Cdc20/Cdca5/Dscc1/Esco2/Kif22/Pttg1/Sgo1/Sgo2	10	3.16228
BP	GO:0072171	mesonephric tubule morphogenesis	12/1124	75/18112	0.0021289	0.0181951	0.0135864	Adamts16/Agt/Agtr2/Eya1/Fmn1/Grem1/Pax8/Six1/Six2/Timeless/Wnt11/Wt1	12	0
BP	GO:1903510	mucopolysaccharide metabolic process	12/1124	75/18112	0.0021289	0.0181951	0.0135864	Bgn/Cemip/Chst11/Csgalnact1/Dcn/Has1/Has2/Itih1/Mamdc2/Ndnf/Spock2/Tnfaip6	12	1.1547
BP	GO:0065004	protein-DNA complex assembly	21/1124	171/18112	0.00213881	0.0182518	0.0136288	Asf1b/Cdc45/Cdt1/Cenpa/Cenpe/Cenph/Cenpi/Cenpk/Cenpn/Cenpo/Cenpt/Cenpw/Chaf1b/Dlgap5/Gmnn/Hells/Hjurp/Hmgb2/Ikzf1/Kntc1/Rad51	21	4.58258
BP	GO:0046879	hormone secretion	39/1124	389/18112	0.00215512	0.0183629	0.0137117	Abat/Adipoq/Adora1/Agt/Agtr2/Birc5/Blk/Btk/C1qtnf3/Camk2n1/Cd38/Gja1/Gpr27/Gpr68/Igfbp3/Il1rn/Il6/Ildr2/Inhba/Lep/Lepr/Lif/Lyn/Mc4r/Myo5a/Nos2/Nr1d1/Osm/Pax8/Ptprn/Rbp4/Retn/Scg5/Spp1/Sybu/Tacr2/Tfap2b/Vip/Vsnl1	39	1.44115
BP	GO:1901653	cellular response to peptide	45/1124	466/18112	0.00217057	0.0184664	0.013789	Acsl6/Adipoq/Agt/Agtr2/Apobec1/Arg1/Atp1a3/Brip1/Cacna1a/Ccl2/Ccna2/Cdc6/Cyp11b2/Cyp11b3/Dpep1/Erfe/Fcgr2b/Fn1/Foxj1/Gdf15/Gja1/Gjb2/Hdac9/Il18/Il1rl1/Il6/Insig1/Itga4/Klf15/Lcn2/Lep/Lgmn/Met/Mgarp/Mstn/Myh7/Myo5a/Pck1/Pcsk9/Ptpre/Rasgrf1/Socs3/Timeless/Trem2/Vim	45	3.42864
BP	GO:0019932	second-messenger-mediated signaling	35/1124	339/18112	0.00218517	0.0185623	0.0138606	Atp1a2/Atp1b1/Bst1/Ccl3/Ccr3/Ccr5/Clec7a/Cx3cr1/Cxcr4/Gbp1/Htr2b/Lep/Ndnf/Nos2/Nppb/Ntrk2/P2ry12/Pde10a/Pde2a/Pde5a/Ptprc/Ptprn/Rasd2/Rcan2/RGD1564899/Rgn/Rundc3a/Sctr/Selp/Siglec10/Syk/Tmem38b/Trem2/Vsnl1/Xcr1	35	1.85934
BP	GO:0051480	regulation of cytosolic calcium ion concentration	41/1124	415/18112	0.00220951	0.0187405	0.0139937	Adora1/Agt/Atp1a2/C3ar1/C5ar1/Cacna1a/Cacna1i/Capn3/Ccl3/Ccr3/Ccr5/Cd38/Cemip/Clec4b2/Cx3cr1/Cxcl3/Cxcr4/Dhrs7c/F2rl2/Gja1/Gnat2/Gstm7/Htr2b/Kcna5/Lyn/Mchr1/Myo5a/Ntsr1/Oxtr/P2rx2/P2rx5/P2ry6/Pik3cg/Ptgir/Ptprc/Slc8a3/Snca/Tmem38b/Trdn/Trpv2/Xcr1	41	1.09322
BP	GO:0007076	mitotic chromosome condensation	5/1124	16/18112	0.00223916	0.0189058	0.0141171	Cdca5/Ncapd2/Ncapg/Ncaph/Nusap1	5	2.23607
BP	GO:0015671	oxygen transport	5/1124	16/18112	0.00223916	0.0189058	0.0141171	Hba-a1/Hbb/Hbb-b1/LOC100134871/Ngb	5	-2.23607
BP	GO:1903978	regulation of microglial cell activation	5/1124	16/18112	0.00223916	0.0189058	0.0141171	Cst7/Ldlr/Nr1d1/Stap1/Trem2	5	1.34164
BP	GO:0071805	potassium ion transmembrane transport	25/1124	218/18112	0.00224679	0.0189416	0.0141438	Atp1a2/Atp1a3/Atp1b1/Dpp6/Fxyd2/Kcna5/Kcnab2/Kcnc1/Kcnc4/Kcnd1/Kcng1/Kcng4/Kcnip2/Kcnk13/Kcnmb4/Kcnn2/Kcnq4/Kcns3/Kel/P2ry12/Rgs7/Slc24a1/Tmem38b/Trem2/Wnk2	25	-1
BP	GO:0006281	DNA repair	47/1124	493/18112	0.00226502	0.0190457	0.0142216	Aunip/Bard1/Blm/Brca1/Brip1/Cdc45/Cdca5/Dtl/Eme1/Esco2/Exo1/Eya1/Fancd2/Fanci/Fgf10/Fignl1/Foxm1/Gen1/Gins2/Hdac9/Kif22/Mcm3/Mcm4/Mcm5/Mcm6/Mms22l/Neil3/Parpbp/Pif1/Pole/Pole2/Polq/Pttg1/Rad18/Rad51/Rad51b/Rad54b/Rad54l/Rmi2/Timeless/Tonsl/Trip13/Ube2t/Uhrf1/Was/Wdhd1/Zcwpw1	47	6.27219
BP	GO:0045471	response to ethanol	29/1124	266/18112	0.00227564	0.0190457	0.0142216	Abat/Adcy7/Adipoq/Apobec1/Birc5/Ccl2/Ccl7/Ccne1/Cd14/Cdk1/Cdo1/Cldn1/Csf2ra/Cybb/Cyp2e1/Glra1/Gsn/Ldlr/Lep/Mmp9/Mstn/Rbp4/Rgs7/S100a8/S100a9/Spi1/Tbxas1/Th/Tnc	29	1.29987
BP	GO:0071605	monocyte chemotactic protein-1 production	6/1124	23/18112	0.00227962	0.0190457	0.0142216	Adipoq/Apod/C1qtnf3/Cd84/Clec7a/Syk	6	0.816497
BP	GO:0071637	regulation of monocyte chemotactic protein-1 production	6/1124	23/18112	0.00227962	0.0190457	0.0142216	Adipoq/Apod/C1qtnf3/Cd84/Clec7a/Syk	6	0.816497
BP	GO:0072311	glomerular epithelial cell differentiation	6/1124	23/18112	0.00227962	0.0190457	0.0142216	Adipoq/Basp1/Foxj1/Klf15/Ptpro/Wt1	6	0
BP	GO:1900120	regulation of receptor binding	6/1124	23/18112	0.00227962	0.0190457	0.0142216	Adipoq/Atp2a3/Il10/Lox/Mmp9/Pcsk9	6	0.816497
BP	GO:0098883	synapse pruning	4/1124	10/18112	0.00228949	0.0190711	0.0142405	C3/Cx3cr1/Itgam/Trem2	4	2
BP	GO:1905522	negative regulation of macrophage migration	4/1124	10/18112	0.00228949	0.0190711	0.0142405	Cd200r1/Emilin1/Slamf8/Stap1	4	2
BP	GO:0031532	actin cytoskeleton reorganization	16/1124	117/18112	0.00234552	0.0194464	0.0145208	Asb2/Cass4/Csf1r/Fes/Fgf10/Gmfg/Gsn/Micall2/Nrk/Ntf3/Parvg/Phactr1/Plek/S100a9/Stap1/Thsd7b	16	1
BP	GO:0048477	oogenesis	16/1124	117/18112	0.00234552	0.0194464	0.0145208	Aspm/Aurka/Ccnb1/Ccnb2/Cdc20/Cdk1/Cyp51/Fbxo5/Kif20a/Lgr5/Mastl/Pde5a/Ptx3/Shb/Tnfaip6/Trip13	16	2.5
BP	GO:0007095	mitotic G2 DNA damage checkpoint signaling	8/1124	39/18112	0.00235134	0.0194464	0.0145208	Blm/Brca1/Cdk1/Clspn/Dtl/LOC100302465/Plk1/Ticrr	8	2.82843
BP	GO:0034142	toll-like receptor 4 signaling pathway	8/1124	39/18112	0.00235134	0.0194464	0.0145208	Cd14/Lbp/Lyn/Nr1d1/Scimp/Ticam2/Tnip3/Trem2	8	2.12132
BP	GO:0002822	regulation of adaptive immune response based on somatic recombination of immune receptors built from immunoglobulin superfamily domains	24/1124	207/18112	0.00235448	0.0194464	0.0145208	Arg1/Btk/C3/Cd40/Clec4a/Clec7a/Fcer1g/Fcgr1a/Fcgr2a/Fcgr2b/Foxj1/Il18/Il1rl1/Il6/Lilrb4/Nckap1l/Ptprc/Ripk3/Sash3/Slc11a1/Tnfrsf1b/Tnfsf18/Trem2/Was	24	4.49073
BP	GO:0022898	regulation of transmembrane transporter activity	31/1124	291/18112	0.00235545	0.0194464	0.0145208	Asic2/Atp1a2/Atp1b1/Cacna1a/Ccl2/Fgf13/Fgf14/Fxyd2/Fxyd6/Gja1/Gstm7/Kcnc1/Kcng1/Mmp9/Myo5a/Ntsr1/P2ry6/Pcsk9/Ppargc1a/Ptafr/Rasgrf1/Rgn/Scn4b/Sln/Snca/Stac/Stac2/Tlr9/Trdn/Trem2/Wnk2	31	-0.538816
BP	GO:0002704	negative regulation of leukocyte mediated immunity	12/1124	76/18112	0.0023884	0.0196297	0.0146576	Arg1/Cd300a/Cd84/Cx3cr1/Fcgr2b/Foxj1/Hmox1/Il13ra2/Lilrb4/Nckap1l/Ptprc/Spi1	12	2.3094
BP	GO:0046635	positive regulation of alpha-beta T cell activation	12/1124	76/18112	0.0023884	0.0196297	0.0146576	Blm/Cd80/Ikzf1/Il18/Il2rg/Il6/Lilrb4/Nckap1l/Ptprc/Sash3/Shb/Syk	12	2.88675
BP	GO:0045104	intermediate filament cytoskeleton organization	13/1124	86/18112	0.00239452	0.0196297	0.0146576	Bfsp2/Gfap/Krt14/Krt16/Krt2/Krt42/Krt5/Krt71/Krt77/Krt83/Mtm1/Nefl/Vim	13	1.38675
BP	GO:1904029	regulation of cyclin-dependent protein kinase activity	13/1124	86/18112	0.00239452	0.0196297	0.0146576	Blm/Ccna1/Ccna2/Ccnb1/Ccne1/Ccnf/Cdc6/Cdkn1c/Cks2/Mastl/Plk1/Psrc1/Stil	13	3.05085
BP	GO:0007204	positive regulation of cytosolic calcium ion concentration	37/1124	366/18112	0.00239523	0.0196297	0.0146576	Agt/C3ar1/C5ar1/Cacna1a/Cacna1i/Capn3/Ccl3/Ccr3/Ccr5/Cd38/Cemip/Clec4b2/Cx3cr1/Cxcl3/Cxcr4/Dhrs7c/F2rl2/Gja1/Gnat2/Gstm7/Htr2b/Lyn/Mchr1/Myo5a/Ntsr1/Oxtr/P2rx5/P2ry6/Pik3cg/Ptgir/Ptprc/Slc8a3/Snca/Tmem38b/Trdn/Trpv2/Xcr1	37	1.47959
BP	GO:0035821	modulation of process of another organism	7/1124	31/18112	0.00245337	0.0200472	0.0149694	Ccr5/Clec7a/Nos2/Reg3b/Reg3g/S100a9/Syk	7	2.64575
BP	GO:0051873	killing by host of symbiont cells	7/1124	31/18112	0.00245337	0.0200472	0.0149694	Arg1/Cxcl6/Ncf1/Pf4/Reg3g/Trem1/Trem3	7	2.64575
BP	GO:1902904	negative regulation of supramolecular fiber organization	21/1124	173/18112	0.00246626	0.0201231	0.0150261	Chadl/Ckap2/Emilin1/Fgf13/Fhod3/Gmfg/Gsn/Ldlr/Met/Myoc/Nav3/Snca/Stmn1/Stmn2/Tlr2/Tmeff2/Tmod1/Tmsb10/Tpx2/Trem2/Was	21	0.654654
BP	GO:0015844	monoamine transport	15/1124	107/18112	0.00247892	0.0201969	0.0150811	Abat/Agt/Agtr2/Cd300a/Fcer1g/Fcgr2a/Myo5a/Oxtr/P2ry12/Pcp4/Rab3b/Slc22a2/Snca/Syk/Vip	15	0.258199
BP	GO:0060078	regulation of postsynaptic membrane potential	20/1124	162/18112	0.00253097	0.0205909	0.0153753	Abat/Adora1/Chrne/Cux2/Fgf14/Gabre/Glra1/Gria2/Grid1/Igsf9b/Kcnc4/Met/Nr3c2/Ntsr1/P2rx2/P2rx5/Rgs7/Rims1/Slc8a3/Snca	20	-1.78885
BP	GO:0060402	calcium ion transport into cytosol	22/1124	185/18112	0.00255643	0.0207678	0.0155074	Cacna1a/Cacna1i/Capn3/Ccl3/Ccr5/Cemip/Clec4b2/Dhrs7c/Gstm7/Htr2b/Lyn/Myo5a/Ntsr1/P2rx5/P2ry6/Ptprc/Slc8a3/Snca/Tmem38b/Trdn/Trpv2/Xcr1	22	0.426401
BP	GO:0001776	leukocyte homeostasis	16/1124	118/18112	0.00256102	0.0207748	0.0155127	Ccnb2/Cfh/Cxcl6/Fcar/Fcer1g/Fcgr2b/Gpr183/Il18/Il6/Itgam/Lyn/Nckap1l/Nkx2-3/Pirb/Ripk3/Slc7a11	16	4
BP	GO:0051054	positive regulation of DNA metabolic process	32/1124	305/18112	0.00257222	0.0208353	0.0155579	Aurkb/Blm/Brca1/C3ar1/Cd40/Cdk1/Cdt1/Cst3/Dbf4/Dscc1/E2f7/E2f8/Eya1/Fgf10/Foxm1/Gins1/Gins2/Grem1/Hgf/Hmgb2/Igfbp3/Il6/Met/Nek2/Nox4/Ppargc1a/Ptprc/Rad51/Timeless/Was/Wt1/Zcwpw1	32	3.88909
BP	GO:0007098	centrosome cycle	17/1124	129/18112	0.00259991	0.0209356	0.0156327	Aurka/Brca1/Ccnf/Cep72/Fes/Gen1/Haus4/Kif11/LOC100302465/Ndc80/Nek2/Plk1/Plk4/Ppp1r12a/Sgo1/Stil/Wdr62	17	3.63803
BP	GO:0014812	muscle cell migration	17/1124	129/18112	0.00259991	0.0209356	0.0156327	Adipoq/Agt/Aif1/Gja1/Has2/Igfbp3/Il18/Megf10/Met/Mstn/Myo5a/Nox4/P2ry6/Ppargc1a/Retn/Six1/Thbs4	17	0.242536
BP	GO:0051209	release of sequestered calcium ion into cytosol	17/1124	129/18112	0.00259991	0.0209356	0.0156327	Capn3/Ccl3/Ccr5/Cemip/Clec4b2/Dhrs7c/Gstm7/Htr2b/Lyn/Myo5a/Ntsr1/P2ry6/Ptprc/Snca/Tmem38b/Trdn/Xcr1	17	0.727607
BP	GO:0031670	cellular response to nutrient	11/1124	67/18112	0.0026071	0.0209356	0.0156327	Brip1/Ccne1/Cyp11b2/Eln/Fes/Folr2/Hmox1/Lep/Nos2/Tnc/Trem1	11	2.7136
BP	GO:0032615	interleukin-12 production	11/1124	67/18112	0.0026071	0.0209356	0.0156327	Cd40/Clec7a/Il10/Laptm5/Lep/Scimp/Syk/Tlr2/Tlr8/Tlr9/Unc93b1	11	2.7136
BP	GO:0032655	regulation of interleukin-12 production	11/1124	67/18112	0.0026071	0.0209356	0.0156327	Cd40/Clec7a/Il10/Laptm5/Lep/Scimp/Syk/Tlr2/Tlr8/Tlr9/Unc93b1	11	2.7136
BP	GO:0002706	regulation of lymphocyte mediated immunity	24/1124	209/18112	0.00267284	0.021404	0.0159825	Arg1/Btk/C3/Cd40/Fcer1g/Fcgr1a/Fcgr2a/Fcgr2b/Foxj1/Il18/Il6/Lep/Lilrb4/Nckap1l/Ncr3/Ptprc/Raet1e/Ripk3/Sash3/Slamf6/Tnfrsf1b/Trem2/Vav1/Was	24	4.08248
BP	GO:0002292	T cell differentiation involved in immune response	12/1124	77/18112	0.0026731	0.021404	0.0159825	Batf/Bcl3/Clec4d/Clec4e/Fcer1g/Gpr183/Il18/Il6/Pck1/Shb/Slamf6/Tnfsf18	12	2.3094
BP	GO:0014066	regulation of phosphatidylinositol 3-kinase signaling	15/1124	108/18112	0.00271764	0.0217294	0.0162255	Agt/Cep55/Dcn/Fgr/Fn1/Hgf/Il18/Lep/Myoc/Ncf1/Ntrk2/Osm/Selp/Serpine2/Trem2	15	1.29099
BP	GO:0097696	receptor signaling pathway via STAT	22/1124	186/18112	0.00273416	0.0218303	0.0163008	Agt/Bcl3/Cd300a/Cd40/Crlf1/Csf1r/Csf2ra/Csf2rb/Cxcl6/Gfra2/Il10/Il10ra/Il18/Il6/Lep/Lif/Lyn/Mst1/Osm/Ptprc/Socs3/Tnfsf18	22	2.98481
BP	GO:0051953	negative regulation of amine transport	8/1124	40/18112	0.00278206	0.022181	0.0165627	Abat/Adora1/Agtr2/Il1rn/Lep/Myo5a/P2ry12/Snca	8	0.707107
BP	GO:0006275	regulation of DNA replication	18/1124	141/18112	0.0028158	0.0224179	0.0167396	Blm/Ccna2/Cdk1/Cdt1/Cst3/Dbf4/Dscc1/E2f7/E2f8/Esco2/Fbxo5/Gins1/Gins2/Gmnn/Il6/Met/Ticrr/Timeless	18	3.77124
BP	GO:0051283	negative regulation of sequestering of calcium ion	17/1124	130/18112	0.00282258	0.0224399	0.016756	Capn3/Ccl3/Ccr5/Cemip/Clec4b2/Dhrs7c/Gstm7/Htr2b/Lyn/Myo5a/Ntsr1/P2ry6/Ptprc/Snca/Tmem38b/Trdn/Xcr1	17	0.727607
BP	GO:0062197	cellular response to chemical stress	40/1124	408/18112	0.00284621	0.0225956	0.0168723	Aif1/Aldh3b1/Arg1/Btk/Capn3/Cdk1/Cfh/Cst3/Ddias/Dhfr/Ect2/Efhd1/Fancd2/Fcar/Fxyd2/Gjb2/Gpr37l1/Hgf/Hk3/Hmox1/Il10/Il18/Il6/Itgam/Lcn2/Melk/Met/Mmp9/Mpo/Ncf1/Ngb/Ppargc1a/Pycr1/Reg3b/Ripk3/Scn2a/Slc25a23/Slc7a11/Snca/Trem2	40	3.79473
BP	GO:0001938	positive regulation of endothelial cell proliferation	14/1124	98/18112	0.00285112	0.0226024	0.0168774	Arg1/Ccl11/Ccl2/Ccr3/Hmgb2/Hmox1/Htr2b/Il10/Itga4/Plxnb3/Sema5a/Thbs4/Vash2/Vip	14	2.13809
BP	GO:1904646	cellular response to amyloid-beta	9/1124	49/18112	0.00286007	0.0226412	0.0169063	Atp1a3/Cacna1a/Fcgr2b/Fn1/Gja1/Itga4/Lcn2/Lgmn/Trem2	9	2.33333
BP	GO:0031643	positive regulation of myelination	6/1124	24/18112	0.00288196	0.0227499	0.0169875	Cst7/Egr2/Hgf/Itgax/Mag/Tnfrsf1b	6	1.63299
BP	GO:0090026	positive regulation of monocyte chemotaxis	6/1124	24/18112	0.00288196	0.0227499	0.0169875	Aif1/Ccl2/Cx3cr1/Lgmn/Pla2g7/Tnfsf18	6	2.44949
BP	GO:0014009	glial cell proliferation	11/1124	68/18112	0.0029396	0.0231395	0.0172784	Areg/Csf1r/E2f1/Gfap/Idh2/Il6/Lepr/Lgi4/Lyn/Trem2/Vim	11	1.50756
BP	GO:0031640	killing of cells of another organism	11/1124	68/18112	0.0029396	0.0231395	0.0172784	Ccl11/Ccl12/Ccr5/Clec7a/Cxcl14/Cxcl3/Lyz2/Nos2/Nppb/Pf4/Syk	11	2.11058
BP	GO:0060562	epithelial tube morphogenesis	39/1124	396/18112	0.00294825	0.0231749	0.0173048	Adamts16/Agt/Agtr2/Alox12/Alx1/Areg/Asb2/Ccl11/Col4a1/Csmd1/Cthrc1/Ctsz/Cxcr4/Eya1/Fgf10/Fmn1/Gbx2/Gja1/Grem1/Irx3/Itgax/Kif20b/Lcn2/Lgr5/Met/Mst1/Ntn1/Pax8/Sema5a/Sfrp5/Six1/Six2/Sostdc1/Sox2/Stil/Timeless/Tnc/Wnt11/Wt1	39	-0.160128
BP	GO:0002523	leukocyte migration involved in inflammatory response	7/1124	32/18112	0.00297472	0.0232543	0.0173641	Ccl2/Itgam/Itgb2/Lbp/S100a8/S100a9/Slamf8	7	2.64575
BP	GO:0035590	purinergic nucleotide receptor signaling pathway	7/1124	32/18112	0.00297472	0.0232543	0.0173641	Adora1/P2rx2/P2rx5/P2ry12/P2ry13/P2ry6/Ptafr	7	1.88982
BP	GO:0045577	regulation of B cell differentiation	7/1124	32/18112	0.00297472	0.0232543	0.0173641	Il10/Il2rg/Nckap1l/Nfam1/Slamf8/Syk/Tlr9	7	2.64575
BP	GO:0051702	biological process involved in interaction with symbiont	15/1124	109/18112	0.00297501	0.0232543	0.0173641	Arg1/Ccl12/Ccl3/Csf1r/Cx3cr1/Cxcl6/Fn1/Gpx2/Hmox1/Ncf1/Pf4/Ptx3/Reg3g/Trem1/Trem3	15	3.87298
BP	GO:0051965	positive regulation of synapse assembly	12/1124	78/18112	0.00298478	0.0232696	0.0173755	Adgrb1/Adgrb3/Asic2/Cux2/Lrrc4b/Lrrtm4/Ntrk2/Oxtr/Slitrk1/Slitrk2/Srpx2/Thbs2	12	-2.3094
BP	GO:0045619	regulation of lymphocyte differentiation	23/1124	199/18112	0.00298531	0.0232696	0.0173755	Ctla4/Cyp26b1/Dtx1/Fancd2/Foxj1/Ikzf1/Il10/Il18/Il1rl2/Il2rg/Il36b/Il6/Lilrb4/Nckap1l/Nfam1/Pck1/Ptprc/Sash3/Shb/Slamf8/Syk/Tlr9/Tnfsf18	23	2.71069
BP	GO:0060348	bone development	29/1124	271/18112	0.0029932	0.0232985	0.0173971	Amer1/Bgn/Cfh/Csgalnact1/Cyp26b1/Fam20c/Frem1/Gja1/Gpr68/Grem1/Has2/Insig1/Lep/Lepr/Lox/Msx1/Myoc/P3h1/Pappa2/Ptprc/Rgn/Runx2/Sfrp4/Sh3pxd2b/Smad9/Tmem119/Tmem38b/Tnn/Tyrobp	29	2.04265
BP	GO:0090231	regulation of spindle checkpoint	5/1124	17/18112	0.00301163	0.0233443	0.0174314	Ccnb1/Cdt1/Gen1/Mad2l1/Ndc80	5	2.23607
BP	GO:0090266	regulation of mitotic cell cycle spindle assembly checkpoint	5/1124	17/18112	0.00301163	0.0233443	0.0174314	Ccnb1/Cdt1/Gen1/Mad2l1/Ndc80	5	2.23607
BP	GO:1903504	regulation of mitotic spindle checkpoint	5/1124	17/18112	0.00301163	0.0233443	0.0174314	Ccnb1/Cdt1/Gen1/Mad2l1/Ndc80	5	2.23607
BP	GO:0044070	regulation of anion transport	16/1124	120/18112	0.00304148	0.023543	0.0175797	Abat/Adora1/Agt/Agtr2/Arg1/Cebpb/Ces1d/Gabre/Il1rn/Lep/Ntsr1/Ptafr/Sfrp4/Slc6a1/Snca/Syk	16	0
BP	GO:0001763	morphogenesis of a branching structure	27/1124	247/18112	0.00304659	0.0235499	0.0175849	Adamts16/Agt/Agtr2/Areg/Ccl11/Col4a1/Csmd1/Ctsz/Cxcr4/Eya1/Fgf10/Gbx2/Grem1/Hgf/Hoxb13/Il10/Il6/Met/Pax8/Sema5a/Six1/Six2/Socs3/Sox2/Timeless/Tnc/Wt1	27	0.96225
BP	GO:0070374	positive regulation of ERK1 and ERK2 cascade	26/1124	235/18112	0.00305531	0.0235847	0.0176108	Bmper/C1qtnf3/C3/C5ar1/Ccl11/Ccl12/Ccl2/Ccl3/Ccl6/Ccl7/Ccl9/Chi3l1/Csf1r/Cxcr4/Fgf10/Gpbar1/Gpr183/Htr2b/Il6/Nox4/P2ry6/Pla2g5/Ptprc/Scimp/Tlr2/Trem2	26	3.92232
BP	GO:0042531	positive regulation of tyrosine phosphorylation of STAT protein	10/1124	59/18112	0.00316434	0.0243589	0.0181889	Cd40/Crlf1/Csf1r/Il18/Il6/Lep/Lif/Lyn/Osm/Tnfsf18	10	2.52982
BP	GO:0050732	negative regulation of peptidyl-tyrosine phosphorylation	10/1124	59/18112	0.00316434	0.0243589	0.0181889	Cd300a/Fam72a/Il18/Lilrb4/Ncapg2/Ntf3/Ptprc/Samsn1/Socs3/Srcin1	10	1.89737
BP	GO:1901617	organic hydroxy compound biosynthetic process	26/1124	236/18112	0.00323685	0.0248827	0.0185801	Agtr2/Alox12/Ces1d/Cyb5r2/Cyp11b2/Cyp11b3/Cyp2d4/Cyp51/Dhfr/Hmgcs1/Idi1/Insig1/Lep/Myo5a/Nr1d1/Ntsr1/P2ry6/Pck1/Plek/Ptafr/Slc7a11/Snai1/Snca/Sqle/Stard4/Th	26	1.1767
BP	GO:0002700	regulation of production of molecular mediator of immune response	21/1124	177/18112	0.00324902	0.0249315	0.0186165	Arg1/Cd37/Cd40/Clec7a/Fcer1g/Fcgr2b/Hmox1/Il10/Il13ra2/Il18/Il6/Laptm5/Lilrb4/Ptprc/Rbp4/Sash3/Scimp/Siglec10/Tlr2/Tlr9/Tnfrsf1b	21	3.7097
BP	GO:0030004	cellular monovalent inorganic cation homeostasis	15/1124	110/18112	0.00325213	0.0249315	0.0186165	Agt/Agtr2/Atp1a2/Atp1a3/Atp1b1/Atp6v0d2/C7/Hvcn1/LOC681325/Nr3c2/Slamf8/Slc11a1/Slc4a8/Spp1/Tfap2b	15	1.29099
BP	GO:0042692	muscle cell differentiation	42/1124	437/18112	0.00325902	0.0249501	0.0186304	Acta1/Adgrb1/Adgrb3/Agt/Agtr2/Asb2/C3/Capn3/Ccnb1/Cd53/Cdk1/Cfh/Cyp26b1/Dpf3/Enpp3/Fgf10/Fhod3/Gdf15/Grem1/Hdac9/Irx3/Itga8/Kel/Ldb3/Lox/Megf10/Met/Msx1/Myh6/Nox4/Nppb/Ntf3/P2rx2/Popdc3/Rbm38/Six1/Tbx5/Tmem119/Tmod1/Tnnt1/Trdn/Wt1	42	-0.308607
BP	GO:0019884	antigen processing and presentation of exogenous antigen	8/1124	41/18112	0.0032719	0.0249711	0.0186461	Clec4a/Clec4a3/Fcer1g/Fcgr1a/Fcgr2a/Fcgr2b/RT1-DMb/Unc93b1	8	2.82843
BP	GO:0036474	cell death in response to hydrogen peroxide	8/1124	41/18112	0.0032719	0.0249711	0.0186461	Gpr37l1/Hgf/Hk3/Il10/Met/Ngb/Pycr1/Reg3b	8	1.41421
BP	GO:0006638	neutral lipid metabolic process	18/1124	143/18112	0.00328414	0.0249711	0.0186461	Abca17/Acsl6/Apobec1/C3/Ces1d/Cyp2e1/Dgkg/Insig1/Ldlr/Nkx2-3/Pck1/Pcsk9/Pik3cg/Rgn/Scd/Snca/Thrb/Thrsp	18	-0.471405
BP	GO:0014065	phosphatidylinositol 3-kinase signaling	18/1124	143/18112	0.00328414	0.0249711	0.0186461	Agt/Cep55/Dcn/Fgr/Fn1/Hgf/Htr2b/Il18/Lep/Myoc/Ncf1/Ntrk2/Osm/Pik3cg/Pik3r5/Selp/Serpine2/Trem2	18	1.88562
BP	GO:0031023	microtubule organizing center organization	18/1124	143/18112	0.00328414	0.0249711	0.0186461	Aurka/Brca1/Ccnf/Cep72/Fes/Foxj1/Gen1/Haus4/Kif11/LOC100302465/Ndc80/Nek2/Plk1/Plk4/Ppp1r12a/Sgo1/Stil/Wdr62	18	3.29983
BP	GO:1903532	positive regulation of secretion by cell	37/1124	373/18112	0.00329837	0.0250209	0.0186832	Abat/Agt/Blk/C1qtnf3/Cacna1i/Camk2n1/Cd33/Cd38/Fcer1g/Fgr/Gja1/Gpr27/Gpr68/Il6/Itgam/Itgb2/Lep/Lepr/Lif/Myom1/Ntsr1/Oxtr/Pcp4/Pcsk1/Ptafr/Rbp4/Retn/Slc4a8/Snca/Spp1/Sybu/Syk/Tacr2/Tlr2/Trem2/Vip/Vsnl1	37	0.821995
BP	GO:0045005	DNA-templated DNA replication maintenance of fidelity	9/1124	50/18112	0.00329965	0.0250209	0.0186832	Blm/Eme1/Gen1/Mms22l/Pole/Rad51/Timeless/Tonsl/Traip	9	3
BP	GO:2000027	regulation of animal organ morphogenesis	17/1124	132/18112	0.0033156	0.0251077	0.0187481	Agt/Agtr2/Ajap1/Cthrc1/Fgf10/Grem1/Hgf/Met/Msx1/Pax8/Runx2/Sapcd2/Sfrp5/Six1/Six2/Wnt11/Wt1	17	0.242536
BP	GO:0042130	negative regulation of T cell proliferation	12/1124	79/18112	0.00332525	0.0251467	0.0187772	Arg1/Cd80/Cebpb/Ctla4/Foxj1/Laptm5/Lgals5/Lilrb4/Pde5a/Tarm1/Vsig4/Zc3h12d	12	1.73205
BP	GO:0048660	regulation of smooth muscle cell proliferation	22/1124	189/18112	0.00333103	0.0251562	0.0187843	Adipoq/Agt/Aif1/Alox12/Apod/C3ar1/Gja1/Hbegf/Hmox1/Igfbp3/Il10/Il18/Il6/Mmp9/Nppb/Orc1/P2ry6/Ppargc1a/Ptafr/Ptgir/Retn/Vip	22	1.70561
BP	GO:0022612	gland morphogenesis	20/1124	166/18112	0.00336534	0.025381	0.0189522	Areg/Arg1/Ccl11/Cebpb/Csmd1/Fgf10/Hgf/Hoxb13/Id4/Il18/Il6/Met/Mki67/Msn/Mst1/Nkx2-3/Ntn1/Sfrp4/Sostdc1/Tnc	20	0.894427
BP	GO:0033029	regulation of neutrophil apoptotic process	4/1124	11/18112	0.00342208	0.0255671	0.0190911	Fcar/Fcgr2b/Il18/Slc7a11	4	2
BP	GO:0045144	meiotic sister chromatid segregation	4/1124	11/18112	0.00342208	0.0255671	0.0190911	Bub1/Bub1b/Sgo1/Sgo2	4	2
BP	GO:0045835	negative regulation of meiotic nuclear division	4/1124	11/18112	0.00342208	0.0255671	0.0190911	Fbxo5/Lif/Osm/Trip13	4	2
BP	GO:0051177	meiotic sister chromatid cohesion	4/1124	11/18112	0.00342208	0.0255671	0.0190911	Bub1/Bub1b/Sgo1/Sgo2	4	2
BP	GO:0070601	centromeric sister chromatid cohesion	4/1124	11/18112	0.00342208	0.0255671	0.0190911	Bub1/Bub1b/Sgo1/Sgo2	4	2
BP	GO:0086064	cell communication by electrical coupling involved in cardiac conduction	4/1124	11/18112	0.00342208	0.0255671	0.0190911	Gja5/Irx3/Tbx5/Trdn	4	-1
BP	GO:2000425	regulation of apoptotic cell clearance	4/1124	11/18112	0.00342208	0.0255671	0.0190911	C3/Ccl2/Cd300lf/Trem2	4	2
BP	GO:0060538	skeletal muscle organ development	25/1124	225/18112	0.0034324	0.0256099	0.0191231	Acta1/Asb2/Capn3/Cntfr/Csf1r/Cyp26b1/Dcn/Egr2/Eln/Hdac9/Hlf/Kel/Megf10/Met/Msc/Mstn/Mtm1/Myom1/P2rx2/P2rx5/Popdc3/Rxrg/Six1/Usp2/Wt1	25	-1
BP	GO:0002718	regulation of cytokine production involved in immune response	14/1124	100/18112	0.00344316	0.0256559	0.0191574	Arg1/Clec7a/Fcer1g/Hmox1/Il10/Il18/Il6/Laptm5/Lilrb4/Sash3/Scimp/Tlr2/Tlr9/Tnfrsf1b	14	3.74166
BP	GO:0044706	multi-multicellular organism process	34/1124	336/18112	0.00345746	0.0257281	0.0192113	Adcy7/Agt/Alas2/Arg1/Ccl2/Cd38/Corin/Csmd1/Cst3/Cyp1a1/Cyp2d4/Gja1/Gjb2/Igfbp3/Il1rn/Lep/Lepr/Lif/Mmp9/Mst1/Ndp/Nrk/Oxtr/Pnoc/Ptafr/Reg3b/Serpine2/Sfrp4/Sh3pxd2b/Sostdc1/Tekt3/Timp1/Tk1/Vim	34	1.02899
BP	GO:0007178	transmembrane receptor protein serine/threonine kinase signaling pathway	38/1124	387/18112	0.00348103	0.025869	0.0193165	Adamtsl2/Bmp3/Bmper/Ccl2/Cd109/Cdc45/Cdkn1c/Chrdl2/Chst11/Cidea/Cilp/Crb2/Dlx3/Emilin1/Fgf10/Gdf10/Gdf15/Gdf5/Grem1/Inhba/Itga8/Ldlrad4/Lox/Ltbp2/Mstn/Msx1/Ntrk2/Peg10/Runx2/Sfrp4/Sfrp5/Smad9/Sostdc1/Spi1/Tfap2b/Tnfaip6/Ucma/Vim	38	1.94666
BP	GO:0009914	hormone transport	39/1124	400/18112	0.0035055	0.0260162	0.0194265	Abat/Adipoq/Adora1/Agt/Agtr2/Birc5/Blk/Btk/C1qtnf3/Camk2n1/Cd38/Gja1/Gpr27/Gpr68/Igfbp3/Il1rn/Il6/Ildr2/Inhba/Lep/Lepr/Lif/Lyn/Mc4r/Myo5a/Nos2/Nr1d1/Osm/Pax8/Ptprn/Rbp4/Retn/Scg5/Spp1/Sybu/Tacr2/Tfap2b/Vip/Vsnl1	39	1.44115
BP	GO:0016125	sterol metabolic process	18/1124	144/18112	0.00354152	0.0262277	0.0195844	Ces1d/Cyb5r2/Cyp11b2/Cyp11b3/Cyp26b1/Cyp51/Hmgcs1/Idi1/Insig1/Ldlr/Lep/Lepr/Lipa/Pcsk9/Pctp/Soat1/Sqle/Thrb	18	1.41421
BP	GO:0002286	T cell activation involved in immune response	15/1124	111/18112	0.00355009	0.0262277	0.0195844	Batf/Bcl3/Clec4d/Clec4e/Fcer1g/Gpr183/Il18/Il6/Nckap1l/Pck1/RT1-DMb/Shb/Slamf6/Slc11a1/Tnfsf18	15	2.84019
BP	GO:0035710	CD4-positive, alpha-beta T cell activation	15/1124	111/18112	0.00355009	0.0262277	0.0195844	Batf/Bcl3/Cebpb/Gpr183/Il18/Il2rg/Il6/Lgals5/Nckap1l/Nkx2-3/Sash3/Shb/Slamf6/Tarm1/Tnfsf18	15	2.84019
BP	GO:0048754	branching morphogenesis of an epithelial tube	22/1124	190/18112	0.00355279	0.0262277	0.0195844	Adamts16/Agt/Agtr2/Areg/Ccl11/Col4a1/Csmd1/Ctsz/Cxcr4/Eya1/Fgf10/Gbx2/Grem1/Met/Pax8/Sema5a/Six1/Six2/Sox2/Timeless/Tnc/Wt1	22	0.426401
BP	GO:0031570	DNA integrity checkpoint signaling	16/1124	122/18112	0.00359408	0.0263706	0.0196911	Blm/Brca1/Cdc6/Cdk1/Cdt1/Clspn/Dtl/E2f1/Eme1/Fancd2/LOC100302465/Orc1/Plk1/Rbm38/Ticrr/Timeless	16	3.5
BP	GO:0035634	response to stilbenoid	6/1124	25/18112	0.00359578	0.0263706	0.0196911	Cidea/Gsta2/Gsta5/Hba-a1/Idi1/Ppargc1a	6	0
BP	GO:0044342	type B pancreatic cell proliferation	6/1124	25/18112	0.00359578	0.0263706	0.0196911	Birc5/Igfbp3/Igfbp4/Nr1d1/Ptprn/Sgpp2	6	0
BP	GO:0072273	metanephric nephron morphogenesis	6/1124	25/18112	0.00359578	0.0263706	0.0196911	Fmn1/Grem1/Lif/Pax8/Six2/Wt1	6	1.63299
BP	GO:0090189	regulation of branching involved in ureteric bud morphogenesis	6/1124	25/18112	0.00359578	0.0263706	0.0196911	Agt/Agtr2/Grem1/Pax8/Six1/Six2	6	0
BP	GO:0019722	calcium-mediated signaling	24/1124	214/18112	0.00363179	0.0265997	0.0198622	Atp1a2/Atp1b1/Bst1/Ccl3/Ccr3/Ccr5/Clec7a/Cx3cr1/Cxcr4/Gbp1/Htr2b/Ntrk2/P2ry12/Ptprc/Rcan2/RGD1564899/Rgn/Selp/Siglec10/Syk/Tmem38b/Trem2/Vsnl1/Xcr1	24	1.63299
BP	GO:0048015	phosphatidylinositol-mediated signaling	21/1124	179/18112	0.00371249	0.0271552	0.0202769	Agt/Cep55/Csf1r/Dcn/Fgr/Fn1/Gsn/Hgf/Htr2b/Il18/Lep/Myoc/Ncf1/Ntrk2/Osm/Pik3cg/Pik3r5/Ptafr/Selp/Serpine2/Trem2	21	1.96396
BP	GO:0090596	sensory organ morphogenesis	33/1124	325/18112	0.00372803	0.0272332	0.0203352	Cfh/Col11a1/Col5a1/Col8a1/Crb1/Crb2/Cthrc1/Cyp26b1/Dio3/Eya1/Fgf10/Foxf2/Gbx2/Gnat2/Ikzf1/Insig1/Irx5/Itga8/Kcnq4/Msx1/Myo7a/Ntn1/Ntrk2/Pax8/Rbp4/Six1/Six2/Sobp/Sox2/Tfap2b/Th/Thrb/Whrn	33	-1.21854
BP	GO:1901222	regulation of NIK/NF-kappaB signaling	14/1124	101/18112	0.00377476	0.0275384	0.0205631	Bcl3/Birc3/C1qtnf3/Cd14/Grem1/Il18/Laptm5/Nr3c2/Ptp4a3/Spi1/Tlr2/Tlr7/Tlr9/Trem2	14	2.67261
BP	GO:0046638	positive regulation of alpha-beta T cell differentiation	9/1124	51/18112	0.00379066	0.0275824	0.0205959	Ikzf1/Il18/Il2rg/Il6/Lilrb4/Nckap1l/Sash3/Shb/Syk	9	2.33333
BP	GO:1902622	regulation of neutrophil migration	9/1124	51/18112	0.00379066	0.0275824	0.0205959	Bst1/C3ar1/C5ar1/Lbp/Nckap1l/Sell/Slamf8/Thbs4/Tnfaip6	9	3
BP	GO:0014823	response to activity	18/1124	145/18112	0.0038154	0.0277262	0.0207033	Adipoq/Agt/Capn3/Ccl2/Cdk1/Cxcr4/Fn1/Il10/Il1rn/Il6/Lep/Mstn/Ncf2/Nos2/Pck1/Ppargc1a/Sult1a1/Th	18	0.471405
BP	GO:0007369	gastrulation	23/1124	203/18112	0.00383302	0.0277612	0.0207295	Adipoq/Col11a1/Col5a1/Col8a1/Crb2/Dusp2/Elf5/Eya1/Fn1/Gja1/Il10/Il1rn/Inhba/Itga4/Itga8/Itgb2/Mmp9/Nat8f5/Plpp3/Six2/Snai1/Sox2/Wnt11	23	1.4596
BP	GO:0071214	cellular response to abiotic stimulus	41/1124	428/18112	0.00383513	0.0277612	0.0207295	Agt/Asic2/Atp1a2/Aurkb/Bard1/Blm/Brca1/Capn3/Cd40/Crb1/Cyp11b2/Ddias/Ect2/Efhd1/Fignl1/Fxyd2/Gja1/Gpr68/Hvcn1/Il13ra2/Il18/Il1rl1/Lcn2/Mag/Mfap4/Mme/Mmp9/Nox4/Nppb/Pbk/Pck1/Pde2a/Ptafr/Rad51/Scn2a/Slc25a23/Timp1/Tlr5/Tlr7/Tlr8/Wnt11	41	2.65495
BP	GO:0104004	cellular response to environmental stimulus	41/1124	428/18112	0.00383513	0.0277612	0.0207295	Agt/Asic2/Atp1a2/Aurkb/Bard1/Blm/Brca1/Capn3/Cd40/Crb1/Cyp11b2/Ddias/Ect2/Efhd1/Fignl1/Fxyd2/Gja1/Gpr68/Hvcn1/Il13ra2/Il18/Il1rl1/Lcn2/Mag/Mfap4/Mme/Mmp9/Nox4/Nppb/Pbk/Pck1/Pde2a/Ptafr/Rad51/Scn2a/Slc25a23/Timp1/Tlr5/Tlr7/Tlr8/Wnt11	41	2.65495
BP	GO:0007163	establishment or maintenance of cell polarity	25/1124	227/18112	0.00385508	0.0278695	0.0208103	Cenpa/Crb1/Crb2/Cyp26b1/Dlg2/Eya1/Fez1/Fgf10/Fgf13/Foxj1/Fscn1/Gja1/Gsn/Insc/Kif20b/Kif2c/Mad2l1/Msn/Nckap1l/Ndc80/Parvg/Plk1/Sapcd2/Spag5/Wnt11	25	0.6
BP	GO:0035725	sodium ion transmembrane transport	20/1124	168/18112	0.0038618	0.0278819	0.0208196	Asic2/Asic4/Atp1a2/Atp1a3/Atp1b1/Cacna1i/Fgf13/Fgf14/Fxyd2/Fxyd6/Pcsk9/Scn2a/Scn4b/Scn7a/Slc24a1/Slc4a8/Slc5a1/Slc6a1/Slc8a3/Wnk2	20	-0.894427
BP	GO:0060048	cardiac muscle contraction	17/1124	134/18112	0.0038778	0.0279613	0.0208788	Adora1/Atp1a2/Atp1a3/Atp1b1/Cxcr4/Fgf13/Gja5/Gsn/Kcna5/Kcnn2/Met/Myh6/Myh7/Pde5a/Scn4b/Tmem38b/Tnnc1	17	-0.727607
BP	GO:0015850	organic hydroxy compound transport	29/1124	276/18112	0.0038949	0.0280483	0.0209438	Abat/Abcb1b/Abcb4/Agt/Agtr2/Aqp7/Cd300a/Ces1d/Fcer1g/Fcgr2a/Igfbp3/Il6/Ldlr/Lep/Msr1/Myo5a/Osbp2/Oxtr/P2ry12/Pcp4/Pcsk9/Rab3b/Rbp4/Slc22a2/Snca/Spp1/Stard4/Syk/Vip	29	0.557086
BP	GO:0010919	regulation of inositol phosphate biosynthetic process	5/1124	18/18112	0.00395933	0.0283659	0.021181	Ntsr1/P2ry6/Plek/Ptafr/Snca	5	0.447214
BP	GO:0035865	cellular response to potassium ion	5/1124	18/18112	0.00395933	0.0283659	0.021181	Cyp11b2/Cyp11b3/Dlg2/Nptx1/Ppargc1a	5	-0.447214
BP	GO:0070486	leukocyte aggregation	5/1124	18/18112	0.00395933	0.0283659	0.021181	Cfh/Has2/Msn/S100a8/S100a9	5	2.23607
BP	GO:0072077	renal vesicle morphogenesis	5/1124	18/18112	0.00395933	0.0283659	0.021181	Fmn1/Grem1/Lif/Pax8/Six2	5	1.34164
BP	GO:0032890	regulation of organic acid transport	13/1124	91/18112	0.00396582	0.0283759	0.0211885	Abat/Acsl6/Adora1/Agt/Agtr2/Arg1/Erfe/Il1rn/Lep/Ntsr1/Slc6a1/Snca/Syk	13	-0.27735
BP	GO:0031641	regulation of myelination	10/1124	61/18112	0.00406115	0.0289838	0.0216424	Cst7/Egr2/Hgf/Itgax/Kif14/Lgi4/Mag/Rxrg/Tg/Tnfrsf1b	10	1.26491
BP	GO:0051930	regulation of sensory perception of pain	10/1124	61/18112	0.00406115	0.0289838	0.0216424	Adora1/Ccl3/Fabp5/Fcgr1a/Hba-a1/Il10/Kcnc4/Ntsr1/Ptafr/Vip	10	1.26491
BP	GO:0060042	retina morphogenesis in camera-type eye	12/1124	81/18112	0.0041002	0.0291891	0.0217957	Cfh/Crb1/Crb2/Dio3/Gnat2/Ikzf1/Irx5/Ntrk2/Rbp4/Sox2/Tfap2b/Thrb	12	-1.1547
BP	GO:1903522	regulation of blood circulation	29/1124	277/18112	0.00410038	0.0291891	0.0217957	Adora1/Agt/Agtr2/Asic2/Atp1a2/Atp1b1/Cd38/Fgf13/Gja1/Gja5/Hbegf/Irx3/Irx5/Kcna5/Kcnn2/Lep/Myh6/Myh7/Nos2/Oxtr/Pde5a/Scn4b/Tacr3/Tbx5/Tbxas1/Th/Thrb/Tmem38b/Trdn	29	-2.04265
BP	GO:0009308	amine metabolic process	16/1124	124/18112	0.00422669	0.0300499	0.0224385	Abat/Agtr2/Aoc1/Cyp1a1/Cyp2d4/Inmt/Itgam/Maoa/Myo5a/Slc7a11/Slc7a7/Snca/Sult1a1/Sult1d1/Tacr3/Th	16	-0.5
BP	GO:1903039	positive regulation of leukocyte cell-cell adhesion	26/1124	241/18112	0.0042872	0.0304086	0.0227063	Aif1/Blm/Ccl2/Cd80/Has2/Icos/Ikzf1/Il18/Il1rl2/Il2rg/Il36b/Il6/Itga4/Itgb2/Lep/Lgals1/Lilrb4/Nckap1l/Pck1/Ptafr/Ptprc/RT1-DMb/Sash3/Selp/Shb/Syk	26	3.92232
BP	GO:0034614	cellular response to reactive oxygen species	22/1124	193/18112	0.0042935	0.0304086	0.0227063	Arg1/Btk/Cdk1/Cfh/Cst3/Dhfr/Ect2/Gpr37l1/Hgf/Hk3/Il10/Il18/Il6/Lcn2/Met/Mmp9/Mpo/Ncf1/Ngb/Pycr1/Reg3b/Ripk3	22	2.98481
BP	GO:1903305	regulation of regulated secretory pathway	22/1124	193/18112	0.0042935	0.0304086	0.0227063	Blk/Cacna1a/Cacna1i/Cd300a/Cd84/Fcer1g/Fes/Fgr/Hmox1/Il13ra2/Itgam/Itgb2/Lyn/Nckap1l/Nr3c2/P2rx2/Pram1/Ptafr/Slc4a8/Spi1/Syk/Syp	22	2.13201
BP	GO:0007249	I-kappaB kinase/NF-kappaB signaling	29/1124	278/18112	0.00431493	0.0305217	0.0227908	Adipoq/Bcl3/Btk/Capn3/Cd40/Clec4a/Clec4d/Clec7a/Cx3cr1/Ect2/Gja1/Hmox1/Htr2b/Il1rl1/Lgals1/Lilrb4/Nek6/Nr1d1/Ripk3/S100a4/Ticam2/Tifa/Tlr2/Tlr7/Tlr8/Tlr9/Tnip3/Trem2/Trim59	29	4.64238
BP	GO:0051954	positive regulation of amine transport	9/1124	52/18112	0.00433706	0.0306007	0.0228497	Abat/Agt/Ntsr1/Oxtr/Pcp4/Rab3b/Slc6a1/Tacr2/Vip	9	-2.33333
BP	GO:1903053	regulation of extracellular matrix organization	9/1124	52/18112	0.00433706	0.0306007	0.0228497	Agt/Chadl/Cst3/Emilin1/Fap/Fscn1/Has2/Il6/Tnfrsf1b	9	1
BP	GO:1901019	regulation of calcium ion transmembrane transporter activity	13/1124	92/18112	0.00436273	0.0307429	0.022956	Atp1a2/Atp1b1/Cacna1a/Fgf14/Gstm7/Myo5a/P2ry6/Rgn/Sln/Stac/Stac2/Tlr9/Trdn	13	-0.83205
BP	GO:0010742	macrophage derived foam cell differentiation	6/1124	26/18112	0.0044329	0.0311195	0.0232371	Adipoq/Il18/Msr1/Pf4/Pla2g5/Soat1	6	0.816497
BP	GO:0035813	regulation of renal sodium excretion	6/1124	26/18112	0.0044329	0.0311195	0.0232371	Adora1/Agt/Agtr2/Anpep/Corin/Nppb	6	0.816497
BP	GO:1905820	positive regulation of chromosome separation	6/1124	26/18112	0.0044329	0.0311195	0.0232371	Cdt1/Cenpe/Ncapd2/Ncapg/Ncapg2/Ncaph	6	2.44949
BP	GO:0001667	ameboidal-type cell migration	43/1124	458/18112	0.00447577	0.031381	0.0234324	Adgrb1/Agt/Alox12/Alx1/Anln/Bmper/Cd40/Crb2/Cxcr4/Dcn/Enpp2/Fap/Fgf10/Fn1/Gbx2/Gja1/Gng2/Grem1/Has1/Has2/Hbegf/Hdac9/Hmox1/Htr2b/Itga4/Itgb2/Krt16/Krt2/Lcn2/Lgals12/Lgmn/Loxl2/Met/Mmp9/P2ry12/Pik3cg/Plpp3/Ptp4a3/Sema5a/Sox18/Srpx2/Timp1/Wnt11	43	2.28748
BP	GO:0048017	inositol lipid-mediated signaling	21/1124	182/18112	0.00451017	0.031543	0.0235533	Agt/Cep55/Csf1r/Dcn/Fgr/Fn1/Gsn/Hgf/Htr2b/Il18/Lep/Myoc/Ncf1/Ntrk2/Osm/Pik3cg/Pik3r5/Ptafr/Selp/Serpine2/Trem2	21	1.96396
BP	GO:0050777	negative regulation of immune response	21/1124	182/18112	0.00451017	0.031543	0.0235533	Arg1/Cd300a/Cd84/Ctla4/Enpp3/Fcgr2b/Foxj1/Gpx2/Hmox1/Il10/Il13ra2/Il1rl1/Lilrb4/Nckap1l/Ptprc/Samsn1/Slamf8/Spi1/Tnfsf18/Trem2/Vsig4	21	3.7097
BP	GO:1905954	positive regulation of lipid localization	14/1124	103/18112	0.00451595	0.0315438	0.023554	Abcb1b/Abcb4/Acacb/Acsl6/Adipoq/C3/Cidea/Erfe/Il6/Msr1/Ntsr1/Plin2/Retn/Spp1	14	0.534522
BP	GO:0034113	heterotypic cell-cell adhesion	10/1124	62/18112	0.00457907	0.0318369	0.0237728	Adipoq/Cd200r1/Il10/Il1rn/Itga4/Itgam/Itgax/Itgb2/Madcam1/Ptprc	10	2.52982
BP	GO:0051931	regulation of sensory perception	10/1124	62/18112	0.00457907	0.0318369	0.0237728	Adora1/Ccl3/Fabp5/Fcgr1a/Hba-a1/Il10/Kcnc4/Ntsr1/Ptafr/Vip	10	1.26491
BP	GO:0032612	interleukin-1 production	15/1124	114/18112	0.00458073	0.0318369	0.0237728	Ccl3/Ccr5/Cd33/Clec7a/Cx3cr1/Il18/Il1r2/Il6/Lilrb4/Nlrc4/S1pr3/Tlr2/Tlr8/Trem2/Tyrobp	15	3.35659
BP	GO:0032652	regulation of interleukin-1 production	15/1124	114/18112	0.00458073	0.0318369	0.0237728	Ccl3/Ccr5/Cd33/Clec7a/Cx3cr1/Il18/Il1r2/Il6/Lilrb4/Nlrc4/S1pr3/Tlr2/Tlr8/Trem2/Tyrobp	15	3.35659
BP	GO:0008585	female gonad development	19/1124	159/18112	0.00459138	0.0318713	0.0237985	Agt/Ccne1/Cebpb/Cenpi/Col9a3/Csmd1/Inhba/Kif20a/Lep/Lepr/Lfng/Mmp19/Pcyt1b/Ptprn/Ptx3/Retn/Tiparp/Tnfaip6/Wt1	19	1.60591
BP	GO:0051146	striated muscle cell differentiation	33/1124	330/18112	0.00470705	0.0326336	0.0243677	Acta1/Adgrb1/Adgrb3/Agt/Agtr2/Asb2/Capn3/Ccnb1/Cd53/Cdk1/Cyp26b1/Fhod3/Gdf15/Grem1/Hdac9/Irx3/Kel/Ldb3/Met/Msx1/Myh6/Nox4/Nppb/P2rx2/Popdc3/Rbm38/Six1/Tbx5/Tmem119/Tmod1/Tnnt1/Trdn/Wt1	33	-0.522233
BP	GO:0032412	regulation of ion transmembrane transporter activity	29/1124	280/18112	0.0047725	0.0330054	0.0246453	Asic2/Atp1a2/Atp1b1/Cacna1a/Ccl2/Fgf13/Fgf14/Fxyd2/Fxyd6/Gstm7/Kcnc1/Kcng1/Mmp9/Myo5a/Ntsr1/P2ry6/Pcsk9/Ppargc1a/Ptafr/Rasgrf1/Rgn/Scn4b/Sln/Stac/Stac2/Tlr9/Trdn/Trem2/Wnk2	29	-0.557086
BP	GO:0051258	protein polymerization	29/1124	280/18112	0.0047725	0.0330054	0.0246453	Aif1/Ccl11/Cotl1/Diaph3/Eln/Fam107a/Fbxo5/Fes/Fgf13/Fhod3/Fmn1/Gsn/Map7d3/Met/Micall2/Nav3/Nckap1l/Nefl/Psrc1/Pstpip1/Snca/Stmn1/Stmn2/Tlr2/Tmod1/Tmsb10/Tpx2/Ube2c/Was	29	1.67126
BP	GO:0002761	regulation of myeloid leukocyte differentiation	17/1124	137/18112	0.00486638	0.0333157	0.024877	Adipoq/Ccl3/Cebpb/Csf1r/Fes/Gpr68/Ikzf1/Itgam/Lif/Lilrb4/Lyn/Pf4/Pirb/Rbp1/Tnfaip6/Trem2/Tyrobp	17	3.63803
BP	GO:0003337	mesenchymal to epithelial transition involved in metanephros morphogenesis	4/1124	12/18112	0.00488303	0.0333157	0.024877	Grem1/Lif/Pax8/Six2	4	1
BP	GO:0010649	regulation of cell communication by electrical coupling	4/1124	12/18112	0.00488303	0.0333157	0.024877	Gja1/Gja5/Irx3/Trdn	4	0
BP	GO:0014891	striated muscle atrophy	4/1124	12/18112	0.00488303	0.0333157	0.024877	Asb2/Gsn/Mstn/Ppargc1a	4	-2
BP	GO:0035589	G protein-coupled purinergic nucleotide receptor signaling pathway	4/1124	12/18112	0.00488303	0.0333157	0.024877	P2ry12/P2ry13/P2ry6/Ptafr	4	2
BP	GO:0044771	meiotic cell cycle phase transition	4/1124	12/18112	0.00488303	0.0333157	0.024877	Ccnb2/Cdc25c/Ndc80/Ttk	4	2
BP	GO:0060623	regulation of chromosome condensation	4/1124	12/18112	0.00488303	0.0333157	0.024877	Ccnb1/Ncapd2/Ncapg/Ncaph	4	2
BP	GO:0070472	regulation of uterine smooth muscle contraction	4/1124	12/18112	0.00488303	0.0333157	0.024877	Abat/Oxtr/Tacr2/Tacr3	4	-2
BP	GO:0070944	neutrophil-mediated killing of bacterium	4/1124	12/18112	0.00488303	0.0333157	0.024877	Cxcl6/Ncf1/Trem1/Trem3	4	2
BP	GO:0072540	T-helper 17 cell lineage commitment	4/1124	12/18112	0.00488303	0.0333157	0.024877	Batf/Il6/Slamf6/Tnfsf18	4	2
BP	GO:1900272	negative regulation of long-term synaptic potentiation	4/1124	12/18112	0.00488303	0.0333157	0.024877	Adora1/Cx3cr1/Fam107a/Tyrobp	4	1
BP	GO:0007043	cell-cell junction assembly	19/1124	160/18112	0.0049158	0.0334982	0.0250134	Agt/Cdc45/Cdh19/Cdh24/Cldn1/Cldn22/Ect2/Fscn1/Gja1/Gja5/Gjb2/Gpbar1/Irx3/Micall2/Ptpro/Snai1/Tbx5/Ugt8/Wnt11	19	0.688247
BP	GO:0043277	apoptotic cell clearance	9/1124	53/18112	0.00494295	0.0335921	0.0250834	Adgrb1/C3/Ccl2/Cd300lf/Megf10/Mfge8/Trem2/Tyrobp/Xkr5	9	1.66667
BP	GO:0045687	positive regulation of glial cell differentiation	9/1124	53/18112	0.00494295	0.0335921	0.0250834	Cxcr4/Egr2/Enpp2/Lif/Mag/Ntf3/Serpine2/Tlr2/Tnfrsf1b	9	1
BP	GO:0050830	defense response to Gram-positive bacterium	16/1124	126/18112	0.00494763	0.0335921	0.0250834	C5ar1/Fgr/Gbp1/Hmgb2/Lbp/LOC290595/Lyz2/Myo1f/Ncf1/Reg3b/Reg3g/Scd/Ssc5d/Tlr2/Tnfsf8/Vip	16	3
BP	GO:0002507	tolerance induction	7/1124	35/18112	0.00505359	0.0341454	0.0254966	Blk/C3/C3ar1/Foxj1/Icos/Lilrb4/Lyn	7	1.13389
BP	GO:0018149	peptide cross-linking	7/1124	35/18112	0.00505359	0.0341454	0.0254966	Bgn/Dcn/Fn1/Krt2/Mamdc2/Ndnf/Spock2	7	-0.377964
BP	GO:0034122	negative regulation of toll-like receptor signaling pathway	7/1124	35/18112	0.00505359	0.0341454	0.0254966	Cd300a/Cd300lf/Lyn/Nr1d1/Ticam2/Tlr9/Trem2	7	1.88982
BP	GO:0045742	positive regulation of epidermal growth factor receptor signaling pathway	7/1124	35/18112	0.00505359	0.0341454	0.0254966	Adora1/Agt/Areg/Hbegf/Mmp9/Ncf1/Plaur	7	1.88982
BP	GO:0002863	positive regulation of inflammatory response to antigenic stimulus	5/1124	19/18112	0.00510244	0.0343922	0.0256809	Btk/C3/Fcer1g/Fcgr1a/Fcgr2a	5	2.23607
BP	GO:0010878	cholesterol storage	5/1124	19/18112	0.00510244	0.0343922	0.0256809	Ces1d/Msr1/Soat1/Stard4/Trem2	5	1.34164
BP	GO:0050854	regulation of antigen receptor-mediated signaling pathway	10/1124	63/18112	0.00514754	0.0345804	0.0258214	Blk/Cd300a/Fcgr2b/Gbp1/Laptm5/Lilrb4/Lyn/Nfam1/Ptprc/Stap1	10	1.89737
BP	GO:0030104	water homeostasis	11/1124	73/18112	0.00514895	0.0345804	0.0258214	Alox12/Aqp7/Cldn1/Cyp26b1/Has2/Krt16/Met/Scd/Sctr/Stmn1/Tfap2b	11	-0.904534
BP	GO:0042509	regulation of tyrosine phosphorylation of STAT protein	11/1124	73/18112	0.00514895	0.0345804	0.0258214	Cd40/Crlf1/Csf1r/Il18/Il6/Lep/Lif/Lyn/Osm/Socs3/Tnfsf18	11	2.7136
BP	GO:0032411	positive regulation of transporter activity	17/1124	138/18112	0.00523839	0.0350545	0.0261754	Adipoq/Asic2/Atp1b1/Ccl2/Fgf14/Gstm7/Kcnc1/Myo5a/Ntsr1/P2ry6/Ptafr/Rgn/Stac/Stac2/Trdn/Trem2/Wnk2	17	-0.727607
BP	GO:0045089	positive regulation of innate immune response	17/1124	138/18112	0.00523839	0.0350545	0.0261754	Clec4a/Clec7a/Hmgb2/Lbp/Ncr3/Nlrc4/Pla2g5/Raet1e/Slamf6/Spi1/Syk/Tlr2/Tlr8/Tlr9/Trem3/Tyrobp/Vav1	17	3.63803
BP	GO:0070301	cellular response to hydrogen peroxide	17/1124	138/18112	0.00523839	0.0350545	0.0261754	Arg1/Cdk1/Cfh/Cst3/Ect2/Gpr37l1/Hgf/Hk3/Il10/Il18/Il6/Lcn2/Met/Ngb/Pycr1/Reg3b/Ripk3	17	2.66789
BP	GO:0001935	endothelial cell proliferation	19/1124	161/18112	0.00525883	0.0351492	0.0262461	Arg1/Bmper/Ccl11/Ccl2/Ccr3/Gja1/Hmgb2/Hmox1/Htr2b/Il10/Itga4/Lep/Loxl2/Nos2/Plxnb3/Sema5a/Thbs4/Vash2/Vip	19	2.52357
BP	GO:0018958	phenol-containing compound metabolic process	16/1124	127/18112	0.00534393	0.0356752	0.0266389	Abat/Agtr2/Cyp2d4/Cyp2e1/Dio3/Itgam/Maoa/Myo5a/Pax8/Slc7a11/Snca/Sult1a1/Sult1d1/Tacr3/Tg/Th	16	-0.5
BP	GO:0022412	cellular process involved in reproduction in multicellular organism	44/1124	476/18112	0.00537209	0.035785	0.0267209	Aspm/Aurka/Brip1/Ccnb1/Ccnb2/Cdc20/Cdk1/Cenpe/Cenpi/Cfap44/Cxcr4/Cyp26b1/Cyp51/Ddias/Fbxo5/Fignl1/Folr2/Hmgb2/Il18/Inhba/Kif18a/Kif20a/Lgr5/Mastl/Mybl1/Ncaph/Ndc80/Osbp2/Pde5a/Plk1/Ptx3/Retn/Rfx2/Sgo2/Shb/Suv39h2/Tdrd12/Tmem119/Tmsb10/Tnfaip6/Top2a/Trip13/Ttk/Wt1	44	4.22116
BP	GO:0030316	osteoclast differentiation	15/1124	116/18112	0.00539399	0.035785	0.0267209	Ccl3/Cd109/Cd300lf/Cebpb/Csf1r/Fam20c/Fcer1g/Gpr183/Gpr68/Lilrb4/Oscar/Pirb/Tnfaip6/Trem2/Tyrobp	15	3.87298
BP	GO:0006837	serotonin transport	6/1124	27/18112	0.00540527	0.035785	0.0267209	Cd300a/Fcer1g/Fcgr2a/Slc22a2/Snca/Syk	6	0.816497
BP	GO:0036336	dendritic cell migration	6/1124	27/18112	0.00540527	0.035785	0.0267209	Asb2/Gpr183/Retnlg/Slamf8/Spi1/Tnfsf18	6	1.63299
BP	GO:0050765	negative regulation of phagocytosis	6/1124	27/18112	0.00540527	0.035785	0.0267209	Adipoq/Cd300a/Cd300lf/Fcgr2b/Siglec8/Tlr2	6	1.63299
BP	GO:0072010	glomerular epithelium development	6/1124	27/18112	0.00540527	0.035785	0.0267209	Adipoq/Basp1/Foxj1/Klf15/Ptpro/Wt1	6	0
BP	GO:0090077	foam cell differentiation	6/1124	27/18112	0.00540527	0.035785	0.0267209	Adipoq/Il18/Msr1/Pf4/Pla2g5/Soat1	6	0.816497
BP	GO:0051591	response to cAMP	18/1124	150/18112	0.00546035	0.0361069	0.0269613	Adipoq/Aldh3a1/Areg/Cdo1/Foxm1/Gpd1/Il18/Mmp19/Nox4/Pck1/Pde2a/Pik3cg/Pla2g5/Ptafr/Ptprn/Pygm/Slc8a3/Wt1	18	0
BP	GO:0007519	skeletal muscle tissue development	23/1124	209/18112	0.00547592	0.036167	0.0270061	Acta1/Asb2/Capn3/Csf1r/Cyp26b1/Dcn/Egr2/Eln/Hdac9/Hlf/Kel/Megf10/Met/Msc/Mstn/Mtm1/Myom1/P2rx2/P2rx5/Popdc3/Rxrg/Six1/Usp2	23	-1.04257
BP	GO:0010039	response to iron ion	9/1124	54/18112	0.00561248	0.0370251	0.0276469	Abat/Ccnb1/Cyp1a1/Fn1/Hmox1/Lcn2/Mmp9/Ngb/Snca	9	1
BP	GO:0032835	glomerulus development	11/1124	74/18112	0.00571747	0.0376288	0.0280976	Adipoq/Agtr2/Basp1/C3ar1/Cfh/Foxj1/Kirrel3/Klf15/Ptpro/Serpinb7/Wt1	11	0.301511
BP	GO:0045428	regulation of nitric oxide biosynthetic process	11/1124	74/18112	0.00571747	0.0376288	0.0280976	Agt/Aif1/Clec7a/Cx3cr1/Il10/Il6/Itgb2/Ptx3/Rgn/Tlr2/Tlr5	11	2.11058
BP	GO:0060393	regulation of pathway-restricted SMAD protein phosphorylation	10/1124	64/18112	0.00576983	0.0379286	0.0283216	Bmp3/Bmper/Emilin1/Gdf10/Gdf15/Gdf5/Grem1/Inhba/Ldlrad4/Mstn	10	1.89737
BP	GO:0002833	positive regulation of response to biotic stimulus	21/1124	186/18112	0.00579007	0.0379723	0.0283541	Arg1/Cd180/Clec4a/Clec7a/Emilin1/Hmgb2/Lbp/Ncr3/Nlrc4/Pla2g5/Raet1e/Scimp/Slamf6/Spi1/Syk/Tlr2/Tlr8/Tlr9/Trem3/Tyrobp/Vav1	21	4.14614
BP	GO:0046660	female sex differentiation	21/1124	186/18112	0.00579007	0.0379723	0.0283541	Agt/Ccne1/Cebpb/Cenpi/Col9a3/Csmd1/Fgf10/Inhba/Kif20a/Lep/Lepr/Lfng/Mmp19/Pcyt1b/Ptprn/Ptx3/Rbp4/Retn/Tiparp/Tnfaip6/Wt1	21	1.09109
BP	GO:0044703	multi-organism reproductive process	32/1124	322/18112	0.00583205	0.0381579	0.0284928	Adcy7/Agt/Alas2/Arg1/Ccl2/Cd38/Corin/Csmd1/Cst3/Cyp1a1/Cyp2d4/Gja1/Gjb2/Igfbp3/Il1rn/Lep/Lepr/Lif/Mmp9/Mst1/Ndp/Nrk/Oxtr/Pnoc/Ptafr/Reg3b/Serpine2/Sfrp4/Sostdc1/Timp1/Tk1/Vim	32	0.707107
BP	GO:0090130	tissue migration	32/1124	322/18112	0.00583205	0.0381579	0.0284928	Acta1/Adgrb1/Agt/Alox12/Anln/Bmper/Cd40/Dcn/Enpp2/Fap/Fgf10/Gng2/Grem1/Has2/Hbegf/Hdac9/Hmox1/Itgb2/Krt16/Krt2/Lcn2/Lgals12/Lgmn/Loxl2/Met/Mmp9/Pik3cg/Plpp3/Ptp4a3/Sema5a/Sox18/Srpx2	32	1.41421
BP	GO:0043266	regulation of potassium ion transport	15/1124	117/18112	0.00584229	0.0381801	0.0285094	Adora1/Atp1b1/Dpp6/Fxyd2/Kcna5/Kcnab2/Kcnc1/Kcng1/Kcnip2/Kcnn2/Kel/Rgs7/Trem2/Vip/Wnk2	15	-0.774597
BP	GO:0010876	lipid localization	42/1124	452/18112	0.00588329	0.0384031	0.0286758	Abca17/Abca8a/Abcb1b/Abcb4/Acacb/Acsl6/Adipoq/Agt/Agtr2/Ano3/Apod/C3/Ces1d/Cidea/Cidec/Erfe/Fabp5/Igfbp3/Il6/Inhba/Lbp/Ldlr/Lep/Msr1/Nos2/Ntsr1/Osbp2/Pcsk9/Pctp/Pla2g2c/Pla2g5/Plin2/Rbp1/Rbp4/Retn/Soat1/Spp1/Sqle/Stard4/Syk/Trem2/Xkr5	42	0.92582
BP	GO:0030225	macrophage differentiation	8/1124	45/18112	0.0059296	0.0384853	0.0287372	Adipoq/Csf1r/Itgam/Lif/Nkx2-3/Pf4/Spi1/Tlr2	8	2.12132
BP	GO:0030890	positive regulation of B cell proliferation	8/1124	45/18112	0.0059296	0.0384853	0.0287372	Bst1/Cd38/Cd40/Gpr183/Nckap1l/Ptprc/Sash3/Tlr9	8	2.82843
BP	GO:0085029	extracellular matrix assembly	8/1124	45/18112	0.0059296	0.0384853	0.0287372	Agt/Eln/Emilin1/Fkbp10/Has1/Has2/Lox/Mfap4	8	2.12132
BP	GO:1901021	positive regulation of calcium ion transmembrane transporter activity	8/1124	45/18112	0.0059296	0.0384853	0.0287372	Atp1b1/Fgf14/Gstm7/P2ry6/Rgn/Stac/Stac2/Trdn	8	-0.707107
BP	GO:0033561	regulation of water loss via skin	7/1124	36/18112	0.00594415	0.0384853	0.0287372	Alox12/Cldn1/Cyp26b1/Krt16/Met/Scd/Stmn1	7	-1.13389
BP	GO:0050901	leukocyte tethering or rolling	7/1124	36/18112	0.00594415	0.0384853	0.0287372	Cx3cr1/Itga4/Lep/Madcam1/Ptafr/Sell/Selp	7	1.88982
BP	GO:1903792	negative regulation of anion transport	7/1124	36/18112	0.00594415	0.0384853	0.0287372	Abat/Adora1/Agtr2/Gabre/Il1rn/Lep/Sfrp4	7	0.377964
BP	GO:0070507	regulation of microtubule cytoskeleton organization	19/1124	163/18112	0.00600393	0.0388272	0.0289926	Ccsap/Ckap2/Fam107a/Fes/Fgf13/Kif15/Kif18a/Met/Nav3/Plk1/Psrc1/Ska1/Ska3/Snca/Spag5/Stmn1/Stmn2/Tacc3/Tpx2	19	2.52357
BP	GO:1903201	regulation of oxidative stress-induced cell death	12/1124	85/18112	0.00608259	0.0392904	0.0293384	Fcar/Gpr37l1/Hgf/Hk3/Il10/Itgam/Met/Ngb/Pycr1/Reg3b/Slc7a11/Trem2	12	2.3094
BP	GO:0006066	alcohol metabolic process	35/1124	362/18112	0.00623188	0.0402082	0.0300237	Adh6a/Aldh3b1/Ces1d/Cyp11b2/Cyp11b3/Cyp1a1/Cyp2d4/Cyp51/Dhfr/Gpd1/Hmgcs1/Htr2b/Idh2/Idi1/Insig1/Ldlr/Lep/Lepr/Ntsr1/P2ry6/Pck1/Pcsk9/Pctp/Plek/Plpp3/Ptafr/Rbp1/Rbp4/Rdh12/Sgpp2/Snca/Soat1/Sqle/Sult1a1/Thrb	35	1.18322
BP	GO:0060840	artery development	15/1124	118/18112	0.00632015	0.0407306	0.0304138	Adamts6/Cxcr4/Egr2/Eln/Eya1/Fkbp10/Gja5/Ldlr/Lep/Lox/Loxl1/Pde2a/Six1/Tfap2b/Wnt11	15	0.774597
BP	GO:0043268	positive regulation of potassium ion transport	9/1124	55/18112	0.00634993	0.0408283	0.0304867	Adora1/Atp1b1/Dpp6/Kcnc1/Kcnip2/Kcnn2/Rgs7/Trem2/Wnk2	9	-1
BP	GO:0051955	regulation of amino acid transport	9/1124	55/18112	0.00634993	0.0408283	0.0304867	Abat/Adora1/Agt/Arg1/Il1rn/Lep/Ntsr1/Slc6a1/Snca	9	-1
BP	GO:0002407	dendritic cell chemotaxis	5/1124	20/18112	0.00646083	0.0412562	0.0308062	Gpr183/Retnlg/Slamf8/Spi1/Tnfsf18	5	2.23607
BP	GO:0010766	negative regulation of sodium ion transport	5/1124	20/18112	0.00646083	0.0412562	0.0308062	Atp1a2/Fxyd2/Pcsk9/Serpine2/Wnk2	5	0.447214
BP	GO:0033033	negative regulation of myeloid cell apoptotic process	5/1124	20/18112	0.00646083	0.0412562	0.0308062	Ccr5/Clec5a/Fcer1g/Fcgr2b/Il18	5	2.23607
BP	GO:0048712	negative regulation of astrocyte differentiation	5/1124	20/18112	0.00646083	0.0412562	0.0308062	Gpr37l1/Id4/Ldlr/Nr1d1/Trem2	5	-0.447214
BP	GO:0060231	mesenchymal to epithelial transition	5/1124	20/18112	0.00646083	0.0412562	0.0308062	Grem1/Lif/Pax8/Six2/Wt1	5	1.34164
BP	GO:0072087	renal vesicle development	5/1124	20/18112	0.00646083	0.0412562	0.0308062	Fmn1/Grem1/Lif/Pax8/Six2	5	1.34164
BP	GO:0043500	muscle adaptation	17/1124	141/18112	0.00649573	0.0413764	0.030896	Acta1/Agt/Aif1/Asb2/Gsn/Klf15/Mlip/Mstn/Myh6/Myh7/Myoc/Nppb/Pde5a/Ppargc1a/Tnfrsf1b/Tnnc1/Tnnt1	17	-1.21268
BP	GO:0032703	negative regulation of interleukin-2 production	6/1124	28/18112	0.00652485	0.0413764	0.030896	Gbp1/Laptm5/Lilrb4/Nav3/Ptprc/Vsig4	6	1.63299
BP	GO:0033622	integrin activation	6/1124	28/18112	0.00652485	0.0413764	0.030896	Fermt3/Fn1/Kif14/P2ry12/Plek/Selp	6	2.44949
BP	GO:0033762	response to glucagon	6/1124	28/18112	0.00652485	0.0413764	0.030896	Arg1/Ccna2/Cdo1/Gjb2/Ldlr/Pck1	6	0.816497
BP	GO:0090023	positive regulation of neutrophil chemotaxis	6/1124	28/18112	0.00652485	0.0413764	0.030896	C3ar1/C5ar1/Lbp/Nckap1l/Sell/Thbs4	6	2.44949
BP	GO:1903306	negative regulation of regulated secretory pathway	6/1124	28/18112	0.00652485	0.0413764	0.030896	Cd300a/Cd84/Hmox1/Il13ra2/Nckap1l/Spi1	6	1.63299
BP	GO:0048659	smooth muscle cell proliferation	22/1124	200/18112	0.00653155	0.0413764	0.030896	Adipoq/Agt/Aif1/Alox12/Apod/C3ar1/Gja1/Hbegf/Hmox1/Igfbp3/Il10/Il18/Il6/Mmp9/Nppb/Orc1/P2ry6/Ppargc1a/Ptafr/Ptgir/Retn/Vip	22	1.70561
BP	GO:0006809	nitric oxide biosynthetic process	12/1124	86/18112	0.00668065	0.0419854	0.0313507	Agt/Aif1/Clec7a/Cx3cr1/Il10/Il6/Itgb2/Nos2/Ptx3/Rgn/Tlr2/Tlr5	12	2.3094
BP	GO:0032414	positive regulation of ion transmembrane transporter activity	16/1124	130/18112	0.00668984	0.0419854	0.0313507	Asic2/Atp1b1/Ccl2/Fgf14/Gstm7/Kcnc1/Myo5a/Ntsr1/P2ry6/Ptafr/Rgn/Stac/Stac2/Trdn/Trem2/Wnk2	16	-0.5
BP	GO:0003093	regulation of glomerular filtration	4/1124	13/18112	0.00671044	0.0419854	0.0313507	Adora1/Gja1/Gja5/Ptpro	4	2
BP	GO:0006957	complement activation, alternative pathway	4/1124	13/18112	0.00671044	0.0419854	0.0313507	C3/Cfh/Cfp/Vsig4	4	2
BP	GO:0045741	positive regulation of epidermal growth factor-activated receptor activity	4/1124	13/18112	0.00671044	0.0419854	0.0313507	Adora1/Areg/Hbegf/Ncf1	4	2
BP	GO:0048251	elastic fiber assembly	4/1124	13/18112	0.00671044	0.0419854	0.0313507	Eln/Emilin1/Lox/Mfap4	4	2
BP	GO:0051549	positive regulation of keratinocyte migration	4/1124	13/18112	0.00671044	0.0419854	0.0313507	Fgf10/Has2/Hbegf/Mmp9	4	1
BP	GO:0060137	maternal process involved in parturition	4/1124	13/18112	0.00671044	0.0419854	0.0313507	Ccl2/Cyp1a1/Oxtr/Ptafr	4	1
BP	GO:0070391	response to lipoteichoic acid	4/1124	13/18112	0.00671044	0.0419854	0.0313507	Cd14/Lbp/Tlr2/Trem2	4	2
BP	GO:0071223	cellular response to lipoteichoic acid	4/1124	13/18112	0.00671044	0.0419854	0.0313507	Cd14/Lbp/Tlr2/Trem2	4	2
BP	GO:1900121	negative regulation of receptor binding	4/1124	13/18112	0.00671044	0.0419854	0.0313507	Adipoq/Atp2a3/Il10/Pcsk9	4	0
BP	GO:0045580	regulation of T cell differentiation	19/1124	165/18112	0.00683311	0.0426096	0.0318169	Ctla4/Cyp26b1/Dtx1/Fancd2/Foxj1/Ikzf1/Il18/Il1rl2/Il2rg/Il36b/Il6/Lilrb4/Nckap1l/Pck1/Ptprc/Sash3/Shb/Syk/Tnfsf18	19	2.06474
BP	GO:0046545	development of primary female sexual characteristics	19/1124	165/18112	0.00683311	0.0426096	0.0318169	Agt/Ccne1/Cebpb/Cenpi/Col9a3/Csmd1/Inhba/Kif20a/Lep/Lepr/Lfng/Mmp19/Pcyt1b/Ptprn/Ptx3/Retn/Tiparp/Tnfaip6/Wt1	19	1.60591
BP	GO:1902806	regulation of cell cycle G1/S phase transition	19/1124	165/18112	0.00683311	0.0426096	0.0318169	Aif1/Ccl2/Cyp1a1/E2f1/E2f7/Fam107a/Fam83d/Fgf10/Inhba/Kcna5/Kif14/LOC290595/Rbl1/Rbm38/Rrm2/Sox2/Stil/Susd2/Zc3h12d	19	2.06474
BP	GO:0019226	transmission of nerve impulse	13/1124	97/18112	0.0068536	0.0426421	0.0318411	Agt/Cacna1a/Cacna1i/Dpp6/Glra1/Il6/Kcnc4/Kcnmb4/Mag/Ntrk2/P2rx2/Scn2a/Scn7a	13	-1.94145
BP	GO:1900407	regulation of cellular response to oxidative stress	13/1124	97/18112	0.0068536	0.0426421	0.0318411	Dhfr/Fcar/Gpr37l1/Hgf/Hk3/Il10/Itgam/Met/Ngb/Pycr1/Reg3b/Slc7a11/Trem2	13	2.49615
BP	GO:0003018	vascular process in circulatory system	26/1124	250/18112	0.00689759	0.042868	0.0320098	Adora1/Adrb3/Agt/Agtr2/Asic2/Atp1a2/C2cd4a/Cd38/Cdc45/Fabp5/Gja1/Gja5/Htr2b/Il18/Kcna5/Lep/Nppb/Olr1/Oxtr/Pde2a/Pde5a/Ptp4a3/Slc22a2/Slc5a1/Tacr2/Tbxas1	26	0
BP	GO:0030866	cortical actin cytoskeleton organization	7/1124	37/18112	0.00694678	0.0428871	0.0320241	Anln/Ect2/Fhod3/Fmnl1/Nckap1l/Plek/Racgap1	7	1.88982
BP	GO:0040020	regulation of meiotic nuclear division	7/1124	37/18112	0.00694678	0.0428871	0.0320241	Cdc20/Fbxo5/Lif/Mastl/Msx1/Osm/Trip13	7	1.88982
BP	GO:0045920	negative regulation of exocytosis	7/1124	37/18112	0.00694678	0.0428871	0.0320241	Cd300a/Cd84/Hmox1/Il13ra2/Nckap1l/Snca/Spi1	7	1.13389
BP	GO:0070296	sarcoplasmic reticulum calcium ion transport	7/1124	37/18112	0.00694678	0.0428871	0.0320241	Ccl3/Ccr5/Dhrs7c/Gstm7/Sln/Tmem38b/Trdn	7	-1.13389
BP	GO:0097254	renal tubular secretion	7/1124	37/18112	0.00694678	0.0428871	0.0320241	Adora1/Agt/Agtr2/Anpep/Corin/Nppb/Nr3c2	7	0.377964
BP	GO:1901186	positive regulation of ERBB signaling pathway	7/1124	37/18112	0.00694678	0.0428871	0.0320241	Adora1/Agt/Areg/Hbegf/Mmp9/Ncf1/Plaur	7	1.88982
BP	GO:0051781	positive regulation of cell division	11/1124	76/18112	0.00700201	0.0431804	0.0322431	Aurkb/Cdc6/Cit/Ect2/Fgf5/Htr2b/Kif14/Kif20b/Kif23/Racgap1/Thbs4	11	3.31662
BP	GO:0097305	response to alcohol	43/1124	470/18112	0.00700977	0.0431805	0.0322432	Abat/Adcy7/Adipoq/Apobec1/Birc5/Blm/Brca1/Ccl2/Ccl3/Ccl7/Ccne1/Ccr5/Cd14/Cdk1/Cdo1/Ces1d/Cldn1/Csf2ra/Cybb/Cyp2e1/Fn1/Glra1/Gsn/Hmgcs1/Inhba/Ldlr/Lep/Lmnb1/Lrp8/Mmp9/Mstn/Nefl/P2ry6/Rad51/Rbp4/Rgs7/S100a8/S100a9/Spi1/Tbxas1/Th/Tk1/Tnc	43	2.59248
BP	GO:0016064	immunoglobulin mediated immune response	18/1124	154/18112	0.00715873	0.043958	0.0328237	Batf/Bcl3/Btk/C3/C7/Cd40/Cfh/Csf2rb/Exo1/Fcer1g/Fcgr1a/Fcgr2a/Fcgr2b/Foxj1/Il13ra2/Il21r/Ptprc/Trem2	18	2.82843
BP	GO:0045777	positive regulation of blood pressure	9/1124	56/18112	0.00715961	0.043958	0.0328237	Adora1/Agt/Camk2n1/Cyp11b2/Cyp11b3/Ncf2/Oxtr/Tac3/Tacr3	9	0.333333
BP	GO:2000649	regulation of sodium ion transmembrane transporter activity	9/1124	56/18112	0.00715961	0.043958	0.0328237	Atp1a2/Atp1b1/Fgf13/Fgf14/Fxyd2/Fxyd6/Pcsk9/Scn4b/Wnk2	9	-0.333333
BP	GO:0001658	branching involved in ureteric bud morphogenesis	10/1124	66/18112	0.00718918	0.0439943	0.0328508	Adamts16/Agt/Agtr2/Eya1/Grem1/Pax8/Six1/Six2/Timeless/Wt1	10	0
BP	GO:0048002	antigen processing and presentation of peptide antigen	10/1124	66/18112	0.00718918	0.0439943	0.0328508	Clec4a/Clec4a3/Fcer1g/Fcgr1a/Fcgr2a/Fcgr2b/RT1-DMb/Slc11a1/Trem2/Unc93b1	10	3.16228
BP	GO:0097006	regulation of plasma lipoprotein particle levels	10/1124	66/18112	0.00718918	0.0439943	0.0328508	Adipoq/Ces1d/Ldlr/Mpo/Msr1/Pcsk9/Pla2g5/Pla2g7/Soat1/Trem2	10	0.632456
BP	GO:0010631	epithelial cell migration	31/1124	314/18112	0.00721968	0.0441326	0.0329541	Adgrb1/Agt/Alox12/Anln/Bmper/Cd40/Dcn/Enpp2/Fap/Fgf10/Gng2/Grem1/Has2/Hbegf/Hdac9/Hmox1/Itgb2/Krt16/Krt2/Lcn2/Lgals12/Lgmn/Loxl2/Met/Mmp9/Pik3cg/Plpp3/Ptp4a3/Sema5a/Sox18/Srpx2	31	1.25724
BP	GO:0051348	negative regulation of transferase activity	28/1124	276/18112	0.00723886	0.0442014	0.0330055	Adarb1/Adipoq/Agt/Bub1b/Camk2n1/Cd300a/Cdc20/Cdkn1c/Fam72a/Fbxo5/Il6/Lax1/Lilrb4/Lyn/Mad2l1/Mstn/Ncapg2/Pcp4/Pif1/Plk1/Ptprc/Ptpro/Rgn/Rgs14/Sfrp5/Shb/Slc8a3/Srcin1	28	0.755929
BP	GO:0002831	regulation of response to biotic stimulus	34/1124	353/18112	0.00734941	0.0448274	0.0334729	Arg1/C3/Cd180/Cd37/Cd84/Cfh/Clec4a/Clec7a/Cxcl6/Emilin1/Fgr/Hmgb2/Lbp/Lep/Lrp8/Myo1f/Ncf1/Ncr3/Nlrc4/Pla2g5/Raet1e/Scimp/Slamf6/Slamf8/Spi1/Syk/Tlr2/Tlr8/Tlr9/Trem2/Trem3/Tyrobp/Vav1/Vsig4	34	5.14496
BP	GO:0048661	positive regulation of smooth muscle cell proliferation	15/1124	120/18112	0.00736998	0.0449037	0.0335299	Agt/Aif1/Alox12/C3ar1/Gja1/Hbegf/Hmox1/Il18/Il6/Mmp9/Orc1/P2ry6/Ppargc1a/Ptafr/Retn	15	1.80739
BP	GO:0051251	positive regulation of lymphocyte activation	30/1124	302/18112	0.00746897	0.0454572	0.0339432	Aif1/Blm/Bst1/Ccl2/Cd38/Cd40/Cd80/Clec7a/Fgf10/Gpr183/Icos/Ikzf1/Il10/Il18/Il1rl2/Il2rg/Il36b/Il6/Lep/Lgals1/Lilrb4/Nckap1l/Pck1/Ptprc/RT1-DMb/Sash3/Shb/Syk/Tlr9/Tyrobp	30	4.01663
BP	GO:0044843	cell cycle G1/S phase transition	24/1124	227/18112	0.00754949	0.0458473	0.0342345	Aif1/Ccl2/Ccna2/Ccne1/Cyp1a1/E2f1/E2f7/Fam107a/Fam83d/Fgf10/Id4/Inhba/Iqgap3/Kcna5/Kif14/LOC290595/Pole/Rbl1/Rbm38/Rrm2/Sox2/Stil/Susd2/Zc3h12d	24	2.44949
BP	GO:0071902	positive regulation of protein serine/threonine kinase activity	24/1124	227/18112	0.00754949	0.0458473	0.0342345	Adipoq/Agt/Ccnb1/Cd40/Cdc6/Cemip/Cks2/Csf1r/Dbf4/Htr2b/Il1rn/Incenp/Mastl/Nox4/Ntf3/Pde5a/Pik3cg/Pik3r5/Psrc1/Ptprc/Snca/Stil/Syk/Tlr9	24	2.85774
BP	GO:0007548	sex differentiation	37/1124	393/18112	0.0076289	0.0462792	0.034557	Agt/Aspm/Brip1/Ccne1/Cebpb/Cenpi/Cntfr/Col9a3/Csmd1/Cst3/Fgf10/Foxf2/Gfra1/Gja1/Hmgb2/Hmgcs1/Inhba/Irx5/Kif18a/Kif20a/Lep/Lepr/Lfng/Met/Mmp19/Pcyt1b/Ptprn/Ptx3/Rbp4/Retn/Smad9/Sox2/Tiparp/Tlr5/Tlr9/Tnfaip6/Wt1	37	1.15079
BP	GO:0007260	tyrosine phosphorylation of STAT protein	11/1124	77/18112	0.0077235	0.0468022	0.0349475	Cd40/Crlf1/Csf1r/Il18/Il6/Lep/Lif/Lyn/Osm/Socs3/Tnfsf18	11	2.7136
BP	GO:2000377	regulation of reactive oxygen species metabolic process	19/1124	167/18112	0.0077531	0.0468451	0.0349796	Adgrb1/Agt/Birc3/Brca1/Clec7a/Dhfr/Foxm1/Hvcn1/Il18/Itgam/Itgb2/Lcn2/Lep/Nox4/Olr1/Ripk3/Snca/Syk/Tyrobp	19	2.52357
BP	GO:0035307	positive regulation of protein dephosphorylation	8/1124	47/18112	0.00775576	0.0468451	0.0349796	Adora1/Agtr2/Cd300a/Cd33/Cdca2/Pirb/Ppp1r12a/Ptprc	8	2.12132
BP	GO:0051281	positive regulation of release of sequestered calcium ion into cytosol	8/1124	47/18112	0.00775576	0.0468451	0.0349796	Capn3/Cemip/Clec4b2/Gstm7/Ntsr1/P2ry6/Snca/Trdn	8	0
BP	GO:0071496	cellular response to external stimulus	40/1124	433/18112	0.00777183	0.0468915	0.0350142	Abcb1b/Agt/Aif1/Aoc1/Atp1a2/Brip1/Ccne1/Cd40/Cyp11b2/Dctpp1/Eln/Fam107a/Fes/Folr2/Fscn1/Gja1/Hmox1/Il13ra2/Il18/Il1rl1/Il6/Itga4/Lcn2/Lep/Lyn/Mag/Mmp9/Nos2/Nppb/Nuak2/Pck1/Pcsk9/Pde2a/Ptprc/Tlr5/Tlr7/Tlr8/Tnc/Trem1/Wnt11	40	3.47851
BP	GO:0010971	positive regulation of G2/M transition of mitotic cell cycle	6/1124	29/18112	0.00780357	0.0469813	0.0350813	Ccnb1/Cdc25c/Cdk1/Dtl/Fbxo5/Rad51b	6	2.44949
BP	GO:0034123	positive regulation of toll-like receptor signaling pathway	6/1124	29/18112	0.00780357	0.0469813	0.0350813	Lbp/Ticam2/Tlr1/Tlr2/Tlr5/Tlr9	6	2.44949
BP	GO:0090132	epithelium migration	31/1124	316/18112	0.00788795	0.0474382	0.0354224	Adgrb1/Agt/Alox12/Anln/Bmper/Cd40/Dcn/Enpp2/Fap/Fgf10/Gng2/Grem1/Has2/Hbegf/Hdac9/Hmox1/Itgb2/Krt16/Krt2/Lcn2/Lgals12/Lgmn/Loxl2/Met/Mmp9/Pik3cg/Plpp3/Ptp4a3/Sema5a/Sox18/Srpx2	31	1.25724
BP	GO:0008406	gonad development	32/1124	329/18112	0.00793986	0.047699	0.0356171	Agt/Aspm/Brip1/Ccne1/Cebpb/Cenpi/Col9a3/Csmd1/Cst3/Gfra1/Gja1/Hmgb2/Hmgcs1/Inhba/Irx5/Kif18a/Kif20a/Lep/Lepr/Lfng/Met/Mmp19/Pcyt1b/Ptprn/Ptx3/Rbp4/Retn/Tiparp/Tlr5/Tlr9/Tnfaip6/Wt1	32	2.12132
BP	GO:0042471	ear morphogenesis	17/1124	144/18112	0.00798683	0.0478127	0.035702	Col11a1/Cthrc1/Eya1/Fgf10/Gbx2/Insig1/Itga8/Kcnq4/Msx1/Myo7a/Ntn1/Pax8/Six1/Six2/Sobp/Sox2/Whrn	17	-0.727607
BP	GO:0032720	negative regulation of tumor necrosis factor production	10/1124	67/18112	0.00799305	0.0478127	0.035702	Adipoq/Bcl3/Cd33/Cidea/Clec4a/Clec4a3/Il10/Lbp/Lilrb4/Trem2	10	1.89737
BP	GO:0048662	negative regulation of smooth muscle cell proliferation	10/1124	67/18112	0.00799305	0.0478127	0.035702	Adipoq/Aif1/Apod/Hmox1/Igfbp3/Il10/Nppb/Ppargc1a/Ptgir/Vip	10	0.632456
BP	GO:0072678	T cell migration	10/1124	67/18112	0.00799305	0.0478127	0.035702	Aif1/Apod/Ccl2/Ccl3/Cd200r1/Gpr183/Itga4/LOC290595/Msn/Ripk3	10	2.52982
BP	GO:0051279	regulation of release of sequestered calcium ion into cytosol	12/1124	88/18112	0.00801529	0.0478682	0.0357435	Capn3/Cemip/Clec4b2/Dhrs7c/Gstm7/Lyn/Myo5a/Ntsr1/P2ry6/Snca/Tmem38b/Trdn	12	0
BP	GO:0071392	cellular response to estradiol stimulus	9/1124	57/18112	0.00804591	0.0478682	0.0357435	Ccl2/Ccna2/Enpp2/Igfbp3/Il10/Il6/Kif18a/Ppargc1a/Sstr1	9	0.333333
BP	GO:1903202	negative regulation of oxidative stress-induced cell death	9/1124	57/18112	0.00804591	0.0478682	0.0357435	Gpr37l1/Hgf/Hk3/Il10/Met/Ngb/Pycr1/Reg3b/Slc7a11	9	1.66667
BP	GO:0002281	macrophage activation involved in immune response	5/1124	21/18112	0.0080538	0.0478682	0.0357435	Cx3cr1/Lbp/Syk/Trem2/Tyrobp	5	2.23607
BP	GO:0048143	astrocyte activation	5/1124	21/18112	0.0080538	0.0478682	0.0357435	Agt/C5ar1/Ldlr/Nr1d1/Trem2	5	0.447214
BP	GO:0090594	inflammatory response to wounding	5/1124	21/18112	0.0080538	0.0478682	0.0357435	Cfh/Clec10a/Hmox1/Siglec10/Timp1	5	2.23607
BP	GO:0051446	positive regulation of meiotic cell cycle	7/1124	38/18112	0.00806951	0.0479106	0.0357751	Aurka/Cdc20/Cdc25c/Cdk1/Lfng/Mastl/Msx1	7	1.88982
BP	GO:0042246	tissue regeneration	13/1124	99/18112	0.00812028	0.0481096	0.0359238	Apod/Capn3/Ccnb1/Eno3/Fgf10/Gap43/Gja1/Gsn/Mstn/P2rx5/Plaur/Sox2/Vim	13	0.27735
BP	GO:1904035	regulation of epithelial cell apoptotic process	13/1124	99/18112	0.00812028	0.0481096	0.0359238	Angptl4/Ccl2/Cd40/Col18a1/Gsn/Hmox1/Il10/Itga4/Mst1/Ndnf/Ppargc1a/Sema5a/Sfrp4	13	1.38675
BP	GO:0001508	action potential	18/1124	156/18112	0.00815559	0.0482676	0.0360417	Cacna1i/Cnr2/Dpp6/Fgf13/Gja5/Glra1/Gna14/Kcna5/Kcnab2/Kcnc4/Kcnmb4/Kcnn2/Ntrk2/Ntsr1/P2rx2/Scn2a/Scn4b/Scn7a	18	-1.88562
BP	GO:0042542	response to hydrogen peroxide	22/1124	204/18112	0.0081913	0.0484276	0.0361612	Areg/Arg1/Cdk1/Cfh/Cst3/Ect2/Gpr37l1/Hbb/Hgf/Hk3/Hmox1/Il10/Il18/Il6/Kcna5/Lcn2/Met/Ngb/Olr1/Pycr1/Reg3b/Ripk3	22	2.55841
BP	GO:0007584	response to nutrient	31/1124	317/18112	0.00824082	0.0486674	0.0363403	Abcb1b/Acsl6/Adipoq/Aldh3a1/Arg1/Brca1/Brip1/Ccl2/Ccne1/Cd40/Cybb/Cyp11b2/Cyp1a1/Cyp26b1/Eln/F5/Fes/Folr2/Gsn/Hmgcs1/Hmox1/Lep/Lepr/Mmp9/Nos2/Rbp1/Runx2/Spp1/Tnc/Trem1/Vim	31	3.05329
BP	GO:0006865	amino acid transport	19/1124	168/18112	0.00824931	0.0486674	0.0363403	Abat/Adora1/Agt/Arg1/Cacna1a/Gfap/Gja1/Il1rn/Lep/Ntrk2/Ntsr1/Slc11a1/Slc22a2/Slc38a4/Slc38a5/Slc6a1/Slc7a11/Slc7a7/Snca	19	-0.229416
BP	GO:0042472	inner ear morphogenesis	15/1124	122/18112	0.00855465	0.0504155	0.0376456	Col11a1/Cthrc1/Eya1/Fgf10/Gbx2/Insig1/Itga8/Kcnq4/Myo7a/Ntn1/Pax8/Six1/Sobp/Sox2/Whrn	15	-0.258199
BP	GO:0034446	substrate adhesion-dependent cell spreading	14/1124	111/18112	0.00873896	0.0514474	0.0384161	Cass4/Enpp2/Fermt3/Fn1/Gbp1/Has2/Itga4/Itga8/Kif14/Micall2/Myoc/Parvg/Srcin1/Tmeff2	14	1.06904
BP	GO:0043367	CD4-positive, alpha-beta T cell differentiation	12/1124	89/18112	0.00875646	0.0514961	0.0384525	Batf/Bcl3/Gpr183/Il18/Il2rg/Il6/Nckap1l/Nkx2-3/Sash3/Shb/Slamf6/Tnfsf18	12	2.88675
BP	GO:0042462	eye photoreceptor cell development	8/1124	48/18112	0.0088133	0.0517758	0.0386614	Cfh/Crb1/Crb2/Dio3/Gnat2/Ntrk2/Th/Thrb	8	-0.707107
BP	GO:0060389	pathway-restricted SMAD protein phosphorylation	10/1124	68/18112	0.00886434	0.0519662	0.0388035	Bmp3/Bmper/Emilin1/Gdf10/Gdf15/Gdf5/Grem1/Inhba/Ldlrad4/Mstn	10	1.89737
BP	GO:1903556	negative regulation of tumor necrosis factor superfamily cytokine production	10/1124	68/18112	0.00886434	0.0519662	0.0388035	Adipoq/Bcl3/Cd33/Cidea/Clec4a/Clec4a3/Il10/Lbp/Lilrb4/Trem2	10	1.89737
BP	GO:0006271	DNA strand elongation involved in DNA replication	4/1124	14/18112	0.00893905	0.052076	0.0388855	Gins1/Mcm3/Mcm4/Pole	4	2
BP	GO:0010642	negative regulation of platelet-derived growth factor receptor signaling pathway	4/1124	14/18112	0.00893905	0.052076	0.0388855	Adipoq/Apod/Ptgir/Snca	4	-1
BP	GO:0010744	positive regulation of macrophage derived foam cell differentiation	4/1124	14/18112	0.00893905	0.052076	0.0388855	Il18/Msr1/Pf4/Pla2g5	4	1
BP	GO:0051451	myoblast migration	4/1124	14/18112	0.00893905	0.052076	0.0388855	Megf10/Mstn/Six1/Thbs4	4	-1
BP	GO:0061469	regulation of type B pancreatic cell proliferation	4/1124	14/18112	0.00893905	0.052076	0.0388855	Birc5/Nr1d1/Ptprn/Sgpp2	4	0
BP	GO:1900193	regulation of oocyte maturation	4/1124	14/18112	0.00893905	0.052076	0.0388855	Aurka/Ccnb1/Ccnb2/Shb	4	1
BP	GO:0001974	blood vessel remodeling	9/1124	58/18112	0.00901324	0.0523988	0.0391265	Bgn/Crb1/Cst3/Eln/Fgf10/Il18/Itga4/Lif/Nos2	9	1
BP	GO:0044060	regulation of endocrine process	9/1124	58/18112	0.00901324	0.0523988	0.0391265	Agt/Agtr2/Gja1/Gja5/Inhba/Lep/Lif/Retn/Tacr2	9	0.333333
BP	GO:0015874	norepinephrine transport	6/1124	30/18112	0.00925315	0.0535149	0.0399599	Agt/Agtr2/Oxtr/P2ry12/Slc22a2/Snca	6	-0.816497
BP	GO:0018126	protein hydroxylation	6/1124	30/18112	0.00925315	0.0535149	0.0399599	Fkbp10/P3h1/P3h2/P4ha3/P4htm/Plod2	6	0.816497
BP	GO:0034104	negative regulation of tissue remodeling	6/1124	30/18112	0.00925315	0.0535149	0.0399599	Agt/Cd38/Cst3/Grem1/Il6/Tmem119	6	0.816497
BP	GO:0061436	establishment of skin barrier	6/1124	30/18112	0.00925315	0.0535149	0.0399599	Alox12/Cldn1/Cyp26b1/Krt16/Met/Stmn1	6	-0.816497
BP	GO:0071624	positive regulation of granulocyte chemotaxis	6/1124	30/18112	0.00925315	0.0535149	0.0399599	C3ar1/C5ar1/Lbp/Nckap1l/Sell/Thbs4	6	2.44949
BP	GO:0002701	negative regulation of production of molecular mediator of immune response	7/1124	39/18112	0.00932036	0.053732	0.040122	Arg1/Fcgr2b/Hmox1/Il10/Il13ra2/Lilrb4/Siglec10	7	1.88982
BP	GO:0032506	cytokinetic process	7/1124	39/18112	0.00932036	0.053732	0.040122	Anln/Aurkb/Cep55/Ect2/Kif20a/Kif20b/Racgap1	7	2.64575
BP	GO:0036120	cellular response to platelet-derived growth factor stimulus	7/1124	39/18112	0.00932036	0.053732	0.040122	Ccl2/Ccna2/Fn1/Gja1/Gja5/Has1/Has2	7	2.64575
BP	GO:0044773	mitotic DNA damage checkpoint signaling	11/1124	79/18112	0.00933883	0.053732	0.040122	Blm/Brca1/Cdk1/Clspn/Dtl/Eme1/Fancd2/LOC100302465/Plk1/Rbm38/Ticrr	11	2.7136
BP	GO:0080164	regulation of nitric oxide metabolic process	11/1124	79/18112	0.00933883	0.053732	0.040122	Agt/Aif1/Clec7a/Cx3cr1/Il10/Il6/Itgb2/Ptx3/Rgn/Tlr2/Tlr5	11	2.11058
BP	GO:0006641	triglyceride metabolic process	14/1124	112/18112	0.00943452	0.0542266	0.0404914	Acsl6/Apobec1/C3/Cyp2e1/Insig1/Ldlr/Nkx2-3/Pck1/Pcsk9/Pik3cg/Rgn/Scd/Thrb/Thrsp	14	0
BP	GO:0050871	positive regulation of B cell activation	12/1124	90/18112	0.00954998	0.0548338	0.0409447	Bst1/Cd38/Cd40/Gpr183/Il10/Il2rg/Il6/Nckap1l/Ptprc/Sash3/Syk/Tlr9	12	3.4641
BP	GO:0045582	positive regulation of T cell differentiation	13/1124	101/18112	0.00956436	0.0548599	0.0409642	Ikzf1/Il18/Il1rl2/Il2rg/Il36b/Il6/Lilrb4/Nckap1l/Pck1/Ptprc/Sash3/Shb/Syk	13	2.49615
BP	GO:0061448	connective tissue development	30/1124	308/18112	0.009743	0.0558272	0.0416865	Amer1/Bgn/Bmp3/C3ar1/Cfh/Chadl/Chst11/Col11a1/Col5a1/Csgalnact1/Cytl1/Ebf2/Gdf5/Grem1/Id4/Lep/Lox/Loxl2/Msx1/Ppargc1a/Runx2/Serpinb7/Sh3pxd2b/Six2/Smad9/Snai1/Spi1/Thrb/Timp1/Wt1	30	1.46059
BP	GO:0008202	steroid metabolic process	32/1124	334/18112	0.00980354	0.0559222	0.0417575	Agt/Akr1c19/Ces1d/Cyb5r2/Cyp11b2/Cyp11b3/Cyp1a1/Cyp26b1/Cyp2d4/Cyp2e1/Cyp51/Hmgcs1/Idi1/Insig1/Ldlr/Lep/Lepr/Lipa/Nr1d1/Pcsk9/Pctp/Ppargc1a/Scd/Snai1/Soat1/Spp1/Sqle/Stard4/Sult1a1/Thrb/Timp1/Tiparp	32	0.707107
BP	GO:0045143	homologous chromosome segregation	10/1124	69/18112	0.00980653	0.0559222	0.0417575	Brip1/Ccne1/Espl1/Fancd2/Plk1/Pttg1/Sgo1/Sgo2/Trip13/Zcwpw1	10	3.16228
BP	GO:0030048	actin filament-based movement	15/1124	124/18112	0.0098857	0.0559222	0.0417575	Adora1/Atp1a2/Fgf13/Gja5/Gsn/Kcna5/Kcnn2/Myh6/Myh7/Myo1f/Myo5a/Myo7a/Scn4b/Tnnc1/Was	15	-0.258199
BP	GO:0045926	negative regulation of growth	27/1124	270/18112	0.00989558	0.0559222	0.0417575	Aatk/Adrb3/Agt/Ccr5/Fgf13/Gdf15/Gja1/Grem1/Inhba/Lgmn/LOC100302465/Mag/Mstn/Msx1/Nppb/Ntn1/P3h1/Psrc1/Rbp4/Rerg/Sema5a/Serpine2/Spp1/Tbx5/Wnt11/Wt1/Zc3h12d	27	0.19245
BP	GO:0002220	innate immune response activating cell surface receptor signaling pathway	5/1124	22/18112	0.00989986	0.0559222	0.0417575	Clec4a/Clec7a/Syk/Tlr2/Tyrobp	5	2.23607
BP	GO:0010743	regulation of macrophage derived foam cell differentiation	5/1124	22/18112	0.00989986	0.0559222	0.0417575	Adipoq/Il18/Msr1/Pf4/Pla2g5	5	0.447214
BP	GO:0015669	gas transport	5/1124	22/18112	0.00989986	0.0559222	0.0417575	Hba-a1/Hbb/Hbb-b1/LOC100134871/Ngb	5	-2.23607
BP	GO:0032516	positive regulation of phosphoprotein phosphatase activity	5/1124	22/18112	0.00989986	0.0559222	0.0417575	Agtr2/Cd300a/Cd33/Ppp1r12a/Ptprc	5	1.34164
BP	GO:0034143	regulation of toll-like receptor 4 signaling pathway	5/1124	22/18112	0.00989986	0.0559222	0.0417575	Lbp/Lyn/Nr1d1/Ticam2/Trem2	5	1.34164
BP	GO:0060080	inhibitory postsynaptic potential	5/1124	22/18112	0.00989986	0.0559222	0.0417575	Abat/Glra1/Igsf9b/Ntsr1/Rims1	5	-0.447214
BP	GO:0061318	renal filtration cell differentiation	5/1124	22/18112	0.00989986	0.0559222	0.0417575	Adipoq/Basp1/Klf15/Ptpro/Wt1	5	0.447214
BP	GO:0071676	negative regulation of mononuclear cell migration	5/1124	22/18112	0.00989986	0.0559222	0.0417575	Apod/Ccl2/Cd200r1/Grem1/Slamf8	5	1.34164
BP	GO:0072112	glomerular visceral epithelial cell differentiation	5/1124	22/18112	0.00989986	0.0559222	0.0417575	Adipoq/Basp1/Klf15/Ptpro/Wt1	5	0.447214
BP	GO:1900016	negative regulation of cytokine production involved in inflammatory response	5/1124	22/18112	0.00989986	0.0559222	0.0417575	Adcy7/Apod/Il1r2/Lilrb4/Trem2	5	1.34164
BP	GO:0002920	regulation of humoral immune response	8/1124	49/18112	0.00997491	0.0561756	0.0419466	C3/Cd37/Cfh/Fcgr2b/Foxj1/Ptprc/Trem2/Vsig4	8	2.12132
BP	GO:0045429	positive regulation of nitric oxide biosynthetic process	8/1124	49/18112	0.00997491	0.0561756	0.0419466	Agt/Aif1/Clec7a/Il6/Itgb2/Ptx3/Tlr2/Tlr5	8	2.12132
BP	GO:0071295	cellular response to vitamin	8/1124	49/18112	0.00997491	0.0561756	0.0419466	Brip1/Eln/Fes/Folr2/Lep/Nos2/Tnc/Trem1	8	2.12132
BP	GO:0050873	brown fat cell differentiation	9/1124	59/18112	0.010066	0.0565746	0.0422446	Adipoq/Adrb3/Cebpb/Ebf2/Lep/Mrap/Scd/Selenbp1/Six1	9	-2.33333
BP	GO:0070741	response to interleukin-6	9/1124	59/18112	0.010066	0.0565746	0.0422446	Ccl2/Chi3l1/Fcar/Il6/Lcn2/Met/Pck1/Ppargc1a/Spi1	9	1.66667
BP	GO:0042886	amide transport	35/1124	374/18112	0.0101239	0.0567855	0.0424021	Abat/Abcb1b/Adora1/Agt/Aqp7/Birc5/Blk/Camk2n1/Cd38/Folr2/Gja1/Gpr27/Gpr68/Il1rn/Il6/Ildr2/Lep/Lepr/Lif/Mc4r/Myo5a/Nos2/Nr1d1/Pax8/Ptprn/Rbp4/S100a8/S100a9/Slc38a5/Slc7a11/Sybu/Tacr2/Tfap2b/Vip/Vsnl1	35	1.18322
BP	GO:0062012	regulation of small molecule metabolic process	35/1124	374/18112	0.0101239	0.0567855	0.0424021	Acacb/Adipoq/Agt/Brca1/C1qtnf3/Cacna1a/Ces1d/Cyp51/Erfe/Fabp5/Gpd1/Igfbp3/Igfbp4/Il6/Insig1/Ldlr/Lep/Lepr/Mst1/Nos2/Nr1d1/Ntsr1/P2ry6/Plek/Ppargc1a/Ptafr/Rgn/Slc7a11/Slc7a7/Snai1/Snca/Stard4/Thrb/Trem2/Zbtb20	35	0.169031
BP	GO:0045137	development of primary sexual characteristics	32/1124	335/18112	0.0102163	0.0572464	0.0427462	Agt/Aspm/Brip1/Ccne1/Cebpb/Cenpi/Col9a3/Csmd1/Cst3/Gfra1/Gja1/Hmgb2/Hmgcs1/Inhba/Irx5/Kif18a/Kif20a/Lep/Lepr/Lfng/Met/Mmp19/Pcyt1b/Ptprn/Ptx3/Rbp4/Retn/Tiparp/Tlr5/Tlr9/Tnfaip6/Wt1	32	2.12132
BP	GO:0046364	monosaccharide biosynthetic process	12/1124	91/18112	0.0103982	0.058207	0.0434636	Adipoq/C1qtnf3/Erfe/Gpd1/Il6/Lep/Lepr/Mst1/Pck1/Ppargc1a/Rbp4/Rgn	12	-1.73205
BP	GO:0051261	protein depolymerization	15/1124	125/18112	0.0106098	0.059332	0.0443036	Ccsap/Ckap2/Fgf13/Gsn/Kif18a/Kif18b/Kif24/Kif2c/Nav3/Plek/Sema5a/Stmn1/Stmn2/Tmod1/Tpx2	15	1.29099
BP	GO:0017157	regulation of exocytosis	26/1124	259/18112	0.0107009	0.0596976	0.0445766	Blk/Cacna1a/Cacna1i/Cd300a/Cd84/Fcer1g/Fes/Fgr/Hmox1/Il13ra2/Itgam/Itgb2/Lyn/Myo5a/Nckap1l/Nr3c2/P2rx2/Pram1/Ptafr/Rab3b/Slc4a8/Snca/Spi1/Syk/Syp/Vsnl1	26	1.96116
BP	GO:0002021	response to dietary excess	7/1124	40/18112	0.0107073	0.0596976	0.0445766	Adrb3/Cfh/Gdf15/Lep/Mc4r/Ppargc1a/Sctr	7	-0.377964
BP	GO:0071276	cellular response to cadmium ion	7/1124	40/18112	0.0107073	0.0596976	0.0445766	Cybb/Enpp2/Gsn/Hmox1/Mmp9/Ncf1/Sox2	7	0.377964
BP	GO:1901224	positive regulation of NIK/NF-kappaB signaling	10/1124	70/18112	0.0108232	0.0602835	0.0450141	Cd14/Grem1/Il18/Laptm5/Nr3c2/Ptp4a3/Tlr2/Tlr7/Tlr9/Trem2	10	1.89737
BP	GO:0014808	release of sequestered calcium ion into cytosol by sarcoplasmic reticulum	6/1124	31/18112	0.0108851	0.0605077	0.0451815	Ccl3/Ccr5/Dhrs7c/Gstm7/Tmem38b/Trdn	6	-0.816497
BP	GO:0043372	positive regulation of CD4-positive, alpha-beta T cell differentiation	6/1124	31/18112	0.0108851	0.0605077	0.0451815	Il18/Il2rg/Il6/Nckap1l/Sash3/Shb	6	1.63299
BP	GO:0002262	myeloid cell homeostasis	21/1124	197/18112	0.010912	0.0605971	0.0452482	Ahsp/Alas2/Cfh/Fcar/Fcer1g/Fcgr2b/Hba-a1/Hbb/Hmgb2/Hmox1/Ikzf1/Il18/Il6/Inhba/Itgam/Lyn/Ncapg2/Nckap1l/P4htm/Slc7a11/Spi1	21	2.4004
BP	GO:0019233	sensory perception of pain	18/1124	161/18112	0.0111415	0.0618098	0.0461538	Adora1/Cacna1a/Ccl2/Ccl3/Cnr2/Cxcr4/Dlg2/Fabp5/Fcgr1a/Hba-a1/Il10/Il18/Il1rn/Kcnc4/Mme/Ntsr1/Ptafr/Vip	18	1.41421
BP	GO:0061180	mammary gland epithelium development	11/1124	81/18112	0.0112029	0.0620169	0.0463084	Areg/Ccl11/Cebpb/Csmd1/Elf5/Fgf10/Iqgap3/Mst1/Msx1/Ntn1/Sostdc1	11	-1.50756
BP	GO:0009268	response to pH	9/1124	60/18112	0.0112088	0.0620169	0.0463084	Asic2/Gja1/Gpr68/Hvcn1/Lgmn/Met/P2rx5/Pck1/Tg	9	1.66667
BP	GO:0001889	liver development	26/1124	260/18112	0.0112122	0.0620169	0.0463084	Alas2/Arg1/Atp2a3/Aurka/Ccne1/Cebpb/Cit/Cldn1/Cyp1a1/E2f7/E2f8/Foxm1/Fscn1/Hgf/Hmgcs1/Hmox1/Il10/Il18/Il6/Lbp/Met/Mki67/Pck1/Pcsk9/Rgn/Tk1	26	3.13786
BP	GO:0006469	negative regulation of protein kinase activity	22/1124	210/18112	0.0113097	0.0624948	0.0466652	Adarb1/Adipoq/Agt/Camk2n1/Cd300a/Cdkn1c/Fam72a/Il6/Lax1/Lilrb4/Lyn/Ncapg2/Pcp4/Plk1/Ptprc/Ptpro/Rgn/Rgs14/Sfrp5/Shb/Slc8a3/Srcin1	22	0
BP	GO:0045055	regulated exocytosis	28/1124	286/18112	0.0114526	0.0630987	0.0471162	Blk/Btk/Cacna1a/Cacna1i/Ccl3/Cd300a/Cd84/Fcer1g/Fes/Fgr/Hmox1/Il13ra2/Itgam/Itgb2/Lyn/Myo1f/Nckap1l/Nr3c2/P2rx2/Plek/Pram1/Ptafr/Rims1/Slc4a8/Snca/Spi1/Syk/Syp	28	2.26779
BP	GO:0046883	regulation of hormone secretion	31/1124	325/18112	0.0115597	0.0630987	0.0471162	Abat/Adipoq/Adora1/Agt/Agtr2/Birc5/Blk/C1qtnf3/Camk2n1/Cd38/Gja1/Gpr27/Gpr68/Igfbp3/Il6/Inhba/Lep/Lepr/Lif/Nos2/Nr1d1/Osm/Pax8/Rbp4/Retn/Scg5/Spp1/Sybu/Tacr2/Tfap2b/Vsnl1	31	0.538816
BP	GO:0048638	regulation of developmental growth	37/1124	404/18112	0.0115742	0.0630987	0.0471162	Aatk/Acacb/Adrb3/Agt/C3/Capn3/Ccnb1/Ccr5/Cdh4/Cdk1/Cxcr4/Dio3/Fgf13/Fn1/Foxs1/Gdf15/Gdf5/Gja1/Ikzf1/Lep/Lgmn/Mag/Mstn/Mtm1/Myh6/Ntn1/P2rx5/Rbp4/Rims1/Sash3/Sema5a/Sh3pxd2b/Six1/Spp1/Tbx5/Trpv2/Wt1	37	0.493197
BP	GO:0001542	ovulation from ovarian follicle	4/1124	15/18112	0.0115999	0.0630987	0.0471162	Agt/Lep/Lepr/Mmp19	4	-1
BP	GO:0001547	antral ovarian follicle growth	4/1124	15/18112	0.0115999	0.0630987	0.0471162	Ccne1/Kif20a/Ptx3/Tnfaip6	4	2
BP	GO:0002223	stimulatory C-type lectin receptor signaling pathway	4/1124	15/18112	0.0115999	0.0630987	0.0471162	Clec4a/Clec7a/Syk/Tyrobp	4	2
BP	GO:0002756	MyD88-independent toll-like receptor signaling pathway	4/1124	15/18112	0.0115999	0.0630987	0.0471162	Cd300lf/Cd40/Ticam2/Tnip3	4	2
BP	GO:0010715	regulation of extracellular matrix disassembly	4/1124	15/18112	0.0115999	0.0630987	0.0471162	Cst3/Fap/Fscn1/Il6	4	1
BP	GO:0032494	response to peptidoglycan	4/1124	15/18112	0.0115999	0.0630987	0.0471162	C5ar1/Irf5/Tlr2/Trem2	4	2
BP	GO:0034638	phosphatidylcholine catabolic process	4/1124	15/18112	0.0115999	0.0630987	0.0471162	Enpp2/Ldlr/Pla2g5/Pla2g7	4	0
BP	GO:0051547	regulation of keratinocyte migration	4/1124	15/18112	0.0115999	0.0630987	0.0471162	Fgf10/Has2/Hbegf/Mmp9	4	1
BP	GO:0060732	positive regulation of inositol phosphate biosynthetic process	4/1124	15/18112	0.0115999	0.0630987	0.0471162	Ntsr1/P2ry6/Ptafr/Snca	4	0
BP	GO:0070341	fat cell proliferation	4/1124	15/18112	0.0115999	0.0630987	0.0471162	Dio3/E2f1/Fgf10/Trem2	4	1
BP	GO:1903624	regulation of DNA catabolic process	4/1124	15/18112	0.0115999	0.0630987	0.0471162	Cidea/Igfbp3/Il6/Rgn	4	-1
BP	GO:2000104	negative regulation of DNA-templated DNA replication	4/1124	15/18112	0.0115999	0.0630987	0.0471162	Cdt1/Fbxo5/Gmnn/Timeless	4	2
BP	GO:2000105	positive regulation of DNA-templated DNA replication	4/1124	15/18112	0.0115999	0.0630987	0.0471162	Cdt1/Dbf4/E2f7/E2f8	4	2
BP	GO:0043409	negative regulation of MAPK cascade	20/1124	186/18112	0.011681	0.063478	0.0473994	Adipoq/Agt/Cd300a/Dusp2/Emilin1/Foxm1/Gbp1/Lax1/Lif/Lilrb4/Lmo3/Lyn/Pbk/Ptprc/Rgs14/Sfrp4/Sfrp5/Tlr9/Trem2/Wnk2	20	1.78885
BP	GO:0006869	lipid transport	36/1124	391/18112	0.0116934	0.0634831	0.0474032	Abca17/Abca8a/Abcb1b/Abcb4/Acsl6/Adipoq/Agt/Agtr2/Ano3/Apod/Ces1d/Cidec/Erfe/Fabp5/Igfbp3/Il6/Inhba/Lbp/Ldlr/Lep/Msr1/Nos2/Ntsr1/Osbp2/Pcsk9/Pctp/Pla2g2c/Pla2g5/Plin2/Rbp1/Rbp4/Retn/Spp1/Stard4/Syk/Xkr5	36	0.666667
BP	GO:0045639	positive regulation of myeloid cell differentiation	14/1124	115/18112	0.011785	0.0639183	0.0477282	Ccl3/Csf1r/Fes/Gpr68/Hmgb2/Ikzf1/Inhba/Itgam/Lep/Lif/Nckap1l/Pf4/Trem2/Tyrobp	14	3.20713
BP	GO:0010634	positive regulation of epithelial cell migration	18/1124	162/18112	0.0118315	0.0641085	0.0478702	Agt/Alox12/Cd40/Enpp2/Fgf10/Gng2/Has2/Hbegf/Hdac9/Hmox1/Lcn2/Lgmn/Met/Mmp9/Pik3cg/Plpp3/Sema5a/Srpx2	18	1.41421
BP	GO:0007188	adenylate cyclase-modulating G protein-coupled receptor signaling pathway	24/1124	236/18112	0.0119118	0.0643881	0.048079	Adcy7/Adgrb1/Adgrb3/Adgrd1/Adgre1/Adora1/Adrb3/Cnr2/Gna14/Gnat2/Gpr176/Gpr37l1/Lgr5/Mc2r/Mc4r/Mrap/P2ry12/Pde10a/Pde2a/Pf4/Ptgir/S1pr3/Sctr/Vip	24	-0.408248
BP	GO:0010043	response to zinc ion	10/1124	71/18112	0.0119177	0.0643881	0.048079	Apobec1/Arg1/Glra1/Hvcn1/Krt14/P2rx5/S100a8/S100a9/Th/Vim	10	2.52982
BP	GO:0046637	regulation of alpha-beta T cell differentiation	10/1124	71/18112	0.0119177	0.0643881	0.048079	Ikzf1/Il18/Il2rg/Il6/Lilrb4/Nckap1l/Sash3/Shb/Syk/Tnfsf18	10	2.52982
BP	GO:0002758	innate immune response-activating signal transduction	5/1124	23/18112	0.0120166	0.0646718	0.0482908	Clec4a/Clec7a/Syk/Tlr2/Tyrobp	5	2.23607
BP	GO:0051307	meiotic chromosome separation	5/1124	23/18112	0.0120166	0.0646718	0.0482908	Eme1/Espl1/Ncaph/Top2a/Ttk	5	2.23607
BP	GO:0071800	podosome assembly	5/1124	23/18112	0.0120166	0.0646718	0.0482908	Asb2/Fscn1/Gsn/Msn/Sh3pxd2b	5	0.447214
BP	GO:0090190	positive regulation of branching involved in ureteric bud morphogenesis	5/1124	23/18112	0.0120166	0.0646718	0.0482908	Agt/Agtr2/Grem1/Pax8/Six1	5	0.447214
BP	GO:0009895	negative regulation of catabolic process	31/1124	326/18112	0.012042	0.064746	0.0483463	Acacb/Adgrb1/Adora1/Apobec1/Cidea/Cst3/Cyp51/E2f1/Fez1/Hmox1/Htr2b/Il10/Il10ra/Lep/Lepr/Mad2l1/Mtm1/Nos2/Pbk/Pik3cg/Ppargc1a/Rbm38/Rgn/Serpine2/Slc11a1/Snca/Svip/Timp1/Timp4/Trem2/Vip	31	0.538816
BP	GO:0002064	epithelial cell development	25/1124	249/18112	0.0121277	0.0651443	0.0486436	Abcb1b/Adamtsl4/Adipoq/Agt/Bfsp2/Cdc45/Cdsn/Cldn1/Col18a1/Cst3/Cxcr4/Dnase1l2/Foxj1/Gja1/Hoxb13/Hydin/Krt2/Met/Msn/Pde2a/S1pr3/Sox18/Tmod1/Vim/Wt1	25	-0.2
BP	GO:0032368	regulation of lipid transport	15/1124	127/18112	0.0121827	0.0653766	0.0488171	Abcb1b/Abcb4/Acsl6/Adipoq/Agt/Agtr2/Erfe/Igfbp3/Il6/Lep/Ntsr1/Pcsk9/Retn/Spp1/Syk	15	0.258199
BP	GO:0031297	replication fork processing	7/1124	41/18112	0.0122381	0.0654585	0.0488783	Blm/Eme1/Gen1/Mms22l/Rad51/Tonsl/Traip	7	2.64575
BP	GO:0060603	mammary gland duct morphogenesis	7/1124	41/18112	0.0122381	0.0654585	0.0488783	Areg/Ccl11/Csmd1/Fgf10/Mst1/Ntn1/Sostdc1	7	-1.88982
BP	GO:1904037	positive regulation of epithelial cell apoptotic process	7/1124	41/18112	0.0122381	0.0654585	0.0488783	Ccl2/Cd40/Col18a1/Gsn/Itga4/Ppargc1a/Sfrp4	7	1.13389
BP	GO:0030203	glycosaminoglycan metabolic process	12/1124	93/18112	0.0122683	0.0654585	0.0488783	Bgn/Cemip/Chst11/Csgalnact1/Dcn/Has1/Has2/Itih1/Mamdc2/Ndnf/Spock2/Tnfaip6	12	1.1547
BP	GO:0046209	nitric oxide metabolic process	12/1124	93/18112	0.0122683	0.0654585	0.0488783	Agt/Aif1/Clec7a/Cx3cr1/Il10/Il6/Itgb2/Nos2/Ptx3/Rgn/Tlr2/Tlr5	12	2.3094
BP	GO:1901379	regulation of potassium ion transmembrane transport	12/1124	93/18112	0.0122683	0.0654585	0.0488783	Atp1b1/Dpp6/Fxyd2/Kcnab2/Kcnc1/Kcng1/Kcnip2/Kcnn2/Kel/Rgs7/Trem2/Wnk2	12	-1.1547
BP	GO:0032481	positive regulation of type I interferon production	9/1124	61/18112	0.0124458	0.0662157	0.0494437	Cd14/Hmgb2/Irf5/Syk/Tlr2/Tlr7/Tlr8/Tlr9/Zbtb20	9	2.33333
BP	GO:0032731	positive regulation of interleukin-1 beta production	9/1124	61/18112	0.0124458	0.0662157	0.0494437	Ccl3/Ccr5/Clec7a/Il18/Il6/Nlrc4/Tlr2/Tlr8/Tyrobp	9	3
BP	GO:0140353	lipid export from cell	9/1124	61/18112	0.0124458	0.0662157	0.0494437	Agt/Agtr2/Igfbp3/Il6/Inhba/Lep/Nos2/Retn/Spp1	9	0.333333
BP	GO:0050671	positive regulation of lymphocyte proliferation	17/1124	151/18112	0.0125425	0.0666664	0.0497803	Aif1/Blm/Bst1/Cd38/Cd40/Cd80/Fgf10/Gpr183/Il18/Il6/Lep/Nckap1l/Ptprc/RT1-DMb/Sash3/Syk/Tlr9	17	3.15296
BP	GO:0002714	positive regulation of B cell mediated immunity	8/1124	51/18112	0.0126335	0.0667963	0.0498772	Btk/C3/Cd40/Fcer1g/Fcgr1a/Fcgr2a/Ptprc/Trem2	8	2.82843
BP	GO:0002891	positive regulation of immunoglobulin mediated immune response	8/1124	51/18112	0.0126335	0.0667963	0.0498772	Btk/C3/Cd40/Fcer1g/Fcgr1a/Fcgr2a/Ptprc/Trem2	8	2.82843
BP	GO:0003009	skeletal muscle contraction	8/1124	51/18112	0.0126335	0.0667963	0.0498772	Chrne/Myh7/Slc8a3/Stac/Stac2/Tnnc1/Tnnc2/Tnnt1	8	-0.707107
BP	GO:1904407	positive regulation of nitric oxide metabolic process	8/1124	51/18112	0.0126335	0.0667963	0.0498772	Agt/Aif1/Clec7a/Il6/Itgb2/Ptx3/Tlr2/Tlr5	8	2.12132
BP	GO:0042310	vasoconstriction	14/1124	116/18112	0.0126622	0.0667963	0.0498772	Adora1/Agt/Asic2/Atp1a2/Cd38/Gja1/Gja5/Htr2b/Kcna5/Lep/Olr1/Oxtr/Pde5a/Tbxas1	14	0
BP	GO:0000096	sulfur amino acid metabolic process	6/1124	32/18112	0.0127106	0.0667963	0.0498772	Cacna1a/Cdo1/Dpep1/Mat1a/Nox4/Slc7a11	6	0
BP	GO:0003085	negative regulation of systemic arterial blood pressure	6/1124	32/18112	0.0127106	0.0667963	0.0498772	Adora1/Adrb3/Agtr2/Gpr37l1/Nppb/Ntsr1	6	0
BP	GO:0044062	regulation of excretion	6/1124	32/18112	0.0127106	0.0667963	0.0498772	Adora1/Agt/Agtr2/Anpep/Corin/Nppb	6	0.816497
BP	GO:0060706	cell differentiation involved in embryonic placenta development	6/1124	32/18112	0.0127106	0.0667963	0.0498772	E2f7/E2f8/Lif/Plk4/Snai1/Socs3	6	2.44949
BP	GO:0070293	renal absorption	6/1124	32/18112	0.0127106	0.0667963	0.0498772	Adipoq/Aqp7/Gsn/Has2/Hbb/Sctr	6	-0.816497
BP	GO:1902751	positive regulation of cell cycle G2/M phase transition	6/1124	32/18112	0.0127106	0.0667963	0.0498772	Ccnb1/Cdc25c/Cdk1/Dtl/Fbxo5/Rad51b	6	2.44949
BP	GO:1903514	release of sequestered calcium ion into cytosol by endoplasmic reticulum	6/1124	32/18112	0.0127106	0.0667963	0.0498772	Ccl3/Ccr5/Dhrs7c/Gstm7/Tmem38b/Trdn	6	-0.816497
BP	GO:0061008	hepaticobiliary system development	26/1124	263/18112	0.0128657	0.0675478	0.0504384	Alas2/Arg1/Atp2a3/Aurka/Ccne1/Cebpb/Cit/Cldn1/Cyp1a1/E2f7/E2f8/Foxm1/Fscn1/Hgf/Hmgcs1/Hmox1/Il10/Il18/Il6/Lbp/Met/Mki67/Pck1/Pcsk9/Rgn/Tk1	26	3.13786
BP	GO:0002790	peptide secretion	30/1124	315/18112	0.0130831	0.0686247	0.0512425	Abat/Adora1/Agt/Birc5/Blk/Camk2n1/Cd38/Gja1/Gpr27/Gpr68/Il1rn/Il6/Ildr2/Lep/Lepr/Lif/Mc4r/Myo5a/Nos2/Nr1d1/Pax8/Ptprn/Rbp4/S100a8/S100a9/Sybu/Tacr2/Tfap2b/Vip/Vsnl1	30	1.09545
BP	GO:0003158	endothelium development	16/1124	140/18112	0.0132486	0.0693626	0.0517935	Abcb1b/Agt/Alox12/Cdc45/Cldn1/Col18a1/Cxcr4/Gja1/Gja5/Itgax/Lcn2/Met/Msn/Pde2a/S1pr3/Sox18	16	1.5
BP	GO:0032147	activation of protein kinase activity	16/1124	140/18112	0.0132486	0.0693626	0.0517935	Agt/Cd300a/Chi3l1/Clspn/Ect2/Fgf13/Grem1/Il18/Kif14/Lep/Nckap1l/Ntf3/Ripk3/Slc11a1/Tpx2/Wnt11	16	1.5
BP	GO:0006094	gluconeogenesis	11/1124	83/18112	0.0133387	0.0697688	0.0520968	Adipoq/C1qtnf3/Erfe/Gpd1/Il6/Lep/Lepr/Mst1/Pck1/Ppargc1a/Rbp4	11	-1.50756
BP	GO:0050905	neuromuscular process	21/1124	201/18112	0.013495	0.0705202	0.0526579	Adarb1/Cacna1a/Cfh/Chrne/Csmd1/Fgf14/Foxs1/Glra1/Igdcc3/Kcnab2/Myh7/Myo5a/Myo7a/Nefl/Slc8a3/Sox2/Stac/Stac2/Tnnc1/Tnnc2/Tnnt1	21	-0.654654
BP	GO:0044106	cellular amine metabolic process	14/1124	117/18112	0.0135891	0.0708794	0.0529261	Abat/Agtr2/Aoc1/Cyp2d4/Itgam/Maoa/Myo5a/Slc7a11/Slc7a7/Snca/Sult1a1/Sult1d1/Tacr3/Th	14	-0.534522
BP	GO:0045621	positive regulation of lymphocyte differentiation	14/1124	117/18112	0.0135891	0.0708794	0.0529261	Ikzf1/Il10/Il18/Il1rl2/Il2rg/Il36b/Il6/Lilrb4/Nckap1l/Pck1/Ptprc/Sash3/Shb/Syk	14	2.67261
BP	GO:0098657	import into cell	24/1124	239/18112	0.0137506	0.0716547	0.053505	Acsl6/Agt/Arg1/Atp1a2/Atp1a3/Atp1b1/Cacna1a/Folr2/Gfap/Il10ra/Itga4/Lcn2/Ntsr1/P2rx5/Rab3b/Slc22a2/Slc5a1/Slc6a1/Slc7a11/Slc8a3/Snca/Trem2/Trpv2/Wnk2	24	0
BP	GO:0032964	collagen biosynthetic process	9/1124	62/18112	0.0137817	0.0717498	0.053576	Arg1/Ccl2/Col5a1/Emilin1/Fn1/Il18/Il6/Serpinb7/Vim	9	2.33333
BP	GO:0009743	response to carbohydrate	34/1124	369/18112	0.0138335	0.0719522	0.0537271	Adipoq/Birc5/Camk2n1/Ccl2/Cdt1/Cst3/Eln/Fn1/Gja1/Gpr27/Gpr68/Ildr2/Lcn2/Lep/Lepr/Lgals1/Lyn/Met/Ncf2/Nox4/Nptx1/Nr1d1/P2rx2/Pck1/Pcsk1/Ppargc1a/Ptprn/Runx2/Slc6a1/Sybu/Th/Trem2/Vsnl1/Zbtb20	34	1.02899
BP	GO:0036119	response to platelet-derived growth factor	7/1124	42/18112	0.0139205	0.0721284	0.0538587	Ccl2/Ccna2/Fn1/Gja1/Gja5/Has1/Has2	7	2.64575
BP	GO:0086065	cell communication involved in cardiac conduction	7/1124	42/18112	0.0139205	0.0721284	0.0538587	Gja5/Irx3/Kcna5/Kcnn2/Scn4b/Tbx5/Trdn	7	-1.88982
BP	GO:0042303	molting cycle	15/1124	129/18112	0.013932	0.0721284	0.0538587	Cd109/Dlx3/Dnase1l2/Fgf10/Inhba/Ka11/Krt14/Krt16/Krt71/Krt83/Lgr5/Myo5a/Snai1/Sostdc1/Sox18	15	0.258199
BP	GO:0042633	hair cycle	15/1124	129/18112	0.013932	0.0721284	0.0538587	Cd109/Dlx3/Dnase1l2/Fgf10/Inhba/Ka11/Krt14/Krt16/Krt71/Krt83/Lgr5/Myo5a/Snai1/Sostdc1/Sox18	15	0.258199
BP	GO:1904019	epithelial cell apoptotic process	15/1124	129/18112	0.013932	0.0721284	0.0538587	Angptl4/Ccl2/Cd40/Col18a1/E2f1/Gsn/Hmox1/Il10/Itga4/Mst1/Ndnf/Pik3cg/Ppargc1a/Sema5a/Sfrp4	15	1.80739
BP	GO:0006022	aminoglycan metabolic process	13/1124	106/18112	0.0140555	0.0727003	0.0542857	Bgn/Cemip/Chi3l1/Chst11/Csgalnact1/Dcn/Has1/Has2/Itih1/Mamdc2/Ndnf/Spock2/Tnfaip6	13	1.38675
BP	GO:0006639	acylglycerol metabolic process	16/1124	141/18112	0.014113	0.0729302	0.0544574	Acsl6/Apobec1/C3/Ces1d/Cyp2e1/Dgkg/Insig1/Ldlr/Nkx2-3/Pck1/Pcsk9/Pik3cg/Rgn/Scd/Thrb/Thrsp	16	-0.5
BP	GO:0071312	cellular response to alkaloid	8/1124	52/18112	0.0141419	0.0730122	0.0545187	Aif1/Blm/Ccna2/Gstm7/Ppargc1a/Rad51/Th/Tmem38b	8	0
BP	GO:0032946	positive regulation of mononuclear cell proliferation	17/1124	153/18112	0.0141626	0.0730513	0.0545479	Aif1/Blm/Bst1/Cd38/Cd40/Cd80/Fgf10/Gpr183/Il18/Il6/Lep/Nckap1l/Ptprc/RT1-DMb/Sash3/Syk/Tlr9	17	3.15296
BP	GO:0009306	protein secretion	37/1124	410/18112	0.0143505	0.0739066	0.0551866	Abat/Birc5/Blk/C1qtnf3/Camk2n1/Cd33/Cd38/Cyp51/Gja1/Gja5/Gpr27/Gpr68/Idh2/Il1rn/Il6/Ildr2/Lep/Lepr/Mc4r/Myo5a/Myom1/Nos2/Nr1d1/P3h1/Pcsk1/Plek/Ptprn/Rab3b/Rbp4/Srcin1/Sybu/Tacr2/Tfap2b/Tlr2/Trem2/Vip/Vsnl1	37	1.15079
BP	GO:0002763	positive regulation of myeloid leukocyte differentiation	10/1124	73/18112	0.0143549	0.0739066	0.0551866	Ccl3/Csf1r/Fes/Gpr68/Ikzf1/Itgam/Lif/Pf4/Trem2/Tyrobp	10	3.16228
BP	GO:0051899	membrane depolarization	12/1124	95/18112	0.0143861	0.0739306	0.0552045	Alox12/Cacna1a/Cacna1i/Dcn/Gja1/Gja5/Myoc/Ntsr1/Scn2a/Scn4b/Scn7a/Tbx5	12	-1.73205
BP	GO:2001057	reactive nitrogen species metabolic process	12/1124	95/18112	0.0143861	0.0739306	0.0552045	Agt/Aif1/Clec7a/Cx3cr1/Il10/Il6/Itgb2/Nos2/Ptx3/Rgn/Tlr2/Tlr5	12	2.3094
BP	GO:0060252	positive regulation of glial cell proliferation	5/1124	24/18112	0.0144204	0.0739711	0.0552347	E2f1/Gfap/Il6/Lyn/Vim	5	2.23607
BP	GO:0072202	cell differentiation involved in metanephros development	5/1124	24/18112	0.0144204	0.0739711	0.0552347	Adipoq/Grem1/Lif/Pax8/Six2	5	0.447214
BP	GO:0001912	positive regulation of leukocyte mediated cytotoxicity	11/1124	84/18112	0.0145157	0.0740788	0.0553152	Arg1/Ccl2/Itgam/Ncr3/Ptprc/Raet1e/Slamf6/Spi1/Stap1/Tyrobp/Vav1	11	3.31662
BP	GO:0031102	neuron projection regeneration	11/1124	84/18112	0.0145157	0.0740788	0.0553152	Apod/Chl1/Dhfr/Gap43/Gfap/Hgf/Mag/Nefl/Spp1/Tnc/Vcan	11	1.50756
BP	GO:0002295	T-helper cell lineage commitment	4/1124	16/18112	0.0147202	0.0740788	0.0553152	Batf/Il6/Slamf6/Tnfsf18	4	2
BP	GO:0009635	response to herbicide	4/1124	16/18112	0.0147202	0.0740788	0.0553152	Arg1/Cyp1a1/Lcn2/Th	4	1
BP	GO:0010752	regulation of cGMP-mediated signaling	4/1124	16/18112	0.0147202	0.0740788	0.0553152	Nppb/Pde10a/Pde2a/Rundc3a	4	1
BP	GO:0019511	peptidyl-proline hydroxylation	4/1124	16/18112	0.0147202	0.0740788	0.0553152	P3h1/P3h2/P4ha3/P4htm	4	0
BP	GO:0032276	regulation of gonadotropin secretion	4/1124	16/18112	0.0147202	0.0740788	0.0553152	Gja1/Inhba/Lep/Tacr2	4	0
BP	GO:0032604	granulocyte macrophage colony-stimulating factor production	4/1124	16/18112	0.0147202	0.0740788	0.0553152	Cd84/Il18/Syk/Tlr9	4	2
BP	GO:0032645	regulation of granulocyte macrophage colony-stimulating factor production	4/1124	16/18112	0.0147202	0.0740788	0.0553152	Cd84/Il18/Syk/Tlr9	4	2
BP	GO:0034433	steroid esterification	4/1124	16/18112	0.0147202	0.0740788	0.0553152	Agt/Scd/Soat1/Stard4	4	0
BP	GO:0034434	sterol esterification	4/1124	16/18112	0.0147202	0.0740788	0.0553152	Agt/Scd/Soat1/Stard4	4	0
BP	GO:0034435	cholesterol esterification	4/1124	16/18112	0.0147202	0.0740788	0.0553152	Agt/Scd/Soat1/Stard4	4	0
BP	GO:0043031	negative regulation of macrophage activation	4/1124	16/18112	0.0147202	0.0740788	0.0553152	Cst7/Ldlr/Nr1d1/Vsig4	4	1
BP	GO:0045064	T-helper 2 cell differentiation	4/1124	16/18112	0.0147202	0.0740788	0.0553152	Batf/Bcl3/Il18/Il6	4	2
BP	GO:0060263	regulation of respiratory burst	4/1124	16/18112	0.0147202	0.0740788	0.0553152	Clec7a/Lbp/Ncf1/Slamf8	4	2
BP	GO:0071599	otic vesicle development	4/1124	16/18112	0.0147202	0.0740788	0.0553152	Eya1/Fgf10/Pax8/Six1	4	-1
BP	GO:0071639	positive regulation of monocyte chemotactic protein-1 production	4/1124	16/18112	0.0147202	0.0740788	0.0553152	Adipoq/Cd84/Clec7a/Syk	4	1
BP	GO:0072074	kidney mesenchyme development	4/1124	16/18112	0.0147202	0.0740788	0.0553152	Amer1/Six1/Six2/Wt1	4	0
BP	GO:1990840	response to lectin	4/1124	16/18112	0.0147202	0.0740788	0.0553152	Clec4a/Clec7a/Syk/Tyrobp	4	2
BP	GO:1990858	cellular response to lectin	4/1124	16/18112	0.0147202	0.0740788	0.0553152	Clec4a/Clec7a/Syk/Tyrobp	4	2
BP	GO:2001053	regulation of mesenchymal cell apoptotic process	4/1124	16/18112	0.0147202	0.0740788	0.0553152	Gdf5/Msx1/Pax8/Wt1	4	1
BP	GO:0010976	positive regulation of neuron projection development	23/1124	228/18112	0.0148733	0.0747312	0.0558022	Acsl6/Agt/Cux2/Cxcl6/Fes/Fez1/Hgf/Il6/Lif/Lrp8/Lyn/Met/Ndnf/Negr1/Ntrk2/P3h1/Pcp4/Plppr5/Plxnb3/S100a9/Serpine2/Stmn2/Tnn	23	0.625543
BP	GO:0002377	immunoglobulin production	15/1124	130/18112	0.0148766	0.0747312	0.0558022	Batf/Btk/Cd37/Cd40/Exo1/Fcgr2b/Il10/Il13ra2/Il6/Polq/Ptprc/Rbp4/Sash3/Siglec10/Tlr9	15	2.84019
BP	GO:0001936	regulation of endothelial cell proliferation	16/1124	142/18112	0.0150206	0.0753868	0.0562918	Arg1/Ccl11/Ccl2/Ccr3/Gja1/Hmgb2/Hmox1/Htr2b/Il10/Itga4/Lep/Plxnb3/Sema5a/Thbs4/Vash2/Vip	16	2
BP	GO:1902882	regulation of response to oxidative stress	13/1124	107/18112	0.015121	0.0758222	0.0566169	Dhfr/Fcar/Gpr37l1/Hgf/Hk3/Il10/Itgam/Met/Ngb/Pycr1/Reg3b/Slc7a11/Trem2	13	2.49615
BP	GO:0035592	establishment of protein localization to extracellular region	37/1124	412/18112	0.015388	0.077092	0.0575651	Abat/Birc5/Blk/C1qtnf3/Camk2n1/Cd33/Cd38/Cyp51/Gja1/Gja5/Gpr27/Gpr68/Idh2/Il1rn/Il6/Ildr2/Lep/Lepr/Mc4r/Myo5a/Myom1/Nos2/Nr1d1/P3h1/Pcsk1/Plek/Ptprn/Rab3b/Rbp4/Srcin1/Sybu/Tacr2/Tfap2b/Tlr2/Trem2/Vip/Vsnl1	37	1.15079
BP	GO:0010332	response to gamma radiation	10/1124	74/18112	0.0157045	0.0783392	0.0584964	Apobec1/Ccl2/Ccl7/Cxcl6/Ddias/Fancd2/Nox4/Ptprc/Rad51/Socs3	10	3.16228
BP	GO:0010507	negative regulation of autophagy	10/1124	74/18112	0.0157045	0.0783392	0.0584964	Fez1/Hmox1/Htr2b/Il10/Il10ra/Lep/Lepr/Mtm1/Snca/Trem2	10	0
BP	GO:0030308	negative regulation of cell growth	21/1124	204/18112	0.0157333	0.0783392	0.0584964	Aatk/Agt/Ccr5/Fgf13/Gja1/Grem1/Inhba/LOC100302465/Mag/Msx1/Nppb/Ntn1/P3h1/Psrc1/Rerg/Sema5a/Serpine2/Spp1/Wnt11/Wt1/Zc3h12d	21	0.654654
BP	GO:0071824	protein-DNA complex subunit organization	21/1124	204/18112	0.0157333	0.0783392	0.0584964	Asf1b/Cdc45/Cdt1/Cenpa/Cenpe/Cenph/Cenpi/Cenpk/Cenpn/Cenpo/Cenpt/Cenpw/Chaf1b/Dlgap5/Gmnn/Hells/Hjurp/Hmgb2/Ikzf1/Kntc1/Rad51	21	4.58258
BP	GO:0090224	regulation of spindle organization	7/1124	43/18112	0.0157619	0.0783392	0.0584964	Ccsap/Kif15/Plk1/Psrc1/Spag5/Tacc3/Tpx2	7	2.64575
BP	GO:0014075	response to amine	11/1124	85/18112	0.0157693	0.0783392	0.0584964	Adamts13/Arg1/Cdk1/Cnr2/Hdac9/Htr2b/Kcnc1/Oxtr/Rasgrf1/Rgs7/Th	11	0.904534
BP	GO:0019319	hexose biosynthetic process	11/1124	85/18112	0.0157693	0.0783392	0.0584964	Adipoq/C1qtnf3/Erfe/Gpd1/Il6/Lep/Lepr/Mst1/Pck1/Ppargc1a/Rbp4	11	-1.50756
BP	GO:0010883	regulation of lipid storage	8/1124	53/18112	0.0157773	0.0783392	0.0584964	Acacb/C3/Ces1d/Cidea/Lep/Msr1/Plin2/Trem2	8	0
BP	GO:0045124	regulation of bone resorption	8/1124	53/18112	0.0157773	0.0783392	0.0584964	Cd38/Csf1r/Il6/Mc4r/Oscar/Spp1/Syk/Tmem119	8	2.12132
BP	GO:0045740	positive regulation of DNA replication	8/1124	53/18112	0.0157773	0.0783392	0.0584964	Cdk1/Cdt1/Cst3/Dbf4/E2f7/E2f8/Il6/Met	8	2.12132
BP	GO:0051259	protein complex oligomerization	25/1124	255/18112	0.0159585	0.0791685	0.0591156	Acacb/Alox5ap/Blm/Cldn1/Ect2/Gria2/Kcna5/Kcnc1/Kcnc4/Kcnd1/Kcng1/Kcng4/Kcns3/Kctd4/LOC681355/Mat1a/Nlrc4/Peg10/Polq/Prnd/Rrm2/Snca/Tifa/Tk1/Trpm3	25	1
BP	GO:0036473	cell death in response to oxidative stress	13/1124	108/18112	0.016247	0.0805281	0.0601308	Fcar/Gpr37l1/Hgf/Hk3/Il10/Itgam/Melk/Met/Ngb/Pycr1/Reg3b/Slc7a11/Trem2	13	2.49615
BP	GO:0001960	negative regulation of cytokine-mediated signaling pathway	9/1124	64/18112	0.0167673	0.0829026	0.0619039	Adipoq/Arg1/Il1r2/Il1rn/Il6/Ptprc/Stap1/Traip/Trem2	9	2.33333
BP	GO:0002820	negative regulation of adaptive immune response	9/1124	64/18112	0.0167673	0.0829026	0.0619039	Arg1/Fcgr2b/Foxj1/Il1rl1/Lilrb4/Nckap1l/Ptprc/Samsn1/Tnfsf18	9	2.33333
BP	GO:0031110	regulation of microtubule polymerization or depolymerization	12/1124	97/18112	0.0167707	0.0829026	0.0619039	Ckap2/Fes/Fgf13/Met/Nav3/Psrc1/Ska1/Ska3/Snca/Stmn1/Stmn2/Tpx2	12	1.73205
BP	GO:0071326	cellular response to monosaccharide stimulus	22/1124	218/18112	0.0168768	0.0833535	0.0622406	Birc5/Camk2n1/Ccl2/Eln/Fn1/Gpr27/Gpr68/Lep/Lepr/Lgals1/Met/Nox4/Nptx1/Nr1d1/Pck1/Ppargc1a/Ptprn/Sybu/Th/Trem2/Vsnl1/Zbtb20	22	0.426401
BP	GO:0051260	protein homooligomerization	20/1124	193/18112	0.0169655	0.0835012	0.0623509	Acacb/Alox5ap/Blm/Ect2/Kcna5/Kcnc1/Kcnc4/Kcnd1/Kcng1/Kcng4/Kcns3/Kctd4/LOC681355/Mat1a/Nlrc4/Peg10/Polq/Prnd/Tifa/Tk1	20	1.78885
BP	GO:0006308	DNA catabolic process	6/1124	34/18112	0.0169846	0.0835012	0.0623509	Cidea/Dnase1l2/Dnase1l3/Igfbp3/Il6/Rgn	6	-1.63299
BP	GO:0010574	regulation of vascular endothelial growth factor production	6/1124	34/18112	0.0169846	0.0835012	0.0623509	Brca1/C3/C3ar1/C5ar1/Ccl2/Il6	6	2.44949
BP	GO:0055075	potassium ion homeostasis	6/1124	34/18112	0.0169846	0.0835012	0.0623509	Atp1a2/Atp1a3/Atp1b1/Cyp11b3/Kcna5/Tfap2b	6	0
BP	GO:0002637	regulation of immunoglobulin production	11/1124	86/18112	0.0171023	0.0835012	0.0623509	Cd37/Cd40/Fcgr2b/Il10/Il13ra2/Il6/Ptprc/Rbp4/Sash3/Siglec10/Tlr9	11	2.11058
BP	GO:0032729	positive regulation of interferon-gamma production	11/1124	86/18112	0.0171023	0.0835012	0.0623509	Bcl3/Cd14/Clec7a/Il18/Sash3/Slamf6/Slc11a1/Ticam2/Tlr7/Tlr8/Tlr9	11	3.31662
BP	GO:0002495	antigen processing and presentation of peptide antigen via MHC class II	5/1124	25/18112	0.0171266	0.0835012	0.0623509	Fcer1g/Fcgr2b/RT1-DMb/Trem2/Unc93b1	5	2.23607
BP	GO:0010640	regulation of platelet-derived growth factor receptor signaling pathway	5/1124	25/18112	0.0171266	0.0835012	0.0623509	Adipoq/Apod/Lox/Ptgir/Snca	5	-0.447214
BP	GO:0010884	positive regulation of lipid storage	5/1124	25/18112	0.0171266	0.0835012	0.0623509	Acacb/C3/Cidea/Msr1/Plin2	5	0.447214
BP	GO:0032682	negative regulation of chemokine production	5/1124	25/18112	0.0171266	0.0835012	0.0623509	Apod/C1qtnf3/Il6/Lilrb4/Ticam2	5	1.34164
BP	GO:0042474	middle ear morphogenesis	5/1124	25/18112	0.0171266	0.0835012	0.0623509	Eya1/Insig1/Msx1/Six1/Six2	5	-1.34164
BP	GO:0043171	peptide catabolic process	5/1124	25/18112	0.0171266	0.0835012	0.0623509	Adamts13/Anpep/Cpn1/Dpep1/Lvrn	5	-0.447214
BP	GO:0002712	regulation of B cell mediated immunity	10/1124	75/18112	0.0171461	0.0835012	0.0623509	Btk/C3/Cd40/Fcer1g/Fcgr1a/Fcgr2a/Fcgr2b/Foxj1/Ptprc/Trem2	10	2.52982
BP	GO:0002889	regulation of immunoglobulin mediated immune response	10/1124	75/18112	0.0171461	0.0835012	0.0623509	Btk/C3/Cd40/Fcer1g/Fcgr1a/Fcgr2a/Fcgr2b/Foxj1/Ptprc/Trem2	10	2.52982
BP	GO:0007622	rhythmic behavior	10/1124	75/18112	0.0171461	0.0835012	0.0623509	Adora1/Cst3/Egr2/Gpr176/Il18/Il6/Lepr/Nr1d1/Th/Usp2	10	0
BP	GO:0097421	liver regeneration	10/1124	75/18112	0.0171461	0.0835012	0.0623509	Alas2/Atp2a3/Aurka/Cebpb/Cldn1/Hmox1/Il10/Il18/Il6/Rgn	10	0.632456
BP	GO:0006953	acute-phase response	8/1124	54/18112	0.0175451	0.0852213	0.0636353	Ccr5/Fn1/Il1rn/Il6/Lbp/Lcn2/Reg3b/Reg3g	8	2.82843
BP	GO:0010677	negative regulation of cellular carbohydrate metabolic process	8/1124	54/18112	0.0175451	0.0852213	0.0636353	Adipoq/C1qtnf3/Erfe/Il6/Lepr/Mst1/Plek/Ppargc1a	8	0
BP	GO:1901861	regulation of muscle tissue development	8/1124	54/18112	0.0175451	0.0852213	0.0636353	Cenpf/Gja1/Lox/Megf10/Mtm1/Ppargc1a/Tnn/Usp2	8	0
BP	GO:0032970	regulation of actin filament-based process	37/1124	416/18112	0.0176449	0.0856166	0.0639304	Adora1/Atp1a2/Bst1/Ccl11/Cit/Cotl1/Csf1r/Ect2/Eln/Fam107a/Fes/Fgf13/Fhod3/Fmn1/Fscn1/Gja5/Gmfg/Gsn/Iqgap3/Met/Myo1f/Myoc/Nckap1l/Nox4/Ntf3/Plek/Sema5a/Sh3pxd2b/Stap1/Stmn1/Tlr2/Tmeff2/Tmod1/Tmsb10/Tnnc1/Was/Wnt11	37	2.13719
BP	GO:0006937	regulation of muscle contraction	18/1124	169/18112	0.0176572	0.0856166	0.0639304	Abat/Adora1/Atp1a2/Atp1b1/Fgf13/Gja5/Myh7/Ncf1/Oxtr/Pde5a/Ptafr/Slc8a3/Tacr2/Tacr3/Tmem38b/Tnnc1/Tnnc2/Tnnt1	18	-0.942809
BP	GO:0048639	positive regulation of developmental growth	22/1124	219/18112	0.0177024	0.0857613	0.0640385	Acacb/Agt/C3/Capn3/Ccnb1/Cdh4/Cdk1/Cxcr4/Dio3/Fn1/Foxs1/Ikzf1/Lep/Mtm1/Ntn1/Rims1/Sash3/Sema5a/Sh3pxd2b/Tbx5/Trpv2/Wt1	22	0.852803
BP	GO:0036314	response to sterol	7/1124	44/18112	0.0177697	0.0859383	0.0641707	Ccl3/Ccr5/Ces1d/Hmgcs1/Inhba/Insig1/Lrp8	7	1.88982
BP	GO:1901381	positive regulation of potassium ion transmembrane transport	7/1124	44/18112	0.0177697	0.0859383	0.0641707	Atp1b1/Dpp6/Kcnc1/Kcnip2/Rgs7/Trem2/Wnk2	7	-1.13389
BP	GO:0090287	regulation of cellular response to growth factor stimulus	28/1124	297/18112	0.0181884	0.0874763	0.0653191	Adamtsl2/Agt/Agtr2/Bmper/Cd109/Cdkn1c/Chrdl2/Chst11/Cidea/Crb2/Dcn/Emilin1/Fam20c/Fgf10/Gdf5/Grem1/Itga8/Ldlrad4/Lox/Msx1/Peg10/Ptp4a3/Runx2/Sfrp4/Sfrp5/Sostdc1/Tfap2b/Tnfaip6	28	1.51186
BP	GO:0001820	serotonin secretion	4/1124	17/18112	0.0183228	0.0874763	0.0653191	Cd300a/Fcer1g/Fcgr2a/Syk	4	2
BP	GO:0002730	regulation of dendritic cell cytokine production	4/1124	17/18112	0.0183228	0.0874763	0.0653191	Clec7a/Scimp/Tlr2/Tlr9	4	2
BP	GO:0003091	renal water homeostasis	4/1124	17/18112	0.0183228	0.0874763	0.0653191	Aqp7/Has2/Sctr/Tfap2b	4	0
BP	GO:0007096	regulation of exit from mitosis	4/1124	17/18112	0.0183228	0.0874763	0.0653191	Birc5/Cdca5/Cdkn1c/Ube2c	4	1
BP	GO:0007614	short-term memory	4/1124	17/18112	0.0183228	0.0874763	0.0653191	Cux2/Lcn2/Pde5a/Rcan2	4	-1
BP	GO:0016045	detection of bacterium	4/1124	17/18112	0.0183228	0.0874763	0.0653191	Nlrc4/Ssc5d/Tlr1/Tlr2	4	2
BP	GO:0019896	axonal transport of mitochondrion	4/1124	17/18112	0.0183228	0.0874763	0.0653191	Fez1/Mgarp/Nefl/Sybu	4	-1
BP	GO:0032717	negative regulation of interleukin-8 production	4/1124	17/18112	0.0183228	0.0874763	0.0653191	Bcl3/Cd33/Ssc5d/Tlr9	4	2
BP	GO:0034134	toll-like receptor 2 signaling pathway	4/1124	17/18112	0.0183228	0.0874763	0.0653191	Lyn/Tlr1/Tlr2/Trem2	4	2
BP	GO:0042416	dopamine biosynthetic process	4/1124	17/18112	0.0183228	0.0874763	0.0653191	Agtr2/Cyp2d4/Snca/Th	4	-1
BP	GO:0045579	positive regulation of B cell differentiation	4/1124	17/18112	0.0183228	0.0874763	0.0653191	Il10/Il2rg/Nckap1l/Syk	4	2
BP	GO:0046549	retinal cone cell development	4/1124	17/18112	0.0183228	0.0874763	0.0653191	Crb2/Dio3/Gnat2/Thrb	4	0
BP	GO:0071415	cellular response to purine-containing compound	4/1124	17/18112	0.0183228	0.0874763	0.0653191	Gstm7/P2ry6/Ppargc1a/Tmem38b	4	-1
BP	GO:2000291	regulation of myoblast proliferation	4/1124	17/18112	0.0183228	0.0874763	0.0653191	Kcna5/Megf10/Meis2/Mstn	4	-2
BP	GO:0060443	mammary gland morphogenesis	9/1124	65/18112	0.0184255	0.0878162	0.0655729	Areg/Arg1/Ccl11/Csmd1/Fgf10/Mst1/Ntn1/Sfrp4/Sostdc1	9	-1
BP	GO:1902305	regulation of sodium ion transmembrane transport	9/1124	65/18112	0.0184255	0.0878162	0.0655729	Atp1a2/Atp1b1/Fgf13/Fgf14/Fxyd2/Fxyd6/Pcsk9/Scn4b/Wnk2	9	-0.333333
BP	GO:0019216	regulation of lipid metabolic process	34/1124	377/18112	0.0184963	0.0878796	0.0656203	Acacb/Adipoq/Adora1/Agt/Angptl4/Apobec1/Apod/Brca1/C3/Ces1d/Cidea/Cyp51/Erfe/Fabp5/Fgr/Htr2b/Insig1/Ldlr/Lep/Lgals12/Lyn/Nr1d1/Pck1/Pik3cg/Ppargc1a/Rgn/Sctr/Snai1/Snca/Stard4/Thrb/Thrsp/Trem2/Zbtb20	34	0.342997
BP	GO:0015833	peptide transport	31/1124	337/18112	0.0185055	0.0878796	0.0656203	Abat/Adora1/Agt/Birc5/Blk/Camk2n1/Cd38/Gja1/Gpr27/Gpr68/Il1rn/Il6/Ildr2/Lep/Lepr/Lif/Mc4r/Myo5a/Nos2/Nr1d1/Pax8/Ptprn/Rbp4/S100a8/S100a9/Slc7a11/Sybu/Tacr2/Tfap2b/Vip/Vsnl1	31	1.25724
BP	GO:0032418	lysosome localization	11/1124	87/18112	0.0185176	0.0878796	0.0656203	Blk/Btk/Cd300a/Cd84/Fcer1g/Fes/Fgr/Hmox1/Il13ra2/Lyn/Syk	11	2.11058
BP	GO:0046785	microtubule polymerization	11/1124	87/18112	0.0185176	0.0878796	0.0656203	Fbxo5/Fes/Fgf13/Map7d3/Met/Nav3/Psrc1/Snca/Stmn1/Stmn2/Tpx2	11	0.904534
BP	GO:1990849	vacuolar localization	11/1124	87/18112	0.0185176	0.0878796	0.0656203	Blk/Btk/Cd300a/Cd84/Fcer1g/Fes/Fgr/Hmox1/Il13ra2/Lyn/Syk	11	2.11058
BP	GO:0045216	cell-cell junction organization	22/1124	220/18112	0.0185593	0.0880029	0.0657123	Agt/Cdc45/Cdh19/Cdh24/Cldn1/Cldn22/Csf1r/Ect2/Fscn1/Gja1/Gja5/Gjb2/Gpbar1/Irx3/Micall2/Mpz/Ptpro/Snai1/Tbx5/Ugt8/Whrn/Wnt11	22	0.426401
BP	GO:0051494	negative regulation of cytoskeleton organization	18/1124	170/18112	0.0186446	0.0883325	0.0659584	Ccnf/Ckap2/Fgf13/Fhod3/Gmfg/Gsn/Met/Myoc/Nav3/Snca/Stmn1/Stmn2/Tlr2/Tmeff2/Tmod1/Tmsb10/Tpx2/Was	18	0.471405
BP	GO:0006029	proteoglycan metabolic process	10/1124	76/18112	0.0186831	0.0884396	0.0660384	Bgn/Chst11/Col11a1/Csgalnact1/Cytl1/Dcn/Hs6st2/Mamdc2/Ndnf/Spock2	10	0.632456
BP	GO:0033673	negative regulation of kinase activity	23/1124	233/18112	0.0187799	0.0888226	0.0663244	Adarb1/Adipoq/Agt/Camk2n1/Cd300a/Cdkn1c/Fam72a/Il6/Lax1/Lilrb4/Lyn/Mstn/Ncapg2/Pcp4/Plk1/Ptprc/Ptpro/Rgn/Rgs14/Sfrp5/Shb/Slc8a3/Srcin1	23	-0.208514
BP	GO:0071692	protein localization to extracellular region	37/1124	418/18112	0.0188691	0.089169	0.0665831	Abat/Birc5/Blk/C1qtnf3/Camk2n1/Cd33/Cd38/Cyp51/Gja1/Gja5/Gpr27/Gpr68/Idh2/Il1rn/Il6/Ildr2/Lep/Lepr/Mc4r/Myo5a/Myom1/Nos2/Nr1d1/P3h1/Pcsk1/Plek/Ptprn/Rab3b/Rbp4/Srcin1/Sybu/Tacr2/Tfap2b/Tlr2/Trem2/Vip/Vsnl1	37	1.15079
BP	GO:0006970	response to osmotic stress	14/1124	122/18112	0.0190325	0.0898652	0.0671029	Agt/Apobec1/Capn3/Cldn1/Cyp11b2/Efhd1/Fmo1/Fxyd2/Pappa2/Pcp4/Scn2a/Slc25a23/Tacr3/Th	14	-1.06904
BP	GO:0007631	feeding behavior	15/1124	134/18112	0.0191578	0.0903799	0.0674873	Adrb3/Agt/Cntfr/Gdf15/Lep/Lepr/Mc4r/Mmp17/Negr1/Ntrk2/Oxtr/Parpbp/Retn/Tacr3/Th	15	-2.32379
BP	GO:0002455	humoral immune response mediated by circulating immunoglobulin	8/1124	55/18112	0.0194507	0.0911565	0.0680672	Bcl3/C3/C7/Exo1/Fcgr2b/Foxj1/Ptprc/Trem2	8	1.41421
BP	GO:0035088	establishment or maintenance of apical/basal cell polarity	8/1124	55/18112	0.0194507	0.0911565	0.0680672	Crb1/Crb2/Dlg2/Eya1/Foxj1/Fscn1/Msn/Wnt11	8	-0.707107
BP	GO:0042743	hydrogen peroxide metabolic process	8/1124	55/18112	0.0194507	0.0911565	0.0680672	Cybb/Cyp1a1/Hba-a1/Hbb/Mpo/Ncf1/Pxdn/Snca	8	0
BP	GO:0061245	establishment or maintenance of bipolar cell polarity	8/1124	55/18112	0.0194507	0.0911565	0.0680672	Crb1/Crb2/Dlg2/Eya1/Foxj1/Fscn1/Msn/Wnt11	8	-0.707107
BP	GO:0003401	axis elongation	6/1124	35/18112	0.019453	0.0911565	0.0680672	Areg/Fgf10/Sfrp5/Six1/Tnc/Wnt11	6	-0.816497
BP	GO:0046697	decidualization	6/1124	35/18112	0.019453	0.0911565	0.0680672	Gja1/Gjb2/Lif/Ndp/Sfrp4/Vim	6	1.63299
BP	GO:0060487	lung epithelial cell differentiation	6/1124	35/18112	0.019453	0.0911565	0.0680672	Eya1/Fgf10/Foxj1/Insc/Thrb/Tmem38b	6	-2.44949
BP	GO:0099560	synaptic membrane adhesion	6/1124	35/18112	0.019453	0.0911565	0.0680672	Igsf9b/Lrrc4/Lrrc4b/Slitrk1/Slitrk2/Sparcl1	6	-1.63299
BP	GO:0055088	lipid homeostasis	18/1124	171/18112	0.0196742	0.0921154	0.0687832	Abcb1b/Abcb4/Adora1/Angptl4/C1qtnf3/Ces1d/Hdac9/Il18/Insig1/Ldlr/Nr1d1/Pcsk9/Rbp1/Scd/Soat1/Tmem97/Trem2/Zbtb20	18	2.35702
BP	GO:0007565	female pregnancy	28/1124	299/18112	0.0196963	0.0921418	0.0688029	Adcy7/Agt/Alas2/Arg1/Ccl2/Cd38/Corin/Csmd1/Cst3/Cyp2d4/Gja1/Gjb2/Igfbp3/Il1rn/Lep/Lepr/Lif/Mmp9/Mst1/Ndp/Oxtr/Pnoc/Reg3b/Serpine2/Sfrp4/Sostdc1/Timp1/Vim	28	0
BP	GO:0086009	membrane repolarization	7/1124	45/18112	0.0199508	0.0932541	0.0696334	Atp1b1/Gja1/Gja5/Kcna5/Kcnip2/Kcnn2/Scn4b	7	-0.377964
BP	GO:2000106	regulation of leukocyte apoptotic process	13/1124	111/18112	0.0200088	0.0934468	0.0697773	Aurkb/Blk/Blm/Ccr5/Fcar/Fcer1g/Fcgr2b/Il10/Il18/Lgals5/Lyn/Ripk3/Slc7a11	13	2.49615
BP	GO:0051495	positive regulation of cytoskeleton organization	21/1124	209/18112	0.0201022	0.0936313	0.0699151	Ccl11/Fes/Fmn1/Gsn/Met/Myoc/Nav3/Nckap1l/Nox4/Ntf3/Plek/Plk4/Psrc1/Sema5a/Sh3pxd2b/Spag5/Stap1/Stil/Stmn2/Was/Wnt11	21	1.52753
BP	GO:0021692	cerebellar Purkinje cell layer morphogenesis	5/1124	26/18112	0.0201489	0.0936313	0.0699151	Cacna1a/Cend1/Kif14/Top2a/Whrn	5	0.447214
BP	GO:0060143	positive regulation of syncytium formation by plasma membrane fusion	5/1124	26/18112	0.0201489	0.0936313	0.0699151	Adgrb1/Cd53/Gdf15/Trem2/Tyrobp	5	1.34164
BP	GO:0086019	cell-cell signaling involved in cardiac conduction	5/1124	26/18112	0.0201489	0.0936313	0.0699151	Gja5/Kcna5/Kcnn2/Scn4b/Tbx5	5	-1.34164
BP	GO:1904996	positive regulation of leukocyte adhesion to vascular endothelial cell	5/1124	26/18112	0.0201489	0.0936313	0.0699151	Il6/Itga4/Itgb2/Ptafr/Selp	5	2.23607
BP	GO:2000810	regulation of bicellular tight junction assembly	5/1124	26/18112	0.0201489	0.0936313	0.0699151	Cdc45/Cldn1/Gja1/Gpbar1/Snai1	5	1.34164
BP	GO:0060688	regulation of morphogenesis of a branching structure	9/1124	66/18112	0.0201997	0.0936782	0.0699501	Agt/Agtr2/Fgf10/Grem1/Hgf/Met/Pax8/Six1/Six2	9	0.333333
BP	GO:0010811	positive regulation of cell-substrate adhesion	16/1124	147/18112	0.0202555	0.0936782	0.0699501	Cass4/Col8a1/Ecm2/Emilin1/Enpp2/Fbln2/Fmn1/Fn1/Has2/Myoc/Ndnf/Smoc1/Spock2/Spp1/Trem1/Vit	16	1
BP	GO:0001885	endothelial cell development	10/1124	77/18112	0.0203188	0.0936782	0.0699501	Abcb1b/Agt/Cdc45/Cldn1/Col18a1/Met/Msn/Pde2a/S1pr3/Sox18	10	0.632456
BP	GO:1902807	negative regulation of cell cycle G1/S phase transition	10/1124	77/18112	0.0203188	0.0936782	0.0699501	Ccl2/E2f7/Fam107a/Inhba/LOC290595/Rbl1/Rbm38/Sox2/Susd2/Zc3h12d	10	1.26491
BP	GO:0046942	carboxylic acid transport	29/1124	313/18112	0.0203333	0.0936782	0.0699501	Abat/Abcb1b/Abcb4/Adora1/Agt/Agtr2/Arg1/Cacna1a/Ces1d/Folr2/Gfap/Gja1/Il1rn/Lep/Nos2/Ntrk2/Ntsr1/Pla2g2c/Pla2g5/Slc11a1/Slc16a11/Slc22a2/Slc26a9/Slc38a5/Slc6a1/Slc7a11/Slc7a7/Snca/Syk	29	0.185695
BP	GO:0061041	regulation of wound healing	15/1124	135/18112	0.0203614	0.0936782	0.0699501	Abat/Ajap1/Alox12/Ccl2/Cd109/Cldn1/Clec7a/Cxcr4/Gja1/Hbegf/Muc16/Plpp3/Reg3g/S100a9/Serpine2	15	0.774597
BP	GO:0002433	immune response-regulating cell surface receptor signaling pathway involved in phagocytosis	3/1124	10/18112	0.0205787	0.0936782	0.0699501	Fcgr2a/Fcgr2b/Ptprc	3	1.73205
BP	GO:0003097	renal water transport	3/1124	10/18112	0.0205787	0.0936782	0.0699501	Aqp7/Has2/Sctr	3	0.57735
BP	GO:0010041	response to iron(III) ion	3/1124	10/18112	0.0205787	0.0936782	0.0699501	Ccnb1/Cyp1a1/Mmp9	3	1.73205
BP	GO:0014883	transition between fast and slow fiber	3/1124	10/18112	0.0205787	0.0936782	0.0699501	Myh7/Tnnc1/Tnnt1	3	0.57735
BP	GO:0032621	interleukin-18 production	3/1124	10/18112	0.0205787	0.0936782	0.0699501	Cd84/Tlr2/Tlr9	3	1.73205
BP	GO:0032661	regulation of interleukin-18 production	3/1124	10/18112	0.0205787	0.0936782	0.0699501	Cd84/Tlr2/Tlr9	3	1.73205
BP	GO:0033275	actin-myosin filament sliding	3/1124	10/18112	0.0205787	0.0936782	0.0699501	Myh6/Myh7/Tnnc1	3	-0.57735
BP	GO:0035360	positive regulation of peroxisome proliferator activated receptor signaling pathway	3/1124	10/18112	0.0205787	0.0936782	0.0699501	Fabp5/Lep/Lmo3	3	-0.57735
BP	GO:0035425	autocrine signaling	3/1124	10/18112	0.0205787	0.0936782	0.0699501	Cx3cr1/S100a8/S100a9	3	1.73205
BP	GO:0038096	Fc-gamma receptor signaling pathway involved in phagocytosis	3/1124	10/18112	0.0205787	0.0936782	0.0699501	Fcgr2a/Fcgr2b/Ptprc	3	1.73205
BP	GO:0040038	polar body extrusion after meiotic divisions	3/1124	10/18112	0.0205787	0.0936782	0.0699501	Kif20a/Ndc80/Plk1	3	1.73205
BP	GO:0045588	positive regulation of gamma-delta T cell differentiation	3/1124	10/18112	0.0205787	0.0936782	0.0699501	Nckap1l/Ptprc/Syk	3	1.73205
BP	GO:0046645	positive regulation of gamma-delta T cell activation	3/1124	10/18112	0.0205787	0.0936782	0.0699501	Nckap1l/Ptprc/Syk	3	1.73205
BP	GO:0070673	response to interleukin-18	3/1124	10/18112	0.0205787	0.0936782	0.0699501	Cldn1/Il18/Ticam2	3	0.57735
BP	GO:0070857	regulation of bile acid biosynthetic process	3/1124	10/18112	0.0205787	0.0936782	0.0699501	Ces1d/Nr1d1/Stard4	3	-0.57735
BP	GO:0099640	axo-dendritic protein transport	3/1124	10/18112	0.0205787	0.0936782	0.0699501	Dlg2/Kif5c/Myo5a	3	0.57735
BP	GO:1900194	negative regulation of oocyte maturation	3/1124	10/18112	0.0205787	0.0936782	0.0699501	Ccnb1/Ccnb2/Shb	3	0.57735
BP	GO:1901299	negative regulation of hydrogen peroxide-mediated programmed cell death	3/1124	10/18112	0.0205787	0.0936782	0.0699501	Hgf/Hk3/Met	3	1.73205
BP	GO:1903596	regulation of gap junction assembly	3/1124	10/18112	0.0205787	0.0936782	0.0699501	Agt/Irx3/Tbx5	3	-1.73205
BP	GO:0061351	neural precursor cell proliferation	20/1124	197/18112	0.0207317	0.0942903	0.0704072	Acsl6/Aspm/C5ar1/Ccr5/Cend1/Ctsz/Cx3cr1/Cxcr4/Fgf13/Gbx2/Gpr37l1/Id4/Kif14/Lyn/Melk/Racgap1/Shcbp1/Sox2/Tacc3/Wdr62	20	2.23607
BP	GO:0015698	inorganic anion transport	18/1124	172/18112	0.0207469	0.0942903	0.0704072	Ano3/Cebpb/Clca2/Clcn5/Clic1/Gabre/Glra1/P2ry6/Ptafr/Racgap1/Sfrp4/Slc11a1/Slc26a9/Slc37a2/Slc4a8/Slc6a1/Tg/Ttyh1	18	2.35702
BP	GO:0062207	regulation of pattern recognition receptor signaling pathway	12/1124	100/18112	0.0208897	0.0948621	0.0708342	Cd300a/Cd300lf/Lbp/LOC681325/Lyn/Nr1d1/Ticam2/Tlr1/Tlr2/Tlr5/Tlr9/Trem2	12	2.88675
BP	GO:0043255	regulation of carbohydrate biosynthetic process	13/1124	112/18112	0.0213973	0.0970092	0.0724374	Adipoq/C1qtnf3/Erfe/Has2/Il6/Lep/Lepr/Mst1/Ntsr1/P2ry6/Plek/Ptafr/Snca	13	0.27735
BP	GO:0050886	endocrine process	13/1124	112/18112	0.0213973	0.0970092	0.0724374	Agt/Agtr2/C1qtnf3/Corin/Cyp11b3/Gja1/Gja5/Inhba/Lep/Lif/Oxtr/Retn/Tacr2	13	0.27735
BP	GO:0007140	male meiotic nuclear division	8/1124	56/18112	0.0214992	0.0973131	0.0726643	Cyp26b1/Fignl1/Kif18a/Mybl1/Sgo2/Suv39h2/Tdrd12/Trip13	8	1.41421
BP	GO:2000351	regulation of endothelial cell apoptotic process	8/1124	56/18112	0.0214992	0.0973131	0.0726643	Angptl4/Ccl2/Cd40/Col18a1/Il10/Itga4/Ndnf/Sema5a	8	2.12132
BP	GO:0006959	humoral immune response	24/1124	249/18112	0.0215647	0.0974804	0.0727892	Bcl3/C3/C7/Ccl11/Ccl12/Cd37/Cfh/Cfp/Cxcl14/Cxcl3/Cxcl6/Exo1/Fcgr2b/Foxj1/Gpr183/Nppb/Pf4/Ptprc/Reg3b/Reg3g/S100a9/Trem2/Vip/Vsig4	24	3.26599
BP	GO:0044403	biological process involved in symbiotic interaction	25/1124	262/18112	0.0215788	0.0974804	0.0727892	Arg1/Ccl12/Ccl3/Ccr5/Cd300lf/Cldn1/Clec5a/Csf1r/Cx3cr1/Cxcl6/Fn1/Gbp1/Gpx2/Gsn/Hmox1/Lgals1/Lrrc15/Mmp9/Ncf1/Pf4/Ptx3/Reg3g/Trem1/Trem3/Trim59	25	3.8
BP	GO:0019915	lipid storage	11/1124	89/18112	0.021606	0.0974804	0.0727892	Acacb/C3/Ces1d/Cidea/Lep/Msr1/Plin2/Soat1/Sqle/Stard4/Trem2	11	0.904534
BP	GO:2001259	positive regulation of cation channel activity	11/1124	89/18112	0.021606	0.0974804	0.0727892	Asic2/Ccl2/Fgf14/Gstm7/Kcnc1/Ntsr1/P2ry6/Stac/Stac2/Trdn/Trem2	11	-0.904534
BP	GO:0071320	cellular response to cAMP	10/1124	78/18112	0.0220567	0.0993939	0.0742181	Adipoq/Gpd1/Il18/Nox4/Pck1/Pde2a/Pik3cg/Ptafr/Slc8a3/Wt1	10	0
BP	GO:0042461	photoreceptor cell development	9/1124	67/18112	0.0220938	0.0993939	0.0742181	Cdhr1/Cfh/Crb1/Crb2/Dio3/Gnat2/Ntrk2/Th/Thrb	9	-0.333333
BP	GO:0002369	T cell cytokine production	6/1124	36/18112	0.0221548	0.0993939	0.0742181	Arg1/Il18/Il6/Lilrb4/Sash3/Tnfrsf1b	6	2.44949
BP	GO:0002724	regulation of T cell cytokine production	6/1124	36/18112	0.0221548	0.0993939	0.0742181	Arg1/Il18/Il6/Lilrb4/Sash3/Tnfrsf1b	6	2.44949
BP	GO:0014047	glutamate secretion	6/1124	36/18112	0.0221548	0.0993939	0.0742181	Adora1/Gja1/Il1rn/Ntrk2/Ntsr1/Snca	6	0
BP	GO:0043302	positive regulation of leukocyte degranulation	6/1124	36/18112	0.0221548	0.0993939	0.0742181	Fcer1g/Fgr/Itgam/Itgb2/Ptafr/Syk	6	2.44949
BP	GO:0060479	lung cell differentiation	6/1124	36/18112	0.0221548	0.0993939	0.0742181	Eya1/Fgf10/Foxj1/Insc/Thrb/Tmem38b	6	-2.44949
BP	GO:0046640	regulation of alpha-beta T cell proliferation	7/1124	46/18112	0.0223118	0.099494	0.0742928	Blm/Cd80/Il18/Lgals5/Ptprc/Syk/Tarm1	7	1.88982
BP	GO:0071559	response to transforming growth factor beta	26/1124	276/18112	0.0224245	0.099494	0.0742928	Adamtsl2/Arg1/Ccl2/Cd109/Cdc45/Cdkn1c/Chst11/Cidea/Cilp/Cldn1/Cx3cr1/Eln/Emilin1/Fn1/Gdf10/Itga8/Ldlrad4/Lox/Ltbp2/Mstn/Nox4/Pde2a/Peg10/Ppargc1a/Smad9/Spi1	26	1.96116
BP	GO:0002371	dendritic cell cytokine production	4/1124	18/18112	0.0224267	0.099494	0.0742928	Clec7a/Scimp/Tlr2/Tlr9	4	2
BP	GO:0010713	negative regulation of collagen metabolic process	4/1124	18/18112	0.0224267	0.099494	0.0742928	Cst3/Emilin1/Fn1/Il6	4	1
BP	GO:0021681	cerebellar granular layer development	4/1124	18/18112	0.0224267	0.099494	0.0742928	Cend1/Kif14/Serpine2/Top2a	4	2
BP	GO:0038065	collagen-activated signaling pathway	4/1124	18/18112	0.0224267	0.099494	0.0742928	Col4a1/Gp6/Oscar/Syk	4	2
BP	GO:0042670	retinal cone cell differentiation	4/1124	18/18112	0.0224267	0.099494	0.0742928	Crb2/Dio3/Gnat2/Thrb	4	0
BP	GO:0043373	CD4-positive, alpha-beta T cell lineage commitment	4/1124	18/18112	0.0224267	0.099494	0.0742928	Batf/Il6/Slamf6/Tnfsf18	4	2
BP	GO:0045342	MHC class II biosynthetic process	4/1124	18/18112	0.0224267	0.099494	0.0742928	Il10/Pf4/Slc11a1/Spi1	4	2
BP	GO:0055062	phosphate ion homeostasis	4/1124	18/18112	0.0224267	0.099494	0.0742928	Enpp3/Sfrp4/Spp1/Tfap2b	4	1
BP	GO:0055119	relaxation of cardiac muscle	4/1124	18/18112	0.0224267	0.099494	0.0742928	Atp1a2/Atp1b1/Gsn/Pde5a	4	-1
BP	GO:0072506	trivalent inorganic anion homeostasis	4/1124	18/18112	0.0224267	0.099494	0.0742928	Enpp3/Sfrp4/Spp1/Tfap2b	4	1
BP	GO:0097152	mesenchymal cell apoptotic process	4/1124	18/18112	0.0224267	0.099494	0.0742928	Gdf5/Msx1/Pax8/Wt1	4	1
BP	GO:1903019	negative regulation of glycoprotein metabolic process	4/1124	18/18112	0.0224267	0.099494	0.0742928	Cst3/Hbegf/Itm2a/Ptx3	4	1
BP	GO:0010810	regulation of cell-substrate adhesion	23/1124	237/18112	0.022449	0.0995138	0.0743076	Ajap1/Apod/Bst1/Cass4/Col8a1/Ecm2/Emilin1/Enpp2/Fam107a/Fbln2/Fmn1/Fn1/Gbp1/Grem1/Has2/Lgals1/Myoc/Ndnf/Smoc1/Spock2/Spp1/Trem1/Vit	23	0.625543
CC	GO:0000775	chromosome, centromeric region	57/1167	205/18418	4.07849e-22	2.14121e-19	1.74302e-19	Aurkb/Birc5/Bub1/Bub1b/Ccnb1/Cdca8/Cdt1/Cebpb/Cenpa/Cenpe/Cenpf/Cenph/Cenpi/Cenpk/Cenpn/Cenpo/Cenpq/Cenpt/Cenpu/Cenpw/Dscc1/Dsn1/Esco2/Hells/Hjurp/Ikzf1/Incenp/Kif18a/Kif20a/Kif2c/Knl1/Knstrn/Kntc1/Mad2l1/Mki67/Ncapd2/Ncapg/Ndc80/Nek2/Nsl1/Nuf2/Plk1/Pmf1/Ppp1r12a/Sgo1/Sgo2/Ska1/Ska3/Snai1/Spag5/Spc24/Spc25/Suv39h2/Top2a/Ttk/Wdhd1/Zwilch	57	7.28493
CC	GO:0000779	condensed chromosome, centromeric region	45/1167	141/18418	2.32178e-20	6.09468e-18	4.96128e-18	Aurkb/Birc5/Bub1/Bub1b/Ccnb1/Cdt1/Cebpb/Cenpa/Cenpe/Cenpf/Cenph/Cenpi/Cenpn/Cenpo/Cenpq/Cenpt/Cenpu/Cenpw/Dsn1/Hjurp/Incenp/Kif18a/Kif2c/Knl1/Knstrn/Kntc1/Mad2l1/Ncapd2/Ncapg/Ndc80/Nek2/Nsl1/Nuf2/Plk1/Pmf1/Ppp1r12a/Sgo1/Sgo2/Ska1/Ska3/Spag5/Spc24/Spc25/Ttk/Zwilch	45	6.41006
CC	GO:0000776	kinetochore	42/1167	131/18418	3.55183e-19	6.2157e-17	5.0598e-17	Aurkb/Birc5/Bub1/Bub1b/Ccnb1/Cdt1/Cenpa/Cenpe/Cenpf/Cenph/Cenpi/Cenpn/Cenpo/Cenpq/Cenpt/Cenpu/Cenpw/Dsn1/Hjurp/Incenp/Kif18a/Kif2c/Knl1/Knstrn/Kntc1/Mad2l1/Ndc80/Nek2/Nsl1/Nuf2/Plk1/Pmf1/Ppp1r12a/Sgo1/Sgo2/Ska1/Ska3/Spag5/Spc24/Spc25/Ttk/Zwilch	42	6.17213
CC	GO:0030312	external encapsulating structure	78/1167	410/18418	1.08976e-18	1.43031e-16	1.16433e-16	Adamts13/Adamts14/Adamts16/Adamts20/Adamts4/Adamts6/Adamtsl2/Adamtsl4/Angptl1/Angptl4/Bgn/Bmper/Cd180/Chadl/Cilp/Col11a1/Col18a1/Col23a1/Col28a1/Col4a1/Col5a1/Col6a4/Col6a6/Col8a1/Col9a3/Cst3/Cthrc1/Dcn/Ecm2/Eln/Emilin1/Fbln2/Fgf10/Fn1/Frem1/Hmcn2/Hpse2/Il1rl1/Itih1/Lamc3/Lox/Loxl1/Loxl2/Lrrc15/Lrrtm4/Mamdc2/Mfap4/Mmp17/Mmp19/Mmp9/Myoc/Ndnf/Ndp/Ntn1/Omd/P3h1/P3h2/Pkhd1l1/Prg4/Ptx3/Pxdn/Rtn4rl2/Se…	78	1.58519
CC	GO:0031012	extracellular matrix	77/1167	408/18418	2.97107e-18	3.11962e-16	2.53948e-16	Adamts13/Adamts14/Adamts16/Adamts20/Adamts4/Adamts6/Adamtsl2/Adamtsl4/Angptl1/Angptl4/Bgn/Bmper/Cd180/Chadl/Cilp/Col11a1/Col18a1/Col23a1/Col28a1/Col4a1/Col5a1/Col6a4/Col6a6/Col8a1/Col9a3/Cst3/Cthrc1/Dcn/Ecm2/Eln/Emilin1/Fbln2/Fgf10/Fn1/Frem1/Hmcn2/Hpse2/Il1rl1/Itih1/Lamc3/Lox/Loxl1/Loxl2/Lrrc15/Lrrtm4/Mamdc2/Mfap4/Mmp17/Mmp19/Mmp9/Myoc/Ndnf/Ndp/Ntn1/Omd/P3h1/P3h2/Prg4/Ptx3/Pxdn/Rtn4rl2/Serpine2/S…	77	1.70941
CC	GO:0000793	condensed chromosome	55/1167	244/18418	7.30972e-17	6.39601e-15	5.20657e-15	Aurkb/Birc5/Blm/Brca1/Bub1/Bub1b/Ccnb1/Cdt1/Cebpb/Cenpa/Cenpe/Cenpf/Cenph/Cenpi/Cenpn/Cenpo/Cenpq/Cenpt/Cenpu/Cenpw/Dsn1/Fancd2/Hjurp/Hmgb2/Incenp/Kif18a/Kif2c/Knl1/Knstrn/Kntc1/Mad2l1/Mki67/Ncapd2/Ncapg/Ncapg2/Ncaph/Ndc80/Nek2/Nsl1/Nuf2/Plk1/Pmf1/Ppp1r12a/Rad51/Sgo1/Sgo2/Ska1/Ska3/Spag5/Spc24/Spc25/Syn1/Top2a/Ttk/Zwilch	55	7.14652
CC	GO:0098687	chromosomal region	61/1167	307/18418	8.65344e-16	6.49008e-14	5.28315e-14	Aurkb/Birc5/Blm/Bub1/Bub1b/Ccnb1/Cdca8/Cdt1/Cebpb/Cenpa/Cenpe/Cenpf/Cenph/Cenpi/Cenpk/Cenpn/Cenpo/Cenpq/Cenpt/Cenpu/Cenpw/Dscc1/Dsn1/Esco2/Hells/Hjurp/Ikzf1/Incenp/Kif18a/Kif20a/Kif2c/Knl1/Knstrn/Kntc1/Mad2l1/Mki67/Ncapd2/Ncapg/Ndc80/Nek2/Nsl1/Nuf2/Orc1/Pif1/Plk1/Pmf1/Ppp1r12a/Rad51/Sgo1/Sgo2/Ska1/Ska3/Snai1/Spag5/Spc24/Spc25/Suv39h2/Top2a/Ttk/Wdhd1/Zwilch	61	7.55418
CC	GO:0009897	external side of plasma membrane	77/1167	461/18418	3.56303e-15	2.33824e-13	1.90341e-13	Abcb1b/Adgre1/Anpep/Ccr3/Ccr5/Cd14/Cd200r1/Cd207/Cd33/Cd40/Cd80/Cd84/Cd8b/Cfh/Clec10a/Clec4a/Clec4a1/Clec4a2/Clec4a3/Clec4b2/Clec4d/Clec4e/Clec7a/Cntfr/Crlf1/Csf2ra/Csf2rb/Csf3r/Ctla4/Cx3cr1/Cxcr4/Ebi3/Enpp3/Fcer1g/Fcgr1a/Fcgr2a/Fcgr2b/Folr2/Gfra1/Gfra2/Gfra3/Glra1/Icos/Il13ra2/Il1rl1/Il21r/Il2rg/Il5ra/Il6/Itga10/Itga4/Itga8/Itgae/Itgam/Itgax/Itgb2/Ldlr/Lepr/LOC689757/Mfge8/Msr1/Muc16/Osmr/P2ry12…	77	6.49575
CC	GO:0062023	collagen-containing extracellular matrix	48/1167	250/18418	3.88709e-12	2.26747e-10	1.8458e-10	Adamtsl4/Angptl1/Angptl4/Chadl/Cilp/Col11a1/Col18a1/Col28a1/Col4a1/Col5a1/Col9a3/Cst3/Ecm2/Eln/Emilin1/Fbln2/Fgf10/Fn1/Frem1/Hmcn2/Lamc3/Lox/Loxl1/Loxl2/Lrrc15/Mamdc2/Mfap4/Myoc/Ndp/Ntn1/Omd/P3h1/P3h2/Prg4/Pxdn/Serpine2/Smoc1/Sparcl1/Ssc5d/Thbs2/Thbs4/Timp1/Tmeff2/Tnc/Tnn/Vcan/Vit/Vwa1	48	1.1547
CC	GO:0005819	spindle	58/1167	375/18418	2.25381e-10	1.18325e-08	9.63206e-09	Aspm/Aunip/Aurka/Aurkb/Bex4/Birc5/Bub1b/Capn6/Ccnb1/Ccsap/Cdc20/Cdc6/Cdca8/Cdk1/Cenpe/Cenpf/Ckap2l/Crmp1/Dlgap5/Ect2/Espl1/Fam83d/Fbxo5/Haus4/Hmmr/Incenp/Kif11/Kif14/Kif15/Kif18a/Kif18b/Kif20a/Kif20b/Kif22/Kif23/Kif2c/Kifc1/Knstrn/Kntc1/Mad2l1/Mastl/Nek2/Nek6/Nusap1/Plk1/Plk4/Prc1/Psrc1/Racgap1/Rgs14/Sgo1/Ska1/Ska3/Spag5/Tacc3/Tpx2/Ttk/Wdr62	58	7.35316
CC	GO:0098636	protein complex involved in cell adhesion	16/1167	46/18418	9.88907e-09	4.71978e-07	3.84207e-07	Cd80/Ctla4/Emilin1/Itga10/Itga4/Itga8/Itgae/Itgam/Itgax/Itgb2/Lgals1/Lyn/Plaur/Plp1/Tnc/Tnn	16	3.5
CC	GO:0072686	mitotic spindle	31/1167	160/18418	2.00466e-08	8.77037e-07	7.13939e-07	Aspm/Aurka/Aurkb/Ccsap/Cdc6/Cdk1/Cenpe/Ckap2l/Ect2/Espl1/Fam83d/Haus4/Kif11/Kif18a/Kif18b/Kif20b/Kif22/Kif23/Kifc1/Knstrn/Mad2l1/Nusap1/Plk1/Prc1/Racgap1/Ska1/Ska3/Spag5/Tacc3/Tpx2/Wdr62	31	5.56776
CC	GO:0043235	receptor complex	55/1167	413/18418	1.36193e-07	5.45776e-06	4.44281e-06	Adrb3/Arntl2/Cd14/Cd200r1/Cd40/Cd8b/Chrne/Cntfr/Crlf1/Csf1r/Csf2ra/Csf2rb/Csf3r/Ebi3/Emilin1/Gabre/Gfra1/Gfra2/Gfra3/Gpbar1/Gpr37l1/Gpr84/Gria2/Htr2b/Il13ra2/Il2rg/Il5ra/Il6/Itga10/Itga4/Itga8/Itgae/Itgam/Itgax/Itgb2/Ldlr/Lepr/LOC681355/Lrp8/Lrrtm4/Lyn/Met/Nr3c2/Ntrk2/Olr1/Osmr/P2rx2/Plp1/Plxnb3/Plxnc1/Scimp/Syk/Tlr1/Tlr2/Tlr7	55	2.83164
CC	GO:0051233	spindle midzone	13/1167	36/18418	1.4554e-07	5.45776e-06	4.44281e-06	Aurka/Aurkb/Cdc6/Cdca8/Cenpe/Incenp/Kif14/Kif18a/Kif18b/Kif20b/Plk1/Prc1/Racgap1	13	3.60555
CC	GO:0000940	outer kinetochore	8/1167	14/18418	5.40274e-07	1.89096e-05	1.53931e-05	Bub1b/Ccnb1/Cenpe/Cenpf/Ndc80/Plk1/Ska1/Ska3	8	2.82843
CC	GO:0071162	CMG complex	7/1167	11/18418	1.06072e-06	3.48049e-05	2.83324e-05	Cdc45/Gins1/Gins2/Mcm3/Mcm4/Mcm5/Mcm6	7	2.64575
CC	GO:0031261	DNA replication preinitiation complex	7/1167	12/18418	2.40588e-06	7.42993e-05	6.04823e-05	Cdc45/Gins1/Gins2/Mcm3/Mcm4/Mcm5/Mcm6	7	2.64575
CC	GO:0005604	basement membrane	22/1167	115/18418	2.77135e-06	8.08311e-05	6.57993e-05	Col18a1/Col28a1/Col4a1/Col5a1/Col9a3/Cst3/Fn1/Frem1/Hmcn2/Lamc3/Loxl1/Loxl2/Ntn1/P3h1/P3h2/Smoc1/Thbs2/Thbs4/Timp1/Tmeff2/Tnc/Vwa1	22	0.852803
CC	GO:0000922	spindle pole	26/1167	155/18418	4.70787e-06	0.000130086	0.000105894	Aspm/Aunip/Aurka/Aurkb/Bex4/Ccnb1/Cdc20/Cdc6/Cenpf/Dlgap5/Fam83d/Kif11/Kif20b/Knstrn/Kntc1/Mad2l1/Nek2/Nek6/Plk1/Plk4/Psrc1/Rgs14/Sgo1/Spag5/Tpx2/Wdr62	26	4.70679
CC	GO:0005874	microtubule	48/1167	397/18418	1.25834e-05	0.000330316	0.000268888	Aspm/Aurka/Aurkb/Bex4/Birc5/Capn6/Ccsap/Cdk1/Cenpe/Fez1/Fgf13/Gtse1/Haus4/Incenp/Kcnab2/Kif11/Kif14/Kif15/Kif18a/Kif18b/Kif20a/Kif20b/Kif22/Kif23/Kif2c/Kif5c/Kifc1/Knstrn/Kntc1/Nav3/Nusap1/Plk1/Psrc1/RGD1564308/Rgs14/Sctr/Ska1/Ska3/Slc8a3/Spag5/Stmn1/Sybu/Tpx2/Tuba1a/Tubb2a/Tubb2b/Tubb3/Tubb5	48	5.19615
CC	GO:0008305	integrin complex	10/1167	32/18418	1.79059e-05	0.000447647	0.0003644	Emilin1/Itga10/Itga4/Itga8/Itgae/Itgam/Itgax/Itgb2/Lyn/Plp1	10	2.52982
CC	GO:0005876	spindle microtubule	16/1167	78/18418	2.50729e-05	0.000598331	0.000487063	Aurka/Aurkb/Birc5/Capn6/Ccsap/Cdk1/Cenpe/Haus4/Kif11/Kif18a/Kif18b/Kntc1/Plk1/Psrc1/Ska1/Ska3	16	4
CC	GO:0000228	nuclear chromosome	30/1167	222/18418	7.08707e-05	0.0016177	0.00131687	Birc5/Blm/Brca1/Cdc45/Fignl1/Gins1/Gins2/Incenp/Mcm10/Mcm3/Mcm4/Mcm5/Mcm6/Mms22l/Ncapd2/Ncapg/Ncapg2/Ncaph/Nek2/Orc1/Plk1/Pole/Pole2/Rad51/Syn1/Timeless/Tonsl/Top2a/Wdhd1/Zbtb32	30	5.47723
CC	GO:1990023	mitotic spindle midzone	6/1167	13/18418	7.44627e-05	0.00162887	0.00132596	Aurkb/Cenpe/Kif18a/Kif18b/Kif20b/Prc1	6	2.44949
CC	GO:0031091	platelet alpha granule	7/1167	21/18418	0.000212957	0.00447209	0.00364044	F5/Igfbp3/Pf4/Selp/Serpine2/Snca/Thbs2	7	1.13389
CC	GO:0005871	kinesin complex	11/1167	50/18418	0.000238392	0.00481368	0.00391851	Kif14/Kif15/Kif18a/Kif18b/Kif20a/Kif20b/Kif22/Kif23/Kif2c/Kif5c/Kifc1	11	3.31662
CC	GO:0031234	extrinsic component of cytoplasmic side of plasma membrane	17/1167	105/18418	0.000310544	0.00603835	0.00491543	Blk/Cnr2/Fes/Fgr/Gna14/Gnat2/Gnb4/Gng2/Gngt2/Kcnab2/Lyn/Myzap/Racgap1/Sla/Stac/Stac2/Syk	17	1.69775
CC	GO:0005614	interstitial matrix	6/1167	17/18418	0.000431006	0.0078027	0.00635167	Adamtsl4/Ecm2/Mamdc2/Tnc/Vit/Vwa1	6	-0.816497
CC	GO:0005865	striated muscle thin filament	6/1167	17/18418	0.000431006	0.0078027	0.00635167	Acta1/Fhod3/Tmod1/Tnnc1/Tnnc2/Tnnt1	6	0
CC	GO:0043020	NADPH oxidase complex	5/1167	12/18418	0.000550729	0.00963776	0.00784547	Cybb/Ncf1/Ncf2/Ncf4/Nox4	5	2.23607
CC	GO:0030496	midbody	24/1167	185/18418	0.000657832	0.0111407	0.00906893	Anln/Aspm/Aurkb/Bcl3/Birc5/Cdca8/Cdk1/Cenpe/Cenpf/Cep55/Cit/Crmp1/Ect2/Incenp/Kif14/Kif20a/Kif20b/Kif23/Kif4a/Nek2/Plk1/Prc1/Psrc1/Racgap1	24	4.89898
CC	GO:0005875	microtubule associated complex	20/1167	143/18418	0.000696123	0.0114208	0.0092969	Acta1/Aurka/Aurkb/Birc5/Cdca8/Haus4/Incenp/Kif14/Kif15/Kif18a/Kif18b/Kif20a/Kif20b/Kif22/Kif23/Kif2c/Kif5c/Kifc1/Lrp8/Sptbn5	20	4.02492
CC	GO:0036379	myofilament	6/1167	20/18418	0.00114546	0.0182232	0.0148343	Acta1/Fhod3/Tmod1/Tnnc1/Tnnc2/Tnnt1	6	0
CC	GO:0005581	collagen trimer	11/1167	60/18418	0.00122379	0.0187682	0.015278	Adipoq/Col11a1/Col18a1/Col23a1/Col28a1/Col4a1/Col5a1/Col9a3/Cthrc1/Dcn/Lox	11	0.301511
CC	GO:0032009	early phagosome	5/1167	14/18418	0.00125121	0.0187682	0.015278	Pla2g5/Syk/Tlr7/Tlr9/Unc93b1	5	1.34164
CC	GO:0015629	actin cytoskeleton	49/1167	497/18418	0.00141433	0.0206257	0.01679	Abcb1b/Abcb4/Acta1/Aif1/Anln/Arsj/Cdc45/Cenpq/Cit/Corin/Cotl1/Crmp1/Diaph3/Fam107a/Fermt3/Fgr/Fhod3/Fmn1/Fscn1/Gas2l3/Gbp1/Gsn/Klhl14/Kntc1/Ldb3/LOC100302465/Micall2/Myh6/Myh7/Myo1f/Myo5a/Myo7a/Myzap/Nox4/Parvg/Pdlim3/Ppp1r12a/Pstpip1/Rgs22/Sh3pxd2b/Snca/Srcin1/Tmod1/Tnnc1/Tnnc2/Tnnt1/Tpm4/Was/Whrn	49	1.85714
CC	GO:0019897	extrinsic component of plasma membrane	23/1167	185/18418	0.00150532	0.0213592	0.0173872	Blk/Cdh19/Cdh24/Cdh4/Cnr2/Fes/Fgr/Gna14/Gnat2/Gnb4/Gng2/Gngt2/Kcnab2/Kpna2/Lyn/Mfge8/Myzap/Racgap1/Serpine2/Sla/Stac/Stac2/Syk	23	1.87663
CC	GO:0009898	cytoplasmic side of plasma membrane	22/1167	177/18418	0.0018905	0.0261187	0.0212616	Ajap1/Blk/Cnr2/Fes/Fgr/Gna14/Gnat2/Gnb4/Gng2/Gngt2/Kcnab2/Lyn/Msn/Myzap/Ntsr1/Ptprc/Racgap1/Sla/Stac/Stac2/Syk/Th	22	1.2792
CC	GO:0008076	voltage-gated potassium channel complex	12/1167	73/18418	0.00200048	0.0269296	0.0219216	Dpp6/Kcna5/Kcnab2/Kcnc1/Kcnc4/Kcnd1/Kcng1/Kcng4/Kcnip2/Kcnmb4/Kcnq4/Kcns3	12	-1.73205
CC	GO:0031225	anchored component of membrane	20/1167	156/18418	0.00205626	0.0269884	0.0219695	Bst1/Cd14/Cntfr/Dlg2/Dpep1/Dpep2/Folr2/Gfra1/Gfra2/Lypd6/Negr1/Nrn1l/Plaur/Prnd/Rab3b/Raet1e/Rtn4rl2/Svip/Syn1/Xpnpep2	20	-0.447214
CC	GO:0005882	intermediate filament	19/1167	146/18418	0.00220998	0.0282985	0.0230359	Bfsp2/Gfap/Gja1/Ka11/Krt12/Krt14/Krt16/Krt2/Krt42/Krt5/Krt71/Krt77/Krt83/Lmnb1/Myo5a/Nefl/Pcp4/Sync/Vim	19	2.06474
CC	GO:0098802	plasma membrane signaling receptor complex	22/1167	181/18418	0.00250887	0.0313609	0.0255289	Cd40/Chrne/Cntfr/Csf2ra/Csf2rb/Emilin1/Gria2/Il6/Itga10/Itga4/Itga8/Itgae/Itgam/Itgax/Itgb2/Lrrtm4/Lyn/Osmr/Plp1/Syk/Tlr1/Tlr2	22	2.55841
CC	GO:0032154	cleavage furrow	9/1167	48/18418	0.00284136	0.034691	0.0282397	Cep55/Cit/Ect2/Kif20a/Mastl/Plk4/Psd/Pstpip1/Racgap1	9	3
CC	GO:0001533	cornified envelope	9/1167	49/18418	0.0032888	0.0384726	0.031318	Cdsn/Cst6/Krt14/Krt16/Krt2/Krt5/Krt77/S100a9/Serpinb2	9	1.66667
CC	GO:0010369	chromocenter	5/1167	17/18418	0.00329765	0.0384726	0.031318	Aurkb/Cdca8/Esco2/Incenp/Oip5	5	2.23607
CC	GO:0005833	hemoglobin complex	4/1167	12/18418	0.00526169	0.0575498	0.0468475	Hba-a1/Hbb/Hbb-b1/LOC100134871	4	-2
CC	GO:0005890	sodium:potassium-exchanging ATPase complex	4/1167	12/18418	0.00526169	0.0575498	0.0468475	Atp1a2/Atp1a3/Atp1b1/Fxyd2	4	1
CC	GO:0070938	contractile ring	4/1167	12/18418	0.00526169	0.0575498	0.0468475	Anln/Kif20b/Prc1/Pstpip1	4	2
CC	GO:0072687	meiotic spindle	5/1167	19/18418	0.00557476	0.0594255	0.0483744	Aspm/Aurka/Fbxo5/Incenp/Mastl	5	2.23607
CC	GO:0097431	mitotic spindle pole	7/1167	35/18418	0.00565957	0.0594255	0.0483744	Aspm/Aurka/Aurkb/Fam83d/Kif20b/Plk1/Spag5	7	2.64575
CC	GO:0005791	rough endoplasmic reticulum	16/1167	126/18418	0.00602297	0.0620012	0.0504712	Ccl2/Ckap4/Cybb/Hgfac/Lyz2/Mpz/Myoc/Ncf1/Ntrk2/Pcsk1/Pcsk9/Plod2/Sec61b/Slc7a11/Snca/Tmem97	16	2
CC	GO:0005657	replication fork	10/1167	64/18418	0.00665948	0.0672351	0.0547317	Blm/Mcm10/Mms22l/Pif1/Rad18/Rad51b/Timeless/Tonsl/Uhrf1/Wdhd1	10	3.16228
CC	GO:0099699	integral component of synaptic membrane	25/1167	233/18418	0.00697449	0.0679542	0.0553171	Adam22/Adgrb1/Adora1/Atp1a3/Cacna1a/Cadm3/Chrne/Fxyd6/Gabre/Glra1/Gpm6a/Gria2/Grid1/Kcnc1/Kcnc4/Lrrc4/Lrrc4b/Lrrtm4/P2rx2/Ptpro/Scn2a/Slc6a1/Slc8a3/Slitrk1/Slitrk2	25	-2.2
CC	GO:0030017	sarcomere	23/1167	209/18418	0.00698957	0.0679542	0.0553171	Acta1/Asb2/Capn3/Fhod3/Jph1/Kcna5/Kcnn2/Ldb3/Mtm1/Myh6/Myh7/Myom1/Myzap/Pdlim3/Ppp1r12a/Ppp1r12b/RGD1564899/Sync/Timp4/Tmod1/Tnnc1/Tnnc2/Tnnt1	23	-2.71069
CC	GO:0045335	phagocytic vesicle	15/1167	118/18418	0.00760556	0.0725985	0.0590978	Clec4e/Cybb/Fmnl1/Gsn/Pla2g5/Rab32/Scimp/Slc11a1/Syk/Tlr2/Tlr7/Tlr9/Unc93b1/Vim/Was	15	2.84019
CC	GO:0034705	potassium channel complex	12/1167	87/18418	0.00858347	0.0779688	0.0634693	Dpp6/Kcna5/Kcnab2/Kcnc1/Kcnc4/Kcnd1/Kcng1/Kcng4/Kcnip2/Kcnmb4/Kcnq4/Kcns3	12	-1.73205
CC	GO:0001891	phagocytic cup	6/1167	29/18418	0.0086137	0.0779688	0.0634693	Adgrb1/Aif1/Arhgap25/Clec4e/Megf10/Ticam2	6	0.816497
CC	GO:0005721	pericentric heterochromatin	6/1167	29/18418	0.0086137	0.0779688	0.0634693	Cenpa/Esco2/Hells/Ikzf1/Incenp/Snai1	6	2.44949
CC	GO:0032153	cell division site	10/1167	67/18418	0.00919342	0.0818059	0.0665928	Anln/Cep55/Cit/Ect2/Kif20a/Mastl/Plk4/Psd/Pstpip1/Racgap1	10	3.16228
CC	GO:0098562	cytoplasmic side of membrane	23/1167	215/18418	0.00971	0.0849625	0.0691625	Ajap1/Blk/Cnr2/Fes/Fgr/Gfap/Gna14/Gnat2/Gnb4/Gng2/Gngt2/Kcnab2/Lyn/Msn/Myzap/Ntsr1/Ptprc/Racgap1/Sla/Stac/Stac2/Syk/Th	23	1.4596
CC	GO:0099240	intrinsic component of synaptic membrane	26/1167	253/18418	0.0103306	0.0879884	0.0716256	Adam22/Adgrb1/Adora1/Atp1a3/Cacna1a/Cadm3/Chrne/Dlg2/Fxyd6/Gabre/Glra1/Gpm6a/Gria2/Grid1/Kcnc1/Kcnc4/Lrrc4/Lrrc4b/Lrrtm4/P2rx2/Ptpro/Scn2a/Slc6a1/Slc8a3/Slitrk1/Slitrk2	26	-2.35339
CC	GO:0044298	cell body membrane	7/1167	39/18418	0.010391	0.0879884	0.0716256	Cadm2/Cx3cr1/Kcnc1/Kcnc4/P2ry12/Slc4a8/Tacr3	7	-0.377964
CC	GO:0045171	intercellular bridge	11/1167	79/18418	0.0108177	0.0901475	0.0733833	Cdc6/Cdca8/Cep55/Cyth4/Fam83d/Gstm7/Kif20a/Kif20b/Kif23/Prc1/Tpx2	11	2.7136
CC	GO:0019898	extrinsic component of membrane	32/1167	333/18418	0.0124695	0.0987749	0.0804063	Blk/Bst1/Cdh19/Cdh24/Cdh4/Cnr2/Fes/Fgr/Gna14/Gnat2/Gnb4/Gng2/Gngt2/Kcnab2/Kpna2/Lyn/Mfge8/Muc16/Myzap/Ncf1/Pik3cg/Pik3r5/Psd/Racgap1/Rgs6/Serpine2/Sla/Socs3/Stac/Stac2/Syk/Syn1	32	2.47487
CC	GO:0043292	contractile fiber	25/1167	245/18418	0.0127596	0.0987749	0.0804063	Acta1/Asb2/Capn3/Cst3/Fhod3/Gja1/Jph1/Kcna5/Kcnn2/Ldb3/Mtm1/Myh6/Myh7/Myom1/Myzap/Pdlim3/Ppp1r12a/Ppp1r12b/RGD1564899/Sync/Timp4/Tmod1/Tnnc1/Tnnc2/Tnnt1	25	-2.6
CC	GO:0098936	intrinsic component of postsynaptic membrane	20/1167	184/18418	0.0128971	0.0987749	0.0804063	Adam22/Adgrb1/Adora1/Chrne/Dlg2/Fxyd6/Gabre/Glra1/Gria2/Grid1/Kcnc1/Kcnc4/Lrrc4/Lrrc4b/Lrrtm4/Ptpro/Slc6a1/Slc8a3/Slitrk1/Slitrk2	20	-2.23607
CC	GO:0016528	sarcoplasm	11/1167	81/18418	0.012947	0.0987749	0.0804063	Atp2a3/Dhrs7c/Gsn/Gstm7/Jph1/P3h2/Pygm/Slc8a3/Sln/Thbs4/Trdn	11	-2.7136
CC	GO:0044309	neuron spine	24/1167	233/18418	0.0130104	0.0987749	0.0804063	Adgrb1/Adora1/Anks1b/Asic2/Atp1a2/Atp1a3/Fbxo2/Fcgr2b/Gpm6a/Gria2/Itga8/Kcnd1/Kcnn2/Lrrc4/Nr1d1/Ntrk2/Ntsr1/P2rx2/Psd/Ptpro/Rgs14/Sla/Slc8a3/Syp	24	0
CC	GO:0045120	pronucleus	5/1167	23/18418	0.0130721	0.0987749	0.0804063	Aurka/Blm/Ccna2/Cenpf/Ncapd2	5	2.23607
CC	GO:0042641	actomyosin	12/1167	92/18418	0.01317	0.0987749	0.0804063	Acta1/Fam107a/Fscn1/Ldb3/Micall2/Myh6/Myh7/Myo5a/Nox4/Pdlim3/Pstpip1/Tpm4	12	0.57735
MF	GO:0005539	glycosaminoglycan binding	44/1055	218/16650	5.0959e-12	4.58121e-09	3.99089e-09	Aoc1/Bgn/Ccl2/Ccl3/Ccl7/Cemip/Cfh/Col11a1/Col23a1/Col5a1/Dcn/Ecm2/Fgf10/Fgf14/Fn1/Hbegf/Hmmr/Itgam/Itih1/Layn/Ltbp2/Mamdc2/Mpo/Mstn/Ndnf/Pcolce/PCOLCE2/Pf4/Pla2g5/Ptprc/Reg3b/Reg3g/Selp/Sema5a/Serpine2/Smoc1/Spock2/Thbs2/Thbs4/Tlr2/Tnfaip6/Trem2/Vcan/Vit	44	2.11058
MF	GO:0140375	immune receptor activity	32/1055	131/16650	2.28056e-11	1.02511e-08	8.93018e-09	C3ar1/C5ar1/Ccr3/Ccr5/Cntfr/Crlf1/Csf2ra/Csf2rb/Csf3r/Cx3cr1/Cxcr4/Ebi3/Fcar/Fcer1g/Fcgr1a/Fcgr2a/Fcgr2b/Gfra2/Gfra3/Il10ra/Il13ra2/Il1r2/Il1rl1/Il1rl2/Il21r/Il2rg/Il5ra/Lepr/Lilrc2/Osmr/Pirb/Xcr1	32	3.53553
MF	GO:0008017	microtubule binding	46/1055	270/16650	6.81459e-10	2.04211e-07	1.77897e-07	Birc5/Capn6/Ccsap/Cenpe/Cenpf/Diaph3/Dlgap5/Fam83d/Fes/Fgf13/Fmn1/Gas2l3/Gtse1/Haus4/Kif11/Kif14/Kif15/Kif18a/Kif18b/Kif20a/Kif20b/Kif22/Kif23/Kif24/Kif2c/Kif4a/Kif5c/Kifc1/Knstrn/LOC100302465/Map7d3/Nav3/Nusap1/Plk1/Prc1/Psrc1/Racgap1/Rgs14/S100a8/Ska1/Snca/Spag5/Spc24/Sybu/Tpx2/Vash2	46	5.60279
MF	GO:0005125	cytokine activity	36/1055	191/16650	3.1166e-09	7.00455e-07	6.10197e-07	Areg/Bmp3/Ccl11/Ccl12/Ccl2/Ccl3/Ccl6/Ccl7/Ccl9/Crlf1/Cxcl14/Cxcl3/Cxcl6/Gdf10/Gdf15/Gdf5/Grem1/Il10/Il17b/Il18/Il1rn/Il36b/Il6/Inhba/Lep/Lif/LOC290595/Mstn/Ndp/Ntn1/Osm/Pf4/Retnlg/Spp1/Timp1/Wnt11	36	3.33333
MF	GO:0004896	cytokine receptor activity	23/1055	95/16650	1.76084e-08	3.16599e-06	2.75803e-06	Ccr3/Ccr5/Cntfr/Crlf1/Csf2ra/Csf2rb/Csf3r/Cx3cr1/Cxcr4/Ebi3/Gfra2/Gfra3/Il10ra/Il13ra2/Il1r2/Il1rl1/Il1rl2/Il21r/Il2rg/Il5ra/Lepr/Osmr/Xcr1	23	2.29366
MF	GO:0015631	tubulin binding	54/1055	382/16650	2.26593e-08	3.39512e-06	2.95764e-06	Arl4c/Bex4/Birc5/Capn6/Ccsap/Cenpe/Cenpf/Diaph3/Dlgap5/Fam83d/Fes/Fez1/Fgf13/Fmn1/Gas2l3/Gja1/Gtse1/Haus4/Kif11/Kif14/Kif15/Kif18a/Kif18b/Kif20a/Kif20b/Kif22/Kif23/Kif24/Kif2c/Kif4a/Kif5c/Kifc1/Knstrn/LOC100302465/Lyn/Map7d3/Nav3/Nusap1/Plk1/Ppargc1a/Prc1/Psrc1/Racgap1/Rgs14/S100a8/Ska1/Snca/Spag5/Spc24/Stmn1/Stmn2/Sybu/Tpx2/Vash2	54	5.17115
MF	GO:0030246	carbohydrate binding	42/1055	263/16650	2.6448e-08	3.39668e-06	2.95899e-06	Cd207/Chi3l1/Cilp/Clec10a/Clec4a/Clec4a1/Clec4a2/Clec4a3/Clec4b2/Clec4d/Clec4e/Clec7a/Enpp2/Fbxo2/Galnt13/Galnt15/Galnt16/Hk3/Lgals1/Lgals12/Lgals4/Lgals5/LOC689757/Loxl2/Mag/Mrc1/Olr1/P3h1/P3h2/P4ha3/P4htm/Plod2/Prg4/Ptx3/Pygm/Reg3b/Reg3g/Sell/Selp/Siglec10/Siglec8/Vcan	42	3.70328
MF	GO:1901681	sulfur compound binding	42/1055	266/16650	3.69005e-08	4.14669e-06	3.61236e-06	Acacb/Aoc1/Atp1a3/Ccl2/Ccl3/Ccl7/Cfh/Col11a1/Col23a1/Col5a1/Ecm2/Fgf10/Fgf14/Fn1/Glra1/Gsta2/Gsta5/Gstm7/Hbegf/Hpse2/Itgam/Lrrtm4/Ltbp2/Mpo/Mstn/Ndnf/Ogdhl/P2rx2/Pcolce/PCOLCE2/Pf4/Pla2g5/Ptprc/Selp/Sema5a/Serpine2/Smoc1/Soat1/Sult1a1/Suv39h2/Thbs2/Thbs4	42	1.54303
MF	GO:0019955	cytokine binding	28/1055	144/16650	8.73196e-08	8.72225e-06	7.59833e-06	Ccr3/Ccr5/Cd109/Cntfr/Crlf1/Csf1r/Csf2ra/Csf3r/Cx3cr1/Cxcr4/Ebi3/Gbp1/Gdf5/Grem1/Il10ra/Il13ra2/Il1r2/Il1rl1/Il1rn/Il2rg/Il5ra/Itga4/Lepr/Osmr/Sostdc1/Tnfrsf1b/Ucma/Xcr1	28	2.64575
MF	GO:0003953	NAD+ nucleosidase activity	12/1055	31/16650	1.80192e-07	1.61993e-05	1.41119e-05	Bst1/Cd38/Il1rl1/Il1rl2/Ticam2/Tlr1/Tlr13/Tlr2/Tlr5/Tlr7/Tlr8/Tlr9	12	3.4641
MF	GO:0008201	heparin binding	28/1055	160/16650	8.4573e-07	6.91192e-05	6.02127e-05	Aoc1/Ccl2/Ccl3/Ccl7/Cfh/Col11a1/Col23a1/Col5a1/Ecm2/Fgf10/Fgf14/Fn1/Hbegf/Itgam/Ltbp2/Mpo/Mstn/Ndnf/Pcolce/PCOLCE2/Pf4/Pla2g5/Ptprc/Selp/Serpine2/Smoc1/Thbs2/Thbs4	28	1.88982
MF	GO:0048018	receptor ligand activity	56/1055	458/16650	1.65225e-06	0.000109979	9.58078e-05	Adipoq/Agt/Areg/Bmp3/Ccl11/Ccl12/Ccl2/Ccl3/Ccl6/Ccl7/Ccl9/Crlf1/Cxcl14/Cxcl3/Cxcl6/Erfe/Fgf10/Fgf13/Fgf14/Fgf5/Gdf10/Gdf15/Gdf5/Gmfg/Grem1/Hbegf/Hgf/Hmgb2/Il10/Il17b/Il18/Il1rn/Il36b/Il6/Inhba/Lep/Lif/LOC290595/Mstn/Ndp/Nppb/Ntf3/Ntn1/Osm/Parpbp/Pf4/Pnoc/Retn/Retnlg/Sema5a/Spp1/Tg/Thbs4/Timp1/Vip/Wnt11	56	2.93987
MF	GO:0008009	chemokine activity	12/1055	37/16650	1.65864e-06	0.000109979	9.58078e-05	Ccl11/Ccl12/Ccl2/Ccl3/Ccl6/Ccl7/Ccl9/Cxcl14/Cxcl3/Cxcl6/LOC290595/Pf4	12	2.3094
MF	GO:0003777	microtubule motor activity	15/1055	57/16650	1.71269e-06	0.000109979	9.58078e-05	Cenpe/Kif11/Kif14/Kif15/Kif18a/Kif18b/Kif20a/Kif20b/Kif22/Kif23/Kif24/Kif2c/Kif4a/Kif5c/Kifc1	15	3.87298
MF	GO:0030546	signaling receptor activator activity	56/1055	467/16650	3.02843e-06	0.000181504	0.000158116	Adipoq/Agt/Areg/Bmp3/Ccl11/Ccl12/Ccl2/Ccl3/Ccl6/Ccl7/Ccl9/Crlf1/Cxcl14/Cxcl3/Cxcl6/Erfe/Fgf10/Fgf13/Fgf14/Fgf5/Gdf10/Gdf15/Gdf5/Gmfg/Grem1/Hbegf/Hgf/Hmgb2/Il10/Il17b/Il18/Il1rn/Il36b/Il6/Inhba/Lep/Lif/LOC290595/Mstn/Ndp/Nppb/Ntf3/Ntn1/Osm/Parpbp/Pf4/Pnoc/Retn/Retnlg/Sema5a/Spp1/Tg/Thbs4/Timp1/Vip/Wnt11	56	2.93987
MF	GO:0070492	oligosaccharide binding	8/1055	17/16650	3.6761e-06	0.000200467	0.000174636	Lgals1/Lgals12/Lgals5/Loxl2/Reg3b/Reg3g/Sell/Selp	8	1.41421
MF	GO:0003774	cytoskeletal motor activity	20/1055	100/16650	3.79082e-06	0.000200467	0.000174636	Cenpe/Kif11/Kif14/Kif15/Kif18a/Kif18b/Kif20a/Kif20b/Kif22/Kif23/Kif24/Kif2c/Kif4a/Kif5c/Kifc1/Myh6/Myh7/Myo1f/Myo5a/Myo7a	20	3.57771
MF	GO:0033691	sialic acid binding	7/1055	13/16650	4.91956e-06	0.000245705	0.000214044	Adipoq/Cd33/Mag/Selp/Siglec10/Siglec8/Siglech	7	1.13389
MF	GO:0016799	hydrolase activity, hydrolyzing N-glycosyl compounds	13/1055	52/16650	1.53969e-05	0.000728515	0.000634641	Bst1/Cd38/Il1rl1/Il1rl2/Neil3/Ticam2/Tlr1/Tlr13/Tlr2/Tlr5/Tlr7/Tlr8/Tlr9	13	3.60555
MF	GO:0016709	oxidoreductase activity, acting on paired donors, with incorporation or reduction of molecular oxygen, NAD(P)H as one donor, and incorporation of one atom of oxygen	12/1055	47/16650	2.59427e-05	0.00112753	0.000982236	Akr1c19/Cyp1a1/Cyp26b1/Cyp2d4/Cyp2e1/Cyp51/Fmo1/Fmo2/Fmo3/Fmo6/Nos2/Sqle	12	-1.1547
MF	GO:0038187	pattern recognition receptor activity	9/1055	27/16650	2.63382e-05	0.00112753	0.000982236	Clec4a/Clec4d/Clec4e/Clec7a/Ptafr/Tlr2/Tlr7/Tlr8/Tlr9	9	3
MF	GO:0008574	plus-end-directed microtubule motor activity	7/1055	16/16650	2.76997e-05	0.00113191	0.000986055	Cenpe/Kif11/Kif14/Kif18a/Kif18b/Kif20b/Kif5c	7	2.64575
MF	GO:0038024	cargo receptor activity	16/1055	81/16650	4.07174e-05	0.00159152	0.00138644	Corin/Enpp2/Fcrl2/Folr2/Itgam/Itgb2/Ldlr/Loxl2/Lrp8/Megf10/Mrc1/Msr1/Olr1/Prg4/Ssc5d/Tmprss5	16	2
MF	GO:0001540	amyloid-beta binding	14/1055	66/16650	5.36368e-05	0.00200914	0.00175025	Atp1a3/Cst3/Fbxo2/Fcgr2b/Gria2/Hba-a1/Itgb2/Itm2a/Ldlr/Lrp8/Msr1/Pirb/Tlr2/Trem2	14	2.13809
MF	GO:0001846	opsonin binding	7/1055	18/16650	6.88678e-05	0.00247649	0.00215737	Cfh/Clec7a/Itgam/Itgb2/Megf10/Ptx3/Vsig4	7	1.88982
MF	GO:0001848	complement binding	8/1055	24/16650	7.46095e-05	0.00257977	0.00224735	C3ar1/C5ar1/Cfh/Itgam/Itgb2/Megf10/Ptx3/Vsig4	8	2.12132
MF	GO:0017116	single-stranded DNA helicase activity	8/1055	25/16650	0.000103657	0.00336183	0.00292864	Dscc1/Mcm3/Mcm4/Mcm5/Mcm6/Pif1/Polq/Rad51	8	2.82843
MF	GO:0008237	metallopeptidase activity	27/1055	195/16650	0.000104707	0.00336183	0.00292864	Adam12/Adam19/Adam22/Adam28/Adamts13/Adamts14/Adamts16/Adamts20/Adamts4/Adamts6/Amz1/Anpep/Clca2/Cpn1/Dpep1/Dpep2/Folh1/Kel/LOC100360238/Lvrn/Mme/Mmp17/Mmp19/Mmp9/Pappa2/Vash2/Xpnpep2	27	0.19245
MF	GO:0043394	proteoglycan binding	10/1055	39/16650	0.000117254	0.00363486	0.00316648	Atp1a3/Cfh/Col5a1/Fn1/Hpse2/Itgam/Lrrtm4/Ptprc/Sema5a/Tnc	10	1.26491
MF	GO:0005201	extracellular matrix structural constituent	14/1055	71/16650	0.00012403	0.00371678	0.00323785	Col11a1/Col18a1/Col23a1/Col28a1/Col4a1/Col5a1/Col8a1/Col9a3/Dcn/Eln/Emilin1/Fn1/Oit3/Pxdn	14	1.60357
MF	GO:0043177	organic acid binding	23/1055	156/16650	0.000128885	0.00373766	0.00325604	Acacb/Alox5ap/Cyp26b1/Dhfr/Fabp5/Fmo3/Folr2/Glra1/Hba-a1/Hbb/Hmgcs1/Mat1a/Nos2/P2rx2/P3h1/P3h2/P4ha3/P4htm/Plod2/Prodh1/S100a8/Snca/Th	23	0.208514
MF	GO:0005178	integrin binding	22/1055	147/16650	0.00014346	0.00403033	0.00351099	Emilin1/Fap/Fermt3/Fn1/Gfap/Gfra1/Itga10/Itga4/Itga8/Itgae/Itgax/Itgb2/Lgals12/Lyn/Madcam1/Mfge8/Plpp3/S1pr3/Spp1/Syk/Thbs4/Tnn	22	2.98481
MF	GO:0031406	carboxylic acid binding	25/1055	179/16650	0.000162004	0.00441337	0.00384468	Acacb/Adipoq/Alox5ap/Cd33/Cyp26b1/Dhfr/Fabp5/Folr2/Glra1/Gstm7/Mag/Nos2/P3h1/P3h2/P4ha3/P4htm/Pck1/Plod2/Rbp1/S100a8/Selp/Siglec10/Siglec8/Siglech/Snca	25	1.4
MF	GO:0019763	immunoglobulin receptor activity	5/1055	10/16650	0.000194914	0.00515376	0.00448967	Fcar/Fcer1g/Fcgr1a/Fcgr2a/Fcgr2b	5	2.23607
MF	GO:0033218	amide binding	44/1055	398/16650	0.000225605	0.00579483	0.00504813	Acacb/Anpep/Atp1a3/Cd14/Cd300lf/Cemip/Cst3/Dhfr/Ebi3/Fbxo2/Fcgr2b/Fkbp10/Folh1/Folr2/Gpr37l1/Gria2/Gsta2/Gsta5/Gstm7/Hba-a1/Inhba/Itgb2/Itm2a/Kpna2/Lbp/Ldlr/Lepr/Lrp8/Lvrn/Mag/Mc4r/Mchr1/Mme/Msr1/Oxtr/P2rx2/Pirb/Sctr/Soat1/Sstr1/Tlr1/Tlr2/Trem2/Tubb3	44	1.80907
MF	GO:0043395	heparan sulfate proteoglycan binding	7/1055	22/16650	0.000294999	0.0071911	0.00626448	Atp1a3/Cfh/Hpse2/Itgam/Lrrtm4/Ptprc/Sema5a	7	0.377964
MF	GO:0042379	chemokine receptor binding	13/1055	68/16650	0.000295963	0.0071911	0.00626448	Ccl11/Ccl12/Ccl2/Ccl3/Ccl6/Ccl7/Ccl9/Cx3cr1/Cxcl14/Cxcl3/Cxcl6/LOC290595/Pf4	13	2.49615
MF	GO:0001968	fibronectin binding	9/1055	36/16650	0.000315534	0.00735877	0.00641055	Igfbp3/Itga4/Lilrb4/Lrrc15/Mmp9/Myoc/Ssc5d/Thbs4/Tnfaip6	9	1.66667
MF	GO:0008083	growth factor activity	21/1055	145/16650	0.000319235	0.00735877	0.00641055	Areg/Bmp3/Fgf10/Fgf13/Fgf14/Fgf5/Gdf10/Gdf15/Gdf5/Gmfg/Hbegf/Hgf/Il6/Inhba/Lep/Lif/Mstn/Ntf3/Osm/Thbs4/Timp1	21	1.52753
MF	GO:0005126	cytokine receptor binding	33/1055	282/16650	0.000489289	0.0109968	0.00957977	Ccl11/Ccl12/Ccl2/Ccl3/Ccl6/Ccl7/Ccl9/Cd300lf/Crlf1/Cx3cr1/Cxcl14/Cxcl3/Cxcl6/Ebi3/Fgf5/Grem1/Il10/Il18/Il1rn/Il36b/Il6/Lif/LOC290595/Ntf3/Osm/Osmr/Pf4/Stap1/Syk/Tlr5/Tlr9/Tnfsf18/Tnfsf8	33	4.7001
MF	GO:0050840	extracellular matrix binding	12/1055	63/16650	0.000518605	0.0110603	0.00963507	Bgn/Dcn/Eln/Fbln2/Lgals1/Lrrc15/Smoc1/Sparcl1/Spock2/Spp1/Ssc5d/Thbs4	12	1.1547
MF	GO:0004222	metalloendopeptidase activity	17/1055	110/16650	0.000540319	0.0110603	0.00963507	Adam12/Adam19/Adam22/Adam28/Adamts13/Adamts14/Adamts16/Adamts20/Adamts4/Adamts6/Kel/LOC100360238/Mme/Mmp17/Mmp19/Mmp9/Pappa2	17	0.242536
MF	GO:0034987	immunoglobulin receptor binding	5/1055	12/16650	0.000550404	0.0110603	0.00963507	Clec4d/Fcgr2a/Fes/Fgr/Tarm1	5	2.23607
MF	GO:0035325	Toll-like receptor binding	5/1055	12/16650	0.000550404	0.0110603	0.00963507	S100a8/Syk/Tlr1/Tlr2/Unc93b1	5	2.23607
MF	GO:0042277	peptide binding	36/1055	319/16650	0.000553628	0.0110603	0.00963507	Anpep/Atp1a3/Cd14/Cemip/Cst3/Ebi3/Fbxo2/Fcgr2b/Folh1/Gpr37l1/Gria2/Gsta2/Gsta5/Gstm7/Hba-a1/Inhba/Itgb2/Itm2a/Kpna2/Lbp/Ldlr/Lepr/Lrp8/Lvrn/Mc4r/Mchr1/Mme/Msr1/Oxtr/Pirb/Sctr/Sstr1/Tlr1/Tlr2/Trem2/Tubb3	36	1.66667
MF	GO:0001614	purinergic nucleotide receptor activity	6/1055	20/16650	0.00114456	0.0215526	0.0187754	P2rx2/P2rx5/P2ry12/P2ry13/P2ry6/Ptafr	6	1.63299
MF	GO:0016502	nucleotide receptor activity	6/1055	20/16650	0.00114456	0.0215526	0.0187754	P2rx2/P2rx5/P2ry12/P2ry13/P2ry6/Ptafr	6	1.63299
MF	GO:0043274	phospholipase binding	7/1055	27/16650	0.00116251	0.0215526	0.0187754	Btk/Lmnb1/Met/Nefl/Snca/Syk/Was	7	1.13389
MF	GO:0005506	iron ion binding	25/1055	204/16650	0.00117472	0.0215526	0.0187754	Alox12/Bbox1/Cdo1/Cyp11b2/Cyp11b3/Cyp1a1/Cyp26b1/Cyp2d1/Cyp2d4/Cyp2e1/Cyp4b1/Cyp51/Hba-a1/Lcn2/P3h1/P3h2/P4ha3/P4htm/Plod2/Ppef1/Rrm2/Scd/Snca/Tbxas1/Th	25	-0.2
MF	GO:0016705	oxidoreductase activity, acting on paired donors, with incorporation or reduction of molecular oxygen	26/1055	219/16650	0.00150508	0.0270614	0.0235744	Akr1c19/Bbox1/Cyp11b2/Cyp11b3/Cyp1a1/Cyp26b1/Cyp2d1/Cyp2d4/Cyp2e1/Cyp4b1/Cyp51/Fmo1/Fmo2/Fmo3/Fmo6/Hmox1/Nos2/P3h1/P3h2/P4ha3/P4htm/Plod2/Scd/Sqle/Tbxas1/Th	26	-0.392232
MF	GO:0050839	cell adhesion molecule binding	32/1055	290/16650	0.00158399	0.0279217	0.0243238	Cd200r1/Cdh19/Cdh24/Cdh4/Emilin1/Fap/Fermt3/Fn1/Gfap/Gfra1/Itga10/Itga4/Itga8/Itgae/Itgax/Itgb2/Kirrel3/Lgals12/Lyn/Madcam1/Mfge8/Msn/Nos2/Plpp3/Plxnb3/Ptpro/S1pr3/Sell/Spp1/Syk/Thbs4/Tnn	32	2.82843
MF	GO:0008094	ATP-dependent activity, acting on DNA	16/1055	111/16650	0.00166176	0.0287292	0.0250273	Blm/Brip1/Dscc1/Ercc6l/Hells/Mcm3/Mcm4/Mcm5/Mcm6/Pif1/Polq/Rad51/Rad51b/Rad54b/Rad54l/Top2a	16	4
MF	GO:0003688	DNA replication origin binding	5/1055	15/16650	0.0017786	0.0301692	0.0262817	Cdc45/Cdc6/Mcm10/Mcm5/Orc1	5	2.23607
MF	GO:0003779	actin binding	42/1055	417/16650	0.001992	0.0331631	0.0288899	Aif1/Anln/Ccr5/Cotl1/Cxcr4/Diaph3/Fam107a/Fhod3/Fmnl1/Fscn1/Gas2l3/Gbp1/Gmfg/Gsn/Iqgap3/Kif18a/Ldb3/Micall2/Msn/Myh6/Myh7/Myo1f/Myo5a/Myo7a/Myom1/Nos2/Parvg/Pdlim3/Phactr1/Phactr3/Pstpip1/S100a4/Snca/Sptbn5/Syn1/Tmod1/Tmsb10/Tnnc1/Tnnc2/Tpm4/Vash2/Was	42	1.85164
MF	GO:0004497	monooxygenase activity	19/1055	146/16650	0.00220049	0.035968	0.0313333	Akr1c19/Cyp11b2/Cyp11b3/Cyp1a1/Cyp26b1/Cyp2d1/Cyp2d4/Cyp2e1/Cyp4b1/Cyp51/Fmo1/Fmo2/Fmo3/Fmo6/Hmox1/Nos2/Sqle/Tbxas1/Th	19	-0.229416
MF	GO:0005518	collagen binding	12/1055	75/16650	0.00252518	0.0399254	0.0347807	Chadl/Col6a4/Dcn/Ecm2/Gp6/Itga10/Lox/Lrrc15/Pcolce/PCOLCE2/Sparcl1/Thbs4	12	0.57735
MF	GO:0019865	immunoglobulin binding	6/1055	23/16650	0.00253142	0.0399254	0.0347807	Fcar/Fcer1g/Fcgr1a/Fcgr2a/Fcgr2b/Gria2	6	1.63299
MF	GO:0005540	hyaluronic acid binding	6/1055	24/16650	0.00319675	0.0492102	0.0428691	Cemip/Hmmr/Itih1/Layn/Tnfaip6/Vcan	6	1.63299
MF	GO:0022836	gated channel activity	34/1055	328/16650	0.00324204	0.0492102	0.0428691	Ano3/Asic2/Asic4/Cacna1a/Cacna1i/Chrne/Clca2/Clcn5/Clic1/Gabre/Glra1/Gria2/Grid1/Hvcn1/Kcna5/Kcnab2/Kcnc1/Kcnc4/Kcnd1/Kcng1/Kcng4/Kcnip2/Kcnk13/Kcnmb4/Kcnn2/Kcnq4/Kcns3/P2rx2/P2rx5/Scn2a/Scn4b/Scn7a/Trpm3/Ttyh1	34	-1.71499
MF	GO:0005044	scavenger receptor activity	9/1055	49/16650	0.00328433	0.0492102	0.0428691	Corin/Enpp2/Fcrl2/Loxl2/Megf10/Msr1/Prg4/Ssc5d/Tmprss5	9	0.333333
MF	GO:0001530	lipopolysaccharide binding	7/1055	32/16650	0.00333981	0.0492212	0.0428787	Adgrb1/Cd14/Lbp/Ptafr/Selp/Tlr2/Trem2	7	1.88982
MF	GO:0019838	growth factor binding	19/1055	152/16650	0.00348083	0.050472	0.0439683	Cd109/Col4a1/Col5a1/Igfbp3/Igfbp4/Igfbpl1/Il10ra/Il1r2/Il1rn/Il2rg/Klb/Ltbp2/Nkd2/Ntf3/Ntrk2/Osmr/Reg3b/Sec61b/Srpx2	19	1.60591
MF	GO:0061134	peptidase regulator activity	26/1055	233/16650	0.00356891	0.0509277	0.0443653	Agt/Atp2a3/Birc3/Birc5/C3/Cd109/Col28a1/Crb2/Cst3/Cst6/Cst7/Dpep1/Fn1/Itih1/Nlrc4/Pcolce/PCOLCE2/Pttg1/Serpinb10/Serpinb2/Serpinb7/Serpine2/Snca/Tfpi2/Timp1/Timp4	26	1.1767
MF	GO:0020037	heme binding	20/1055	165/16650	0.00394952	0.0554784	0.0483297	Cybb/Cyp11b2/Cyp11b3/Cyp1a1/Cyp26b1/Cyp2d1/Cyp2d4/Cyp2e1/Cyp4b1/Cyp51/Hba-a1/Hbb/Hbb-b1/Hmox1/Mpo/Ngb/Nos2/Nr1d1/Pxdn/Tbxas1	20	0
MF	GO:0004715	non-membrane spanning protein tyrosine kinase activity	8/1055	42/16650	0.00433739	0.0599895	0.0522594	Blk/Btk/Fes/Fgr/Lyn/Matk/Melk/Syk	8	2.12132
MF	GO:0015079	potassium ion transmembrane transporter activity	19/1055	156/16650	0.00463913	0.0629623	0.0548492	Atp1a2/Atp1a3/Atp1b1/Gria2/Kcna5/Kcnab2/Kcnc1/Kcnc4/Kcnd1/Kcng1/Kcng4/Kcnip2/Kcnk13/Kcnmb4/Kcnn2/Kcnq4/Kcns3/Slc24a1/Tmem38b	19	-1.14708
MF	GO:0008047	enzyme activator activity	44/1055	463/16650	0.00469241	0.0629623	0.0548492	Adgrb3/Alox5ap/Apobec1/Arhgap11a/Arhgap19/Arhgap25/Arhgap30/Arhgap9/Atp2a3/Btk/Ccl12/Ccl3/Ccnb1/Cdc20/Cks2/Dbf4/Ect2/Fgf13/Fn1/Garnl3/Grem1/Htr2b/Igfbp3/Incenp/Iqgap3/Ncapg2/Ncf1/Ncf2/Ncf4/Nckap1l/Nlrc4/Pcolce/PCOLCE2/Racgap1/Rasgrf1/Rgs14/Rgs18/Rgs6/Rgs7/Rin3/Sh3pxd2b/Tpx2/Trem2/Wnt11	44	3.91965
MF	GO:0015267	channel activity	45/1055	477/16650	0.00488576	0.0636565	0.055454	Ano3/Aqp7/Asic2/Asic4/Cacna1a/Cacna1i/Chrne/Clca2/Clcn5/Clic1/Gabre/Gja1/Gja5/Gjb1/Gjb2/Glra1/Gpm6a/Gria2/Grid1/Hvcn1/Kcna5/Kcnab2/Kcnc1/Kcnc4/Kcnd1/Kcng1/Kcng4/Kcnip2/Kcnk13/Kcnmb4/Kcnn2/Kcnq4/Kcns3/Nup62cl/P2rx2/P2rx5/Scn2a/Scn4b/Scn7a/Slc24a1/Slc26a9/Tmem38b/Trpm3/Trpv2/Ttyh1	45	-0.745356
MF	GO:0022803	passive transmembrane transporter activity	45/1055	477/16650	0.00488576	0.0636565	0.055454	Ano3/Aqp7/Asic2/Asic4/Cacna1a/Cacna1i/Chrne/Clca2/Clcn5/Clic1/Gabre/Gja1/Gja5/Gjb1/Gjb2/Glra1/Gpm6a/Gria2/Grid1/Hvcn1/Kcna5/Kcnab2/Kcnc1/Kcnc4/Kcnd1/Kcng1/Kcng4/Kcnip2/Kcnk13/Kcnmb4/Kcnn2/Kcnq4/Kcns3/Nup62cl/P2rx2/P2rx5/Scn2a/Scn4b/Scn7a/Slc24a1/Slc26a9/Tmem38b/Trpm3/Trpv2/Ttyh1	45	-0.745356
MF	GO:0008528	G protein-coupled peptide receptor activity	18/1055	146/16650	0.00507345	0.064779	0.0564318	Agtr2/Ccr3/Ccr5/Cx3cr1/Cxcr4/F2rl2/Gpr37l1/Gpr84/Lgr5/Mc2r/Mc4r/Ntsr1/Oxtr/Sctr/Sstr1/Tacr2/Tacr3/Xcr1	18	-0.471405
MF	GO:0004857	enzyme inhibitor activity	37/1055	376/16650	0.00522049	0.064779	0.0564318	Agt/Angptl4/Birc3/Birc5/C3/Camk2n1/Cd109/Cdkn1c/Cit/Col28a1/Crb2/Cst3/Cst6/Cst7/Dpep1/Fbxo5/Itih1/Lilrb4/Ncapg2/Phactr1/Phactr3/Pif1/Ppp1r12a/Ppp1r12b/Ppp1r12c/Ppp1r14a/Ppp1r1a/Pttg1/Scg5/Serpinb10/Serpinb2/Serpinb7/Serpine2/Snca/Tfpi2/Timp1/Timp4	37	0.493197
MF	GO:0031543	peptidyl-proline dioxygenase activity	4/1055	12/16650	0.00526014	0.064779	0.0564318	P3h1/P3h2/P4ha3/P4htm	4	0
MF	GO:0045028	G protein-coupled purinergic nucleotide receptor activity	4/1055	12/16650	0.00526014	0.064779	0.0564318	P2ry12/P2ry13/P2ry6/Ptafr	4	2
MF	GO:0031418	L-ascorbic acid binding	5/1055	19/16650	0.00557221	0.0668912	0.0582719	P3h1/P3h2/P4ha3/P4htm/Plod2	5	0.447214
MF	GO:0019894	kinesin binding	9/1055	53/16650	0.00565047	0.0668912	0.0582719	Fam83d/Kcnc1/Kif18b/Lrp8/Nek6/Prc1/Snca/Sptbn5/Sybu	9	0.333333
MF	GO:0017080	sodium channel regulator activity	7/1055	35/16650	0.00565488	0.0668912	0.0582719	Agt/Fgf13/Fgf14/Fxyd2/Fxyd6/Pcsk9/Scn4b	7	-0.377964
MF	GO:0072341	modified amino acid binding	14/1055	104/16650	0.00589075	0.0687764	0.0599141	Adgrb1/Cd300a/Cd300lf/Dhfr/Dpep1/Folr2/Gap43/Gsta2/Gsta5/Gstm7/Mfge8/Mme/Nox4/Trem2	14	1.60357
MF	GO:0042056	chemoattractant activity	7/1055	36/16650	0.00664402	0.0765766	0.0667092	Ccl3/Ccl6/Ccl9/Fgf10/Hgf/Hmgb2/Ntf3	7	1.13389
MF	GO:0016641	oxidoreductase activity, acting on the CH-NH2 group of donors, oxygen as acceptor	5/1055	20/16650	0.0070481	0.0791683	0.0689669	Aoc1/Lox/Loxl1/Loxl2/Maoa	5	1.34164
MF	GO:0048029	monosaccharide binding	12/1055	85/16650	0.00713222	0.0791683	0.0689669	Clec4a/Clec4a3/Clec4d/Hk3/Mrc1/P3h1/P3h2/P4ha3/P4htm/Plod2/Selp/Siglec8	12	2.3094
MF	GO:0046906	tetrapyrrole binding	20/1055	174/16650	0.00713532	0.0791683	0.0689669	Cybb/Cyp11b2/Cyp11b3/Cyp1a1/Cyp26b1/Cyp2d1/Cyp2d4/Cyp2e1/Cyp4b1/Cyp51/Hba-a1/Hbb/Hbb-b1/Hmox1/Mpo/Ngb/Nos2/Nr1d1/Pxdn/Tbxas1	20	0
MF	GO:0017154	semaphorin receptor activity	4/1055	13/16650	0.00722113	0.0791683	0.0689669	Met/Pkhd1l1/Plxnb3/Plxnc1	4	0
MF	GO:0016798	hydrolase activity, acting on glycosyl bonds	17/1055	140/16650	0.00737737	0.0799067	0.0696102	Bst1/Cd38/Cemip/Glb1l3/Il1rl1/Il1rl2/Klb/Lyz2/Neil3/Ticam2/Tlr1/Tlr13/Tlr2/Tlr5/Tlr7/Tlr8/Tlr9	17	3.15296
MF	GO:0051861	glycolipid binding	6/1055	29/16650	0.00860862	0.0921328	0.0802608	Clec4e/Dpep1/Lyn/Mag/Sell/Trem2	6	0.816497
MF	GO:0030169	low-density lipoprotein particle binding	5/1055	21/16650	0.00877647	0.0928241	0.0808631	Ldlr/Msr1/Pcsk9/Trem2/Vcan	5	2.23607
MF	GO:0019207	kinase regulator activity	24/1055	226/16650	0.00910082	0.0951353	0.0828765	Camk2n1/Ccna1/Ccna2/Ccnb1/Ccne1/Ccnf/Cdkn1c/Cit/Cks2/Dbf4/Fgf13/Gmfg/Grem1/Incenp/Lilrb4/Ncapg2/Nckap1l/Nos2/Pik3r5/Ptprc/Socs3/Tpx2/Trem2/Wnt11	24	3.26599
MF	GO:0001653	peptide receptor activity	18/1055	155/16650	0.00934577	0.0959702	0.0836038	Agtr2/Ccr3/Ccr5/Cx3cr1/Cxcr4/F2rl2/Gpr37l1/Gpr84/Lgr5/Mc2r/Mc4r/Ntsr1/Oxtr/Sctr/Sstr1/Tacr2/Tacr3/Xcr1	18	-0.471405
MF	GO:0005344	oxygen carrier activity	4/1055	14/16650	0.00960937	0.0959702	0.0836038	Hba-a1/Hbb/Hbb-b1/Ngb	4	-2
MF	GO:0042834	peptidoglycan binding	4/1055	14/16650	0.00960937	0.0959702	0.0836038	Reg3b/Reg3g/Tlr2/Trem2	4	2
MF	GO:0005244	voltage-gated ion channel activity	21/1055	191/16650	0.00971445	0.0959702	0.0836038	Cacna1a/Cacna1i/Clcn5/Clic1/Hvcn1/Kcna5/Kcnab2/Kcnc1/Kcnc4/Kcnd1/Kcng1/Kcng4/Kcnip2/Kcnk13/Kcnn2/Kcnq4/Kcns3/P2rx5/Scn2a/Scn4b/Scn7a	21	-0.654654
MF	GO:0022832	voltage-gated channel activity	21/1055	191/16650	0.00971445	0.0959702	0.0836038	Cacna1a/Cacna1i/Clcn5/Clic1/Hvcn1/Kcna5/Kcnab2/Kcnc1/Kcnc4/Kcnd1/Kcng1/Kcng4/Kcnip2/Kcnk13/Kcnn2/Kcnq4/Kcns3/P2rx5/Scn2a/Scn4b/Scn7a	21	-0.654654
KEGG	rno04060	Cytokine-cytokine receptor interaction	51/564	269/8963	5.77894e-13	1.7279e-10	1.43561e-10	Bmp3/Ccl11/Ccl12/Ccl2/Ccl3/Ccl6/Ccl7/Ccl9/Ccr3/Ccr5/Cd40/Cntfr/Csf1r/Csf2ra/Csf2rb/Csf3r/Cx3cr1/Cxcl14/Cxcl3/Cxcl6/Cxcr4/Ebi3/Gdf10/Gdf15/Gdf5/Il10/Il10ra/Il13ra2/Il17b/Il18/Il1r2/Il1rl1/Il1rl2/Il1rn/Il21r/Il2rg/Il36b/Il5ra/Il6/Inhba/Lep/Lepr/Lif/Mstn/Osm/Osmr/Pf4/Tnfrsf1b/Tnfsf18/Tnfsf8/Xcr1	51	4.62092
KEGG	rno04061	Viral protein interaction with cytokine and cytokine receptor	23/564	85/8963	1.31571e-09	1.96698e-07	1.63424e-07	Ccl11/Ccl12/Ccl2/Ccl3/Ccl6/Ccl7/Ccl9/Ccr3/Ccr5/Csf1r/Cx3cr1/Cxcl14/Cxcl3/Cxcl6/Cxcr4/Il10/Il10ra/Il18/Il2rg/Il6/Pf4/Tnfrsf1b/Xcr1	23	3.54475
KEGG	rno05144	Malaria	18/564	55/8963	2.95148e-09	2.94164e-07	2.44403e-07	Ccl12/Ccl2/Cd40/Hba-a1/Hbb/Hbb-b1/Hgf/Il10/Il18/Il6/Itgb2/LOC100134871/Met/Selp/Thbs2/Thbs4/Tlr2/Tlr9	18	2.35702
KEGG	rno04110	Cell cycle	27/564	127/8963	1.54174e-08	1.15245e-06	9.57499e-07	Bub1/Bub1b/Ccna1/Ccna2/Ccnb1/Ccnb2/Ccne1/Cdc20/Cdc25c/Cdc45/Cdc6/Cdk1/Cdkn1c/Dbf4/E2f1/Espl1/LOC100364016/Mad2l1/Mcm3/Mcm4/Mcm5/Mcm6/Orc1/Plk1/Pttg1/Rbl1/Ttk	27	4.81125
KEGG	rno05150	Staphylococcus aureus infection	20/564	100/8963	3.14912e-06	0.000188317	0.000156461	C3/C3ar1/C5ar1/Cfh/Fcar/Fcgr1a/Fcgr2a/Fcgr2b/Il10/Itgam/Itgb2/Ka11/Krt12/Krt14/Krt16/Krt42/LOC498276/Ptafr/RT1-DMb/Selp	20	3.57771
KEGG	rno04145	Phagosome	29/564	185/8963	4.12962e-06	0.000205793	0.000170981	Atp6v0d2/C3/Cd14/Clec7a/Cybb/Fcar/Fcgr1a/Fcgr2a/Fcgr2b/Itgam/Itgb2/LOC498276/Mpo/Mrc1/Msr1/Ncf1/Ncf2/Ncf4/Olr1/RT1-DMb/Sec61b/Thbs2/Thbs4/Tlr2/Tuba1a/Tubb2a/Tubb2b/Tubb3/Tubb5	29	5.01377
KEGG	rno04640	Hematopoietic cell lineage	18/564	90/8963	9.76141e-06	0.000416952	0.00034642	Anpep/Cd14/Cd33/Cd37/Cd38/Cd8b/Csf1r/Csf2ra/Csf3r/Fcgr1a/Il1r2/Il5ra/Il6/Itga4/Itgam/Mme/RT1-DMb/Siglech	18	3.77124
KEGG	rno04512	ECM-receptor interaction	17/564	87/8963	2.36772e-05	0.000810917	0.000673742	Col4a1/Col6a4/Col6a6/Col9a3/Fn1/Frem1/Gp6/Hmmr/Itga10/Itga4/Itga8/Lamc3/Spp1/Thbs2/Thbs4/Tnc/Tnn	17	2.66789
KEGG	rno04062	Chemokine signaling pathway	27/564	182/8963	2.47526e-05	0.000810917	0.000673742	Adcy7/Ccl11/Ccl12/Ccl2/Ccl3/Ccl6/Ccl7/Ccl9/Ccr3/Ccr5/Cx3cr1/Cxcl14/Cxcl3/Cxcl6/Cxcr4/Fgr/Gnb4/Gng2/Gngt2/Lyn/Ncf1/Pf4/Pik3cg/Pik3r5/Vav1/Was/Xcr1	27	4.04145
KEGG	rno05140	Leishmaniasis	15/564	71/8963	2.7121e-05	0.000810917	0.000673742	C3/Cybb/Fcgr1a/Fcgr2a/Il10/Itga4/Itgam/Itgb2/LOC498276/Ncf1/Ncf2/Ncf4/Nos2/RT1-DMb/Tlr2	15	3.87298
KEGG	rno05152	Tuberculosis	26/564	177/8963	4.15144e-05	0.00112844	0.000937549	Atp6v0d2/C3/Cd14/Cebpb/Clec4e/Clec7a/Fcer1g/Fcgr1a/Fcgr2a/Fcgr2b/Il10/Il10ra/Il18/Il6/Itgam/Itgax/Itgb2/Lbp/LOC498276/Mrc1/Nos2/RT1-DMb/Syk/Tlr1/Tlr2/Tlr9	26	5.09902
KEGG	rno04514	Cell adhesion molecules	26/564	180/8963	5.56028e-05	0.00138544	0.00115108	Cadm3/Cd40/Cd80/Cd8b/Cdh4/Cldn1/Cldn22/Ctla4/Icos/Itga4/Itga8/Itgam/Itgb2/Lrrc4/Lrrc4b/Madcam1/Mag/Mpz/Negr1/Ptprc/RT1-DMb/Sell/Selp/Slitrk1/Slitrk2/Vcan	26	0.784465
KEGG	rno04974	Protein digestion and absorption	18/564	103/8963	6.56597e-05	0.00151017	0.00125471	Atp1a2/Atp1a3/Atp1b1/Col11a1/Col18a1/Col28a1/Col4a1/Col5a1/Col6a4/Col6a6/Col8a1/Col9a3/Eln/Fxyd2/Mme/Slc7a7/Slc8a3/Xpnpep2	18	0.942809
KEGG	rno05202	Transcriptional misregulation in cancer	25/564	194/8963	0.000473157	0.0101053	0.00839586	Bcl2a1/Birc3/Ccna1/Ccna2/Cd14/Cd40/Cebpb/Csf1r/Eya1/Fcgr1a/Igfbp3/Il1r2/Il6/Itgam/LOC102549173/Lyl1/Met/Mmp9/Mpo/Pax8/Runx2/Rxrg/Six1/Spi1/Wt1	25	3
KEGG	rno04620	Toll-like receptor signaling pathway	15/564	93/8963	0.000640492	0.0127671	0.0106074	Ccl3/Cd14/Cd40/Cd80/Il6/Irf5/Lbp/Spp1/Ticam2/Tlr1/Tlr2/Tlr5/Tlr7/Tlr8/Tlr9	15	3.87298
KEGG	rno03440	Homologous recombination	9/564	41/8963	0.000826307	0.0145226	0.0120659	Bard1/Blm/Brca1/Brip1/Eme1/Rad51/Rad51b/Rad54b/Rad54l	9	3
KEGG	rno05134	Legionellosis	11/564	58/8963	0.000841787	0.0145226	0.0120659	C3/Cd14/Cxcl3/Il18/Il6/Itgam/Itgb2/Naip5/Nlrc4/Tlr2/Tlr5	11	3.31662
KEGG	rno05146	Amoebiasis	15/564	96/8963	0.000900748	0.0145226	0.0120659	Arg1/Cd14/Col4a1/Cxcl3/Fn1/Gna14/Il10/Il1r2/Il6/Itgam/Itgb2/Lamc3/Nos2/Serpinb10/Tlr2	15	2.84019
KEGG	rno04151	PI3K-Akt signaling pathway	37/564	345/8963	0.00095368	0.0145226	0.0120659	Areg/Brca1/Ccne1/Col4a1/Col6a4/Col6a6/Col9a3/Csf1r/Csf3r/Fgf10/Fgf5/Fn1/Gnb4/Gng2/Gngt2/Hgf/Il2rg/Il6/Itga10/Itga4/Itga8/Lamc3/Met/Ntf3/Ntrk2/Osm/Osmr/Pck1/Pik3cg/Pik3r5/Spp1/Syk/Thbs2/Thbs4/Tlr2/Tnc/Tnn	37	3.78118
KEGG	rno04020	Calcium signaling pathway	28/564	238/8963	0.00097141	0.0145226	0.0120659	Adcy7/Adrb3/Atp2a3/Cacna1a/Cacna1i/Cd38/Cxcr4/Fgf10/Fgf5/Gna14/Hgf/Htr2b/Met/Mst1/Nos2/Ntrk2/Ntsr1/Oxtr/P2rx2/P2rx5/Phkg1/Ptafr/Slc8a3/Tacr2/Tacr3/Tnnc1/Tnnc2/Trdn	28	-1.13389
KEGG	rno04672	Intestinal immune network for IgA production	9/564	43/8963	0.00118849	0.0169218	0.0140593	Cd40/Cd80/Cxcr4/Icos/Il10/Il6/Itga4/Madcam1/RT1-DMb	9	3
KEGG	rno04380	Osteoclast differentiation	17/564	121/8963	0.001438	0.0195437	0.0162377	Btk/Csf1r/Fcgr1a/Fcgr2a/Fcgr2b/Lilrb4/Lilrc2/LOC498276/Ncf1/Ncf2/Ncf4/Oscar/Socs3/Spi1/Syk/Trem2/Tyrobp	17	4.12311
KEGG	rno04610	Complement and coagulation cascades	13/564	86/8963	0.00263213	0.032792	0.0272449	C3/C3ar1/C5ar1/C7/Cfh/F2rl2/F5/Itgam/Itgax/Itgb2/Plaur/Serpinb2/Vsig4	13	3.05085
KEGG	rno05323	Rheumatoid arthritis	13/564	86/8963	0.00263213	0.032792	0.0272449	Atp6v0d2/Ccl12/Ccl2/Ccl3/Cd80/Ctla4/Cxcl3/Cxcl6/Il18/Il6/Itgb2/RT1-DMb/Tlr2	13	3.60555
KEGG	rno05143	African trypanosomiasis	8/564	40/8963	0.00299354	0.0358027	0.0297463	Hba-a1/Hbb/Hbb-b1/Il10/Il18/Il6/LOC100134871/Tlr9	8	0
KEGG	rno04114	Oocyte meiosis	16/564	120/8963	0.00337032	0.0387587	0.0322022	Adcy7/Aurka/Bub1/Ccnb1/Ccnb2/Ccne1/Cdc20/Cdc25c/Cdk1/Espl1/Fbxo5/LOC100364016/Mad2l1/Plk1/Pttg1/Sgo1	16	4
KEGG	rno04510	Focal adhesion	23/564	200/8963	0.00357598	0.0388237	0.0322563	Birc3/Col4a1/Col6a4/Col6a6/Col9a3/Fn1/Hgf/Itga10/Itga4/Itga8/Lamc3/Met/Parvg/Ppp1r12a/Ppp1r12b/Ppp1r12c/Rasgrf1/Spp1/Thbs2/Thbs4/Tnc/Tnn/Vav1	23	2.29366
KEGG	rno04080	Neuroactive ligand-receptor interaction	38/564	385/8963	0.00363566	0.0388237	0.0322563	Adora1/Adrb3/Agt/Agtr2/C3/C3ar1/C5ar1/Chrne/Cnr2/F2rl2/Gabre/Glra1/Gria2/Grid1/Htr2b/Lep/Lepr/Lypd6/Mc2r/Mc4r/Mchr1/Ntsr1/Oxtr/P2rx2/P2rx5/P2ry13/P2ry6/Pnoc/Ptafr/Ptgir/S1pr3/Sctr/Sstr1/Tac3/Tacr2/Tacr3/Thrb/Vip	38	-0.324443
KEGG	rno03460	Fanconi anemia pathway	9/564	51/8963	0.00409489	0.0422197	0.0350778	Blm/Brca1/Brip1/Eme1/Fancd2/Fanci/Rad51/Rmi2/Ube2t	9	3
KEGG	rno04657	IL-17 signaling pathway	13/564	92/8963	0.00478464	0.0461486	0.0383421	Ccl11/Ccl12/Ccl2/Ccl7/Cebpb/Cxcl3/Cxcl6/Il17b/Il6/Lcn2/Mmp9/S100a8/S100a9	13	3.05085
KEGG	rno04914	Progesterone-mediated oocyte maturation	13/564	92/8963	0.00478464	0.0461486	0.0383421	Adcy7/Aurka/Bub1/Ccna1/Ccna2/Ccnb1/Ccnb2/Cdc25c/Cdk1/Kif22/LOC100364016/Mad2l1/Plk1	13	3.60555
KEGG	rno04261	Adrenergic signaling in cardiomyocytes	18/564	148/8963	0.0052734	0.0492734	0.0409383	Adcy7/Agt/Agtr2/Atp1a2/Atp1a3/Atp1b1/Atp2a3/Fxyd2/Myh6/Myh7/Pik3cg/Pik3r5/Ppp1r1a/Scn4b/Scn7a/Slc8a3/Tnnc1/Tpm4	18	0
KEGG	rno00982	Drug metabolism - cytochrome P450	11/564	73/8963	0.00560295	0.0507661	0.0421785	Aldh3a1/Aldh3b1/Cyp2e1/Fmo1/Fmo2/Fmo3/Fmo6/Gsta2/Gsta5/Gstm7/Maoa	11	-1.50756
KEGG	rno04613	Neutrophil extracellular trap formation	21/564	185/8963	0.00608755	0.052487	0.0436083	C3/C5ar1/Clcn5/Clec7a/Cybb/Fcgr1a/Fcgr2a/Hdac9/Itgam/Itgb2/LOC102549173/LOC498276/Mpo/Ncf1/Ncf2/Ncf4/Selp/Syk/Tlr2/Tlr7/Tlr8	21	4.14614
KEGG	rno05417	Lipid and atherosclerosis	23/564	209/8963	0.00614396	0.052487	0.0436083	Ccl12/Ccl2/Ccl3/Cd14/Cd40/Cxcl3/Cybb/Cyp1a1/Il18/Il6/Lbp/Ldlr/Lyn/Mmp9/Ncf1/Ncf2/Ncf4/Olr1/Rxrg/Selp/Ticam2/Tlr2/Vav1	23	4.3788
KEGG	rno03320	PPAR signaling pathway	12/564	86/8963	0.00728837	0.060534	0.050294	Acsl6/Adipoq/Angptl4/Aqp7/Fabp5/Hmgcs1/Me3/Olr1/Pck1/Plin2/Rxrg/Scd	12	-0.57735
KEGG	rno04630	JAK-STAT signaling pathway	18/564	158/8963	0.0102622	0.0799479	0.0664239	Cntfr/Csf2ra/Csf2rb/Csf3r/Gfap/Il10/Il10ra/Il13ra2/Il21r/Il2rg/Il5ra/Il6/Lep/Lepr/Lif/Osm/Osmr/Socs3	18	2.35702
KEGG	rno00430	Taurine and hypotaurine metabolism	5/564	22/8963	0.010428	0.0799479	0.0664239	Cdo1/Fmo1/Fmo2/Fmo3/Fmo6	5	-2.23607
KEGG	rno04964	Proximal tubule bicarbonate reclamation	5/564	22/8963	0.010428	0.0799479	0.0664239	Atp1a2/Atp1a3/Atp1b1/Fxyd2/Pck1	5	0.447214
KEGG	rno05410	Hypertrophic cardiomyopathy	12/564	91/8963	0.0113202	0.0846185	0.0703044	Agt/Atp2a3/Il6/Itga10/Itga4/Itga8/Myh6/Myh7/Sgcg/Slc8a3/Tnnc1/Tpm4	12	0.57735
KEGG	rno00330	Arginine and proline metabolism	8/564	51/8963	0.0135212	0.0986056	0.0819255	Aoc1/Arg1/Ckm/Maoa/Nos2/P4ha3/Prodh1/Pycr1	8	0.707107
