# Supplementary material for: Transcriptomics Reveals Molecular Features of the Bilateral Pelvic Nerve Injury Rat Model of Detrusor Underactivity
Source: Biomolecules. 2023 Aug 18;13(8):1260. doi: 10.3390/biom13081260 (PMC10452637; doi:10.3390/biom13081260)
Supplement: Supplementary file 1 [file biomolecules-13-01260-s001.zip › Table S6 GOKEGG analysis of 3 days post-BPNI vs. 28 days post-BPNI.xlsx]

## Sheet: Sheet 1
Table S6 GOKEGG analysis of 3 days post-BPNI vs. 28 days post-BPNI
ONTOLOGY	ID	Description	GeneRatio	BgRatio	pvalue	p.adjust	qvalue	geneID	Count	zscore
BP	GO:0007059	chromosome segregation	67/523	331/18112	1.69462e-37	7.56988e-34	6.19519e-34	Aurkb/Birc5/Brca1/Brip1/Bub1/Bub1b/Ccnb1/Ccne1/Cdc20/Cdca2/Cdca5/Cdca8/Cdt1/Cenpe/Cenpf/Cenph/Cenpn/Cenpt/Cenpw/Cit/Dlgap5/Dscc1/Eme1/Esco2/Espl1/Fancd2/Fbxo5/Gen1/Hormad2/Kif14/Kif18a/Kif18b/Kif22/Kif23/Kif2c/Kif4a/Kifc1/Knl1/Knstrn/Kntc1/Mad2l1/Mis18a/Mki67/Ncapd2/Ncapg/Ncapg2/Ncaph/Nsl1/Nuf2/Nusap1/Plk1/Pmf1/Pttg1/Racgap1/Rmi2/Sgo1/Sgo2/Ska1/Ska3/Spag5/Spc24/Spc25/Tacc3/Top2a/Trip13/Ttk/Zcwpw1	67	-8.18535
BP	GO:0098813	nuclear chromosome segregation	55/523	275/18112	1.42136e-30	3.17461e-27	2.5981e-27	Aurkb/Birc5/Brip1/Bub1/Bub1b/Ccnb1/Ccne1/Cdc20/Cdca5/Cdca8/Cdt1/Cenpe/Cenpf/Cit/Dscc1/Eme1/Esco2/Espl1/Fancd2/Fbxo5/Gen1/Hormad2/Kif14/Kif18a/Kif18b/Kif22/Kif23/Kif2c/Kif4a/Kifc1/Knl1/Knstrn/Kntc1/Mad2l1/Ncapd2/Ncapg/Ncapg2/Ncaph/Nsl1/Nuf2/Nusap1/Plk1/Pttg1/Racgap1/Rmi2/Sgo1/Sgo2/Spag5/Spc24/Spc25/Tacc3/Top2a/Trip13/Ttk/Zcwpw1	55	-7.4162
BP	GO:0000819	sister chromatid segregation	46/523	189/18112	1.18502e-29	1.7645e-26	1.44406e-26	Aurkb/Birc5/Bub1/Bub1b/Ccnb1/Cdc20/Cdca5/Cdca8/Cdt1/Cenpe/Cit/Dscc1/Esco2/Espl1/Fbxo5/Gen1/Hormad2/Kif14/Kif18a/Kif18b/Kif22/Kif23/Kif2c/Kif4a/Kifc1/Knstrn/Kntc1/Mad2l1/Ncapd2/Ncapg/Ncapg2/Ncaph/Nsl1/Nuf2/Nusap1/Plk1/Pttg1/Racgap1/Rmi2/Sgo1/Sgo2/Spag5/Tacc3/Top2a/Trip13/Ttk	46	-6.78233
BP	GO:0000070	mitotic sister chromatid segregation	42/523	161/18112	1.77923e-28	1.77887e-25	1.45582e-25	Aurkb/Birc5/Bub1/Bub1b/Ccnb1/Cdc20/Cdca5/Cdca8/Cdt1/Cenpe/Cit/Dscc1/Espl1/Fbxo5/Gen1/Kif14/Kif18a/Kif18b/Kif22/Kif23/Kif2c/Kif4a/Kifc1/Knstrn/Kntc1/Mad2l1/Ncapd2/Ncapg/Ncapg2/Ncaph/Nsl1/Nuf2/Nusap1/Plk1/Pttg1/Racgap1/Sgo1/Sgo2/Spag5/Tacc3/Trip13/Ttk	42	-6.48074
BP	GO:0000280	nuclear division	66/523	446/18112	1.99112e-28	1.77887e-25	1.45582e-25	Aspm/Aurka/Aurkb/Birc5/Brip1/Bub1/Bub1b/Ccnb1/Ccnb2/Ccne1/Cdc20/Cdca2/Cdca5/Cdca8/Cdt1/Cenpe/Cit/Cks2/Cyp26b1/Dscc1/Edn1/Eme1/Espl1/Fancd2/Fbxo5/Fignl1/Gen1/Hormad2/Kif11/Kif14/Kif18a/Kif18b/Kif20a/Kif20b/Kif22/Kif23/Kif2c/Kif4a/Kifc1/Knstrn/Kntc1/Mad2l1/Mki67/Mybl2/Ncapd2/Ncapg/Ncapg2/Ncaph/Nsl1/Nuf2/Nusap1/Plk1/Pttg1/Racgap1/Rad51/Rad54b/Rspo1/Sgo1/Sgo2/Spag5/Tacc3/Top2a/Tpx2/Trip13/Ttk/Zcwpw1	66	-7.38549
BP	GO:0048285	organelle fission	67/523	498/18112	2.24953e-26	1.67477e-23	1.37063e-23	Aspm/Aurka/Aurkb/Birc5/Brip1/Bub1/Bub1b/Ccnb1/Ccnb2/Ccne1/Cdc20/Cdca2/Cdca5/Cdca8/Cdt1/Cenpe/Cit/Cks2/Cyp26b1/Dscc1/Edn1/Eme1/Espl1/Fancd2/Fbxo5/Fignl1/Gdap1/Gen1/Hormad2/Kif11/Kif14/Kif18a/Kif18b/Kif20a/Kif20b/Kif22/Kif23/Kif2c/Kif4a/Kifc1/Knstrn/Kntc1/Mad2l1/Mki67/Mybl2/Ncapd2/Ncapg/Ncapg2/Ncaph/Nsl1/Nuf2/Nusap1/Plk1/Pttg1/Racgap1/Rad51/Rad54b/Rspo1/Sgo1/Sgo2/Spag5/Tacc3/Top2a/Tpx2/Trip13/Ttk/Z…	67	-7.45234
BP	GO:0140014	mitotic nuclear division	50/523	287/18112	5.68479e-25	3.62771e-22	2.96892e-22	Aurka/Aurkb/Birc5/Bub1/Bub1b/Ccnb1/Cdc20/Cdca2/Cdca5/Cdca8/Cdt1/Cenpe/Cit/Dscc1/Edn1/Espl1/Fbxo5/Gen1/Kif11/Kif14/Kif18a/Kif18b/Kif20b/Kif22/Kif23/Kif2c/Kif4a/Kifc1/Knstrn/Kntc1/Mad2l1/Mki67/Mybl2/Ncapd2/Ncapg/Ncapg2/Ncaph/Nsl1/Nuf2/Nusap1/Plk1/Pttg1/Racgap1/Sgo1/Sgo2/Spag5/Tacc3/Tpx2/Trip13/Ttk	50	-6.78823
BP	GO:0051983	regulation of chromosome segregation	25/523	94/18112	1.19003e-17	6.64485e-15	5.43814e-15	Aurkb/Birc5/Bub1/Bub1b/Ccnb1/Cdca2/Cdt1/Cenpe/Cit/Fbxo5/Gen1/Kif2c/Kntc1/Mad2l1/Mki67/Ncapd2/Ncapg/Ncapg2/Ncaph/Plk1/Pttg1/Rmi2/Tacc3/Trip13/Ttk	25	-5
BP	GO:1903046	meiotic cell cycle process	36/523	221/18112	2.72711e-17	1.35356e-14	1.10775e-14	Aspm/Aurka/Brip1/Bub1/Bub1b/Ccnb1/Ccnb2/Ccne1/Cdc20/Cdk1/Cenpe/Cks2/Cyp26b1/Edn1/Eme1/Espl1/Fancd2/Fbxo5/Fignl1/Hormad2/Kif18a/Kif20a/Ncapd2/Ncaph/Nuf2/Plk1/Pttg1/Rad51/Rad54b/Rspo1/Sgo1/Sgo2/Top2a/Trip13/Ttk/Zcwpw1	36	-5
BP	GO:0051321	meiotic cell cycle	38/523	262/18112	1.91982e-16	8.57583e-14	7.01845e-14	Aspm/Aurka/Brip1/Bub1/Bub1b/Ccnb1/Ccnb2/Ccne1/Cdc20/Cdk1/Cenpe/Cks2/Cyp26b1/Edn1/Eme1/Espl1/Fancd2/Fbxo5/Fignl1/Hormad2/Kif18a/Kif20a/Mki67/Mns1/Ncapd2/Ncaph/Nuf2/Plk1/Pttg1/Rad51/Rad54b/Rspo1/Sgo1/Sgo2/Top2a/Trip13/Ttk/Zcwpw1	38	-4.86664
BP	GO:0051304	chromosome separation	24/523	97/18112	3.27878e-16	1.33148e-13	1.08969e-13	Aurkb/Birc5/Bub1/Bub1b/Ccnb1/Cdt1/Cenpe/Cit/Eme1/Espl1/Fbxo5/Gen1/Kntc1/Mad2l1/Ncapd2/Ncapg/Ncapg2/Ncaph/Plk1/Pttg1/Tacc3/Top2a/Trip13/Ttk	24	-4.89898
BP	GO:0140013	meiotic nuclear division	32/523	195/18112	1.3391e-15	4.98478e-13	4.07954e-13	Aspm/Aurka/Brip1/Bub1/Bub1b/Ccnb2/Ccne1/Cdc20/Cenpe/Cks2/Cyp26b1/Eme1/Espl1/Fancd2/Fbxo5/Fignl1/Hormad2/Kif18a/Kif20a/Ncaph/Nuf2/Plk1/Pttg1/Rad51/Rad54b/Rspo1/Sgo1/Sgo2/Top2a/Trip13/Ttk/Zcwpw1	32	-4.94975
BP	GO:1905818	regulation of chromosome separation	21/523	76/18112	2.0983e-15	7.21007e-13	5.90071e-13	Aurkb/Birc5/Bub1/Bub1b/Ccnb1/Cdt1/Cenpe/Cit/Fbxo5/Gen1/Kntc1/Mad2l1/Ncapd2/Ncapg/Ncapg2/Ncaph/Plk1/Pttg1/Tacc3/Trip13/Ttk	21	-4.58258
BP	GO:0006261	DNA-templated DNA replication	27/523	152/18112	3.1322e-14	9.99396e-12	8.17905e-12	Ccne1/Cdc45/Cdt1/Dbf4/Dscc1/E2f7/E2f8/Eme1/Fbxo5/Gen1/Gins1/Gmnn/Mcm10/Mcm3/Mcm4/Mcm5/Mcm6/Mms22l/Orc1/Pole/Pole2/Polq/Rad51/Ticrr/Tonsl/Traip/Wdhd1	27	-5.19615
BP	GO:0033046	negative regulation of sister chromatid segregation	15/523	42/18112	3.19338e-13	8.26223e-11	6.76181e-11	Aurkb/Birc5/Bub1/Bub1b/Ccnb1/Cdt1/Cenpe/Fbxo5/Gen1/Kntc1/Mad2l1/Plk1/Pttg1/Trip13/Ttk	15	-3.87298
BP	GO:0033048	negative regulation of mitotic sister chromatid segregation	15/523	42/18112	3.19338e-13	8.26223e-11	6.76181e-11	Aurkb/Birc5/Bub1/Bub1b/Ccnb1/Cdt1/Cenpe/Fbxo5/Gen1/Kntc1/Mad2l1/Plk1/Pttg1/Trip13/Ttk	15	-3.87298
BP	GO:2000816	negative regulation of mitotic sister chromatid separation	15/523	42/18112	3.19338e-13	8.26223e-11	6.76181e-11	Aurkb/Birc5/Bub1/Bub1b/Ccnb1/Cdt1/Cenpe/Fbxo5/Gen1/Kntc1/Mad2l1/Plk1/Pttg1/Trip13/Ttk	15	-3.87298
BP	GO:0090068	positive regulation of cell cycle process	34/523	266/18112	3.32931e-13	8.26223e-11	6.76181e-11	Aif1/Aurka/Aurkb/Birc5/Ccnb1/Cdc20/Cdca5/Cdk1/Cdt1/Cenpe/Cit/Dbf4/Dtl/E2f7/E2f8/Edn1/Fbxo5/Gen1/Kif14/Kif20b/Kif23/Mad2l1/Ncapd2/Ncapg/Ncapg2/Ncaph/Nusap1/Orc1/Plk4/Racgap1/Rad51b/Sgo2/Spag5/Stil	34	-5.48795
BP	GO:0033045	regulation of sister chromatid segregation	18/523	68/18112	4.87926e-13	1.14714e-10	9.38818e-11	Aurkb/Birc5/Bub1/Bub1b/Ccnb1/Cdt1/Cenpe/Cit/Fbxo5/Gen1/Kntc1/Mad2l1/Plk1/Pttg1/Rmi2/Tacc3/Trip13/Ttk	18	-4.24264
BP	GO:1905819	negative regulation of chromosome separation	15/523	44/18112	7.05486e-13	1.5757e-10	1.28955e-10	Aurkb/Birc5/Bub1/Bub1b/Ccnb1/Cdt1/Cenpe/Fbxo5/Gen1/Kntc1/Mad2l1/Plk1/Pttg1/Trip13/Ttk	15	-3.87298
BP	GO:0010965	regulation of mitotic sister chromatid separation	17/523	61/18112	8.64965e-13	1.8399e-10	1.50578e-10	Aurkb/Birc5/Bub1/Bub1b/Ccnb1/Cdt1/Cenpe/Cit/Fbxo5/Gen1/Kntc1/Mad2l1/Plk1/Pttg1/Tacc3/Trip13/Ttk	17	-4.12311
BP	GO:0097529	myeloid leukocyte migration	31/523	230/18112	9.08859e-13	1.8454e-10	1.51027e-10	Adam8/Aif1/Bst1/C3ar1/C5ar1/Ccl11/Ccl12/Ccl2/Ccl6/Ccl7/Ccl9/Ccr3/Cd300a/Csf1r/Csf3r/Cxcl12/Edn1/Emilin1/Fcer1g/Itgam/Itgb2/Lbp/Lgmn/P2ry12/Ptpro/Retnlg/Spp1/Thbs4/Tnfaip6/Trem1/Trem2	31	-5.20855
BP	GO:0033047	regulation of mitotic sister chromatid segregation	15/523	45/18112	1.03043e-12	1.91788e-10	1.56959e-10	Aurkb/Birc5/Bub1/Bub1b/Ccnb1/Cdt1/Cenpe/Fbxo5/Gen1/Kntc1/Mad2l1/Plk1/Pttg1/Trip13/Ttk	15	-3.87298
BP	GO:0051985	negative regulation of chromosome segregation	15/523	45/18112	1.03043e-12	1.91788e-10	1.56959e-10	Aurkb/Birc5/Bub1/Bub1b/Ccnb1/Cdt1/Cenpe/Fbxo5/Gen1/Kntc1/Mad2l1/Plk1/Pttg1/Trip13/Ttk	15	-3.87298
BP	GO:0007051	spindle organization	28/523	190/18112	1.28638e-12	2.21543e-10	1.8131e-10	Aspm/Aunip/Aurka/Aurkb/Ccnb1/Ccnb2/Cdc20/Cdk1/Cenpe/Cenph/Dlgap5/Espl1/Fbxo5/Kif11/Kif23/Kif4a/Kifc1/Knstrn/Mybl2/Nuf2/Plk1/Racgap1/Spag5/Spc25/Stil/Tacc3/Tpx2/Tubb5	28	-5.2915
BP	GO:0030595	leukocyte chemotaxis	31/523	233/18112	1.28948e-12	2.21543e-10	1.8131e-10	Adam8/Aif1/Bst1/C3ar1/C5ar1/Ccl11/Ccl12/Ccl2/Ccl6/Ccl7/Ccl9/Ccr3/Csf1r/Csf3r/Cxcl12/Cyp7b1/Edn1/Fcer1g/Gpr183/Itgam/Itgb2/Lbp/Lgals9/Lgmn/Ptpro/Retnlg/Slamf9/Spp1/Thbs4/Tnfaip6/Trem1	31	-5.20855
BP	GO:0051306	mitotic sister chromatid separation	17/523	64/18112	2.0513e-12	3.39377e-10	2.77746e-10	Aurkb/Birc5/Bub1/Bub1b/Ccnb1/Cdt1/Cenpe/Cit/Fbxo5/Gen1/Kntc1/Mad2l1/Plk1/Pttg1/Tacc3/Trip13/Ttk	17	-4.12311
BP	GO:0001819	positive regulation of cytokine production	46/523	498/18112	3.45282e-12	5.50848e-10	4.50814e-10	Adam8/Adipoq/Adora2b/Aif1/Brca1/C3ar1/C5ar1/Ccl2/Ccr5/Cd84/Chi3l1/Clec4a/Clec4e/Clec5a/Clec7a/Csf1r/Cybb/Dhx58/Fcer1g/Fgr/Hgf/Hmgb2/Htr2b/Il18/Il1rl1/Il6/Isg15/Lbp/Lgals9/Lilra5/Mnda/Nfam1/Oas2/RGD1565355/Scimp/Serpinb7/Slc11a1/Slc7a5/Tlr2/Tlr7/Tlr8/Tlr9/Tmem106a/Tnfsf9/Trem2/Tyrobp	46	-6.19256
BP	GO:0050900	leukocyte migration	40/523	391/18112	3.99103e-12	6.05015e-10	4.95143e-10	Adam8/Aif1/Bst1/C3ar1/C5ar1/Ccl11/Ccl12/Ccl2/Ccl6/Ccl7/Ccl9/Ccr3/Ccr5/Cd300a/Csf1r/Csf3r/Cxcl12/Cyp7b1/Edn1/Emilin1/Fcer1g/Gpr183/Itgam/Itgb2/Lbp/Lgals9/Lgmn/Mmp9/P2ry12/Ptpro/Retnlg/Ripk3/Selp/Slamf9/Spp1/Thbs4/Tlr2/Tnfaip6/Trem1/Trem2	40	-6.00833
BP	GO:0045841	negative regulation of mitotic metaphase/anaphase transition	14/523	41/18112	4.06323e-12	6.05015e-10	4.95143e-10	Aurkb/Birc5/Bub1/Bub1b/Ccnb1/Cdt1/Cenpe/Fbxo5/Gen1/Kntc1/Mad2l1/Plk1/Trip13/Ttk	14	-3.74166
BP	GO:1902100	negative regulation of metaphase/anaphase transition of cell cycle	14/523	43/18112	8.5699e-12	1.20359e-09	9.85019e-10	Aurkb/Birc5/Bub1/Bub1b/Ccnb1/Cdt1/Cenpe/Fbxo5/Gen1/Kntc1/Mad2l1/Plk1/Trip13/Ttk	14	-3.74166
BP	GO:0007091	metaphase/anaphase transition of mitotic cell cycle	16/523	60/18112	8.62211e-12	1.20359e-09	9.85019e-10	Aurkb/Birc5/Bub1/Bub1b/Ccnb1/Cdt1/Cenpe/Cit/Fbxo5/Gen1/Kntc1/Mad2l1/Plk1/Tacc3/Trip13/Ttk	16	-4
BP	GO:0060326	cell chemotaxis	35/523	315/18112	9.00626e-12	1.21912e-09	9.97727e-10	Adam8/Aif1/Bst1/C3ar1/C5ar1/Ccl11/Ccl12/Ccl2/Ccl6/Ccl7/Ccl9/Ccr3/Ccr5/Csf1r/Csf3r/Cxcl12/Cyp7b1/Edn1/Fcer1g/Fgf16/Gpr183/Hgf/Hmgb2/Itgam/Itgb2/Lbp/Lgals9/Lgmn/Ptpro/Retnlg/Slamf9/Spp1/Thbs4/Tnfaip6/Trem1	35	-5.23996
BP	GO:0008608	attachment of spindle microtubules to kinetochore	13/523	36/18112	1.0537e-11	1.36148e-09	1.11424e-09	Aurkb/Ccnb1/Cdt1/Cenpe/Kif2c/Knl1/Knstrn/Nuf2/Racgap1/Sgo1/Spag5/Spc24/Spc25	13	-3.60555
BP	GO:0006260	DNA replication	32/523	268/18112	1.06675e-11	1.36148e-09	1.11424e-09	Ccna2/Ccne1/Cdc45/Cdk1/Cdt1/Dbf4/Dscc1/E2f7/E2f8/Eme1/Esco2/Fbxo5/Gen1/Gins1/Gmnn/Il6/Mcm10/Mcm3/Mcm4/Mcm5/Mcm6/Mms22l/Orc1/Pif1/Pole/Pole2/Polq/Rad51/Ticrr/Tonsl/Traip/Wdhd1	32	-5.65685
BP	GO:0044784	metaphase/anaphase transition of cell cycle	16/523	63/18112	1.94925e-11	2.41869e-09	1.97945e-09	Aurkb/Birc5/Bub1/Bub1b/Ccnb1/Cdt1/Cenpe/Cit/Fbxo5/Gen1/Kntc1/Mad2l1/Plk1/Tacc3/Trip13/Ttk	16	-4
BP	GO:0071706	tumor necrosis factor superfamily cytokine production	26/523	185/18112	2.47705e-11	2.91184e-09	2.38304e-09	Adam8/Adipoq/Arg2/Ccl2/Ccr5/Cd300ld/Cd33/Cd84/Clec4a/Clec4a3/Clec7a/Cybb/Fcer1g/Il18/Il6/Lbp/Lgals9/Lilra5/Lilrb4/Oas2/RGD1565355/Tlr2/Tlr9/Tmem106a/Trem2/Tyrobp	26	-4.31455
BP	GO:1903555	regulation of tumor necrosis factor superfamily cytokine production	26/523	185/18112	2.47705e-11	2.91184e-09	2.38304e-09	Adam8/Adipoq/Arg2/Ccl2/Ccr5/Cd300ld/Cd33/Cd84/Clec4a/Clec4a3/Clec7a/Cybb/Fcer1g/Il18/Il6/Lbp/Lgals9/Lilra5/Lilrb4/Oas2/RGD1565355/Tlr2/Tlr9/Tmem106a/Trem2/Tyrobp	26	-4.31455
BP	GO:0007094	mitotic spindle assembly checkpoint signaling	13/523	39/18112	3.42119e-11	3.72742e-09	3.05052e-09	Aurkb/Birc5/Bub1/Bub1b/Ccnb1/Cdt1/Cenpe/Gen1/Kntc1/Mad2l1/Plk1/Trip13/Ttk	13	-3.60555
BP	GO:0071173	spindle assembly checkpoint signaling	13/523	39/18112	3.42119e-11	3.72742e-09	3.05052e-09	Aurkb/Birc5/Bub1/Bub1b/Ccnb1/Cdt1/Cenpe/Gen1/Kntc1/Mad2l1/Plk1/Trip13/Ttk	13	-3.60555
BP	GO:0071174	mitotic spindle checkpoint signaling	13/523	39/18112	3.42119e-11	3.72742e-09	3.05052e-09	Aurkb/Birc5/Bub1/Bub1b/Ccnb1/Cdt1/Cenpe/Gen1/Kntc1/Mad2l1/Plk1/Trip13/Ttk	13	-3.60555
BP	GO:0032103	positive regulation of response to external stimulus	42/523	459/18112	4.25325e-11	4.52364e-09	3.70214e-09	Adam8/Adora2b/Aif1/Alox5ap/C3ar1/C5ar1/Ccl2/Ccl7/Ccr5/Cd180/Clec4a/Clec7a/Csf1r/Cxcl12/Dhx58/Edn1/Emilin1/Fcer1g/Fcgr1a/Fgf16/Fkbp1b/Hmgb2/Il1rl1/Il6/Lbp/Lgals9/Lgmn/Lilra5/LOC102556096/Mnda/Ncr3/Oasl/P2ry12/Raet1e/Scimp/Thbs4/Tlr2/Tlr8/Tlr9/Trem1/Trem2/Tyrobp	42	-5.86353
BP	GO:0031577	spindle checkpoint signaling	13/523	40/18112	4.93612e-11	5.12783e-09	4.19661e-09	Aurkb/Birc5/Bub1/Bub1b/Ccnb1/Cdt1/Cenpe/Gen1/Kntc1/Mad2l1/Plk1/Trip13/Ttk	13	-3.60555
BP	GO:0051383	kinetochore organization	10/523	20/18112	5.27436e-11	5.35467e-09	4.38226e-09	Cdt1/Cenpa/Cenpe/Cenph/Cenpn/Cenpt/Cenpw/Dlgap5/Kntc1/Nuf2	10	-3.16228
BP	GO:1902850	microtubule cytoskeleton organization involved in mitosis	23/523	150/18112	5.88629e-11	5.84313e-09	4.78201e-09	Aurka/Aurkb/Ccnb1/Cdc20/Cenpa/Cenpe/Cenph/Dlgap5/Kif11/Kif23/Kif4a/Kifc1/Mad2l1/Mybl2/Nuf2/Nusap1/Plk1/Racgap1/Sapcd2/Spc25/Stil/Tacc3/Tpx2	23	-4.79583
BP	GO:0006909	phagocytosis	29/523	238/18112	6.1605e-11	5.98238e-09	4.89597e-09	Adipoq/Aif1/Arhgap25/Ccl2/Cd300a/Cd300lf/Clec7a/Colec10/Fcer1g/Fcgr1a/Fcgr2b/Fgr/Gsn/Itgam/Itgb2/Lbp/Msr1/Ncf2/Ncf4/Pld4/Ptx3/RGD1565355/Siglec1/Siglec8/Slc11a1/Srpx/Tlr2/Trem2/Tyrobp	29	-4.27099
BP	GO:0002274	myeloid leukocyte activation	30/523	257/18112	8.41772e-11	7.92523e-09	6.486e-09	Adora2b/Aif1/C5ar1/Cd300a/Cd300lf/Cd33/Cd37/Cd84/Clec4d/Enpp3/Fcer1g/Fgr/Hmox1/Il18/Il1rl1/Itgam/Itgb2/Lbp/Lgals9/Lilrb4/Ms4a2/Myo1f/Pirb/Slc11a1/Tlr2/Tlr9/Tmem106a/Tnfsf9/Trem2/Tyrobp	30	-5.11208
BP	GO:0045839	negative regulation of mitotic nuclear division	14/523	50/18112	8.51603e-11	7.92523e-09	6.486e-09	Aurkb/Birc5/Bub1/Bub1b/Ccnb1/Cdt1/Cenpe/Fbxo5/Gen1/Kntc1/Mad2l1/Plk1/Trip13/Ttk	14	-3.74166
BP	GO:0034508	centromere complex assembly	11/523	27/18112	8.99662e-11	8.20161e-09	6.71219e-09	Cenpa/Cenpe/Cenph/Cenpi/Cenpn/Cenpo/Cenpt/Cenpw/Dlgap5/Kntc1/Mis18a	11	-3.31662
BP	GO:0045787	positive regulation of cell cycle	36/523	360/18112	9.38791e-11	8.36944e-09	6.84955e-09	Aif1/Aurka/Aurkb/Birc5/Ccnb1/Cdc20/Cdca5/Cdk1/Cdt1/Cenpe/Cit/Cks2/Dbf4/Dtl/E2f7/E2f8/Edn1/Fbxo5/Gen1/Kif14/Kif20b/Kif23/Lgmn/Mad2l1/Ncapd2/Ncapg/Ncapg2/Ncaph/Nusap1/Orc1/Plk4/Racgap1/Rad51b/Sgo2/Spag5/Stil	36	-5.66667
BP	GO:0044772	mitotic cell cycle phase transition	39/523	415/18112	9.84224e-11	8.36944e-09	6.84955e-09	Aif1/Aurkb/Birc5/Brca1/Bub1/Bub1b/Ccl2/Ccna1/Ccna2/Ccnb1/Ccne1/Ccnf/Cdca5/Cdk1/Cdkn2b/Cdt1/Cenpe/Cenpf/Cit/Cks2/Clspn/Dtl/E2f7/Fbxo5/Foxm1/Gen1/Id4/Kif14/Kntc1/Mad2l1/Orc1/Plk1/Pole/Rad51b/Stil/Tacc3/Ticrr/Trip13/Ttk	39	-5.60449
BP	GO:0032640	tumor necrosis factor production	25/523	182/18112	9.94535e-11	8.36944e-09	6.84955e-09	Adipoq/Arg2/Ccl2/Ccr5/Cd300ld/Cd33/Cd84/Clec4a/Clec4a3/Clec7a/Cybb/Fcer1g/Il18/Il6/Lbp/Lgals9/Lilra5/Lilrb4/Oas2/RGD1565355/Tlr2/Tlr9/Tmem106a/Trem2/Tyrobp	25	-4.2
BP	GO:0032680	regulation of tumor necrosis factor production	25/523	182/18112	9.94535e-11	8.36944e-09	6.84955e-09	Adipoq/Arg2/Ccl2/Ccr5/Cd300ld/Cd33/Cd84/Clec4a/Clec4a3/Clec7a/Cybb/Fcer1g/Il18/Il6/Lbp/Lgals9/Lilra5/Lilrb4/Oas2/RGD1565355/Tlr2/Tlr9/Tmem106a/Trem2/Tyrobp	25	-4.2
BP	GO:0032635	interleukin-6 production	24/523	168/18112	1.03049e-10	8.36944e-09	6.84955e-09	Adora2b/Aif1/Ccr5/Cd300ld/Cd84/Clec7a/Fcer1g/Hgf/Il6/Lbp/Lgals9/Lilra5/Lilrb4/Muc16/RGD1565355/Scimp/Tlr2/Tlr7/Tlr8/Tlr9/Tmem106a/Tnfsf9/Trem2/Tyrobp	24	-4.49073
BP	GO:0032675	regulation of interleukin-6 production	24/523	168/18112	1.03049e-10	8.36944e-09	6.84955e-09	Adora2b/Aif1/Ccr5/Cd300ld/Cd84/Clec7a/Fcer1g/Hgf/Il6/Lbp/Lgals9/Lilra5/Lilrb4/Muc16/RGD1565355/Scimp/Tlr2/Tlr7/Tlr8/Tlr9/Tmem106a/Tnfsf9/Trem2/Tyrobp	24	-4.49073
BP	GO:0030593	neutrophil chemotaxis	19/523	103/18112	1.05512e-10	8.41648e-09	6.88804e-09	Bst1/C3ar1/C5ar1/Ccl11/Ccl12/Ccl2/Ccl6/Ccl7/Ccl9/Csf3r/Edn1/Fcer1g/Itgam/Itgb2/Lbp/Spp1/Thbs4/Tnfaip6/Trem1	19	-3.90007
BP	GO:0071621	granulocyte chemotaxis	21/523	128/18112	1.10114e-10	8.62949e-09	7.06237e-09	Bst1/C3ar1/C5ar1/Ccl11/Ccl12/Ccl2/Ccl6/Ccl7/Ccl9/Ccr3/Csf1r/Csf3r/Edn1/Fcer1g/Itgam/Itgb2/Lbp/Spp1/Thbs4/Tnfaip6/Trem1	21	-4.14614
BP	GO:0007093	mitotic cell cycle checkpoint signaling	21/523	130/18112	1.48676e-10	1.14506e-08	9.37114e-09	Aurkb/Birc5/Brca1/Bub1/Bub1b/Ccnb1/Cdk1/Cdt1/Cenpe/Clspn/Dtl/Eme1/Fancd2/Gen1/Kntc1/Mad2l1/Orc1/Plk1/Ticrr/Trip13/Ttk	21	-4.58258
BP	GO:0097530	granulocyte migration	23/523	158/18112	1.72488e-10	1.30594e-08	1.06878e-08	Adam8/Bst1/C3ar1/C5ar1/Ccl11/Ccl12/Ccl2/Ccl6/Ccl7/Ccl9/Ccr3/Cd300a/Csf1r/Csf3r/Edn1/Fcer1g/Itgam/Itgb2/Lbp/Spp1/Thbs4/Tnfaip6/Trem1	23	-4.3788
BP	GO:0007088	regulation of mitotic nuclear division	19/523	110/18112	3.43956e-10	2.56075e-08	2.09572e-08	Aurkb/Birc5/Bub1/Bub1b/Ccnb1/Cdca2/Cdt1/Cenpe/Edn1/Fbxo5/Gen1/Kif20b/Kntc1/Mad2l1/Mki67/Nusap1/Plk1/Trip13/Ttk	19	-3.90007
BP	GO:0044786	cell cycle DNA replication	12/523	38/18112	4.05152e-10	2.96691e-08	2.42811e-08	Cdc45/Cdt1/Dbf4/E2f7/E2f8/Fbxo5/Gins1/Gmnn/Mcm3/Mcm4/Mcm6/Rad51	12	-3.4641
BP	GO:0033044	regulation of chromosome organization	26/523	210/18112	4.29629e-10	3.09541e-08	2.53328e-08	Aurkb/Birc5/Bub1/Bub1b/Ccnb1/Cdca5/Cdt1/Cenpe/Cit/Fbxo5/Gen1/Kntc1/Mad2l1/Ncapd2/Ncapg/Ncaph/Pif1/Plk1/Pttg1/Rmi2/Sgo2/Tacc3/Top2a/Trip13/Ttk/Wdhd1	26	-5.09902
BP	GO:0002699	positive regulation of immune effector process	31/523	292/18112	4.4834e-10	3.17895e-08	2.60165e-08	Adora2b/C6/Ccl2/Cd300a/Cd37/Cd84/Clec7a/Colec10/Dhx58/Enpp3/Fcer1g/Fcgr1a/Fgr/Hmox1/Il18/Il6/Itgam/Itgb2/Lbp/Lgals9/Ms4a2/Ncr3/Raet1e/RGD1565355/RT1-T24-1/RT1-T24-3/Scimp/Tlr2/Tlr9/Trem2/Tyrobp	31	-4.84934
BP	GO:0045132	meiotic chromosome segregation	18/523	100/18112	4.99217e-10	3.48438e-08	2.85161e-08	Brip1/Bub1/Bub1b/Ccne1/Eme1/Espl1/Fancd2/Hormad2/Ncaph/Nuf2/Plk1/Pttg1/Sgo1/Sgo2/Top2a/Trip13/Ttk/Zcwpw1	18	-4.24264
BP	GO:1901991	negative regulation of mitotic cell cycle phase transition	23/523	167/18112	5.32813e-10	3.66166e-08	2.9967e-08	Aurkb/Birc5/Brca1/Bub1/Bub1b/Ccl2/Ccnb1/Cdk1/Cdkn2b/Cdt1/Cenpe/Clspn/Dtl/E2f7/Fbxo5/Gen1/Kntc1/Mad2l1/Orc1/Plk1/Ticrr/Trip13/Ttk	23	-4.3788
BP	GO:2001251	negative regulation of chromosome organization	17/523	89/18112	5.78177e-10	3.86913e-08	3.16649e-08	Aurkb/Birc5/Bub1/Bub1b/Ccnb1/Cdt1/Cenpe/Fbxo5/Gen1/Kntc1/Mad2l1/Pif1/Plk1/Pttg1/Top2a/Trip13/Ttk	17	-4.12311
BP	GO:0030071	regulation of mitotic metaphase/anaphase transition	14/523	57/18112	5.80325e-10	3.86913e-08	3.16649e-08	Aurkb/Birc5/Bub1/Bub1b/Ccnb1/Cdt1/Cenpe/Fbxo5/Gen1/Kntc1/Mad2l1/Plk1/Trip13/Ttk	14	-3.74166
BP	GO:0006270	DNA replication initiation	11/523	32/18112	7.80989e-10	5.13041e-08	4.19872e-08	Ccne1/Cdc45/Cdt1/Gmnn/Mcm10/Mcm3/Mcm4/Mcm5/Mcm6/Orc1/Ticrr	11	-3.31662
BP	GO:1990266	neutrophil migration	20/523	129/18112	8.6558e-10	5.60369e-08	4.58605e-08	Adam8/Bst1/C3ar1/C5ar1/Ccl11/Ccl12/Ccl2/Ccl6/Ccl7/Ccl9/Csf3r/Edn1/Fcer1g/Itgam/Itgb2/Lbp/Spp1/Thbs4/Tnfaip6/Trem1	20	-4.02492
BP	GO:0007346	regulation of mitotic cell cycle	40/523	467/18112	8.98923e-10	5.73612e-08	4.69444e-08	Aif1/Aurkb/Birc5/Brca1/Bub1/Bub1b/Ccl2/Ccnb1/Cdca2/Cdca5/Cdk1/Cdkn2b/Cdt1/Cenpe/Cenpf/Cks2/Clspn/Dlgap5/Dtl/E2f7/Edn1/Eme1/Fancd2/Fbxo5/Gen1/Gmnn/Kif14/Kif20b/Kntc1/Lgmn/Mad2l1/Mki67/Nusap1/Orc1/Plk1/Rad51b/Stil/Ticrr/Trip13/Ttk	40	-5.6921
BP	GO:0099024	plasma membrane invagination	16/523	80/18112	9.11718e-10	5.73612e-08	4.69444e-08	Aif1/Arhgap25/Aurkb/Cd300a/Clec7a/Fcer1g/Fcgr1a/Fcgr2b/Gsn/Itgam/Itgb2/Lbp/Msr1/RGD1565355/Siglec8/Trem2	16	-3.5
BP	GO:0051784	negative regulation of nuclear division	14/523	59/18112	9.51175e-10	5.90125e-08	4.82958e-08	Aurkb/Birc5/Bub1/Bub1b/Ccnb1/Cdt1/Cenpe/Fbxo5/Gen1/Kntc1/Mad2l1/Plk1/Trip13/Ttk	14	-3.74166
BP	GO:0032602	chemokine production	18/523	104/18112	9.71365e-10	5.94396e-08	4.86453e-08	Adipoq/Adora2b/Aif1/Arg2/Cd84/Clec7a/Csf1r/Il18/Il1rl1/Il6/Lbp/Lgals9/Lilrb4/Tlr2/Tlr7/Tlr9/Trem1/Trem2	18	-3.29983
BP	GO:0002764	immune response-regulating signaling pathway	36/523	392/18112	9.94308e-10	6.00213e-08	4.91214e-08	Blnk/C3ar1/C5ar1/Cd180/Cd300a/Cd300lf/Cd33/Clec4a/Clec4d/Clec4e/Clec7a/Dhx58/Fcer1g/Fcgr1a/Fcgr2b/Lbp/Lgals9/Lilrb4/LOC498276/LOC681325/Mnda/Ms4a2/Ncr3/Nfam1/Oasl/Reg3g/RGD1565355/Scimp/Themis2/Tlr13/Tlr2/Tlr7/Tlr8/Tlr9/Trem2/Tyrobp	36	-5.66667
BP	GO:1902099	regulation of metaphase/anaphase transition of cell cycle	14/523	60/18112	1.20821e-09	7.1961e-08	5.88928e-08	Aurkb/Birc5/Bub1/Bub1b/Ccnb1/Cdt1/Cenpe/Fbxo5/Gen1/Kntc1/Mad2l1/Plk1/Trip13/Ttk	14	-3.74166
BP	GO:0006911	phagocytosis, engulfment	15/523	71/18112	1.36874e-09	8.04492e-08	6.58396e-08	Aif1/Arhgap25/Cd300a/Clec7a/Fcer1g/Fcgr1a/Fcgr2b/Gsn/Itgam/Itgb2/Lbp/Msr1/RGD1565355/Siglec8/Trem2	15	-3.35659
BP	GO:0050764	regulation of phagocytosis	19/523	122/18112	2.11791e-09	1.22275e-07	1.0007e-07	Adipoq/Ccl2/Cd300a/Cd300lf/Clec7a/Colec10/Fcer1g/Fcgr1a/Fcgr2b/Fgr/Itgb2/Lbp/Ptx3/RGD1565355/Siglec1/Siglec8/Slc11a1/Tlr2/Trem2	19	-3.44124
BP	GO:0032755	positive regulation of interleukin-6 production	18/523	109/18112	2.1351e-09	1.22275e-07	1.0007e-07	Adora2b/Aif1/Ccr5/Clec7a/Fcer1g/Il6/Lbp/Lgals9/Lilra5/RGD1565355/Scimp/Tlr2/Tlr7/Tlr8/Tlr9/Tmem106a/Tnfsf9/Tyrobp	18	-4.24264
BP	GO:0007052	mitotic spindle organization	19/523	123/18112	2.43872e-09	1.37807e-07	1.12781e-07	Aurka/Aurkb/Ccnb1/Cdc20/Cenpe/Cenph/Dlgap5/Kif11/Kif23/Kif4a/Kifc1/Mybl2/Nuf2/Plk1/Racgap1/Spc25/Stil/Tacc3/Tpx2	19	-4.3589
BP	GO:0051382	kinetochore assembly	8/523	15/18112	2.468e-09	1.37807e-07	1.12781e-07	Cenpa/Cenpe/Cenph/Cenpn/Cenpt/Cenpw/Dlgap5/Kntc1	8	-2.82843
BP	GO:0032613	interleukin-10 production	14/523	64/18112	2.99808e-09	1.63322e-07	1.33663e-07	Cd84/Clec7a/Fcer1g/Fcgr2b/Hgf/Il6/Isg15/Lgals9/Lilra5/Lilrb4/Tlr2/Tlr9/Trem2/Tyrobp	14	-3.74166
BP	GO:0032653	regulation of interleukin-10 production	14/523	64/18112	2.99808e-09	1.63322e-07	1.33663e-07	Cd84/Clec7a/Fcer1g/Fcgr2b/Hgf/Il6/Isg15/Lgals9/Lilra5/Lilrb4/Tlr2/Tlr9/Trem2/Tyrobp	14	-3.74166
BP	GO:0007127	meiosis I	19/523	126/18112	3.69095e-09	1.97887e-07	1.6195e-07	Aurka/Brip1/Ccnb2/Ccne1/Cenpe/Cks2/Eme1/Espl1/Fancd2/Fbxo5/Plk1/Pttg1/Rad51/Rad54b/Sgo1/Sgo2/Top2a/Trip13/Zcwpw1	19	-4.3589
BP	GO:0051310	metaphase plate congression	14/523	65/18112	3.72118e-09	1.97887e-07	1.6195e-07	Aurkb/Ccnb1/Cdca5/Cdca8/Cdt1/Cenpe/Cenpf/Kif14/Kif18a/Kif22/Kif2c/Kifc1/Nuf2/Spag5	14	-3.74166
BP	GO:0010324	membrane invagination	16/523	88/18112	3.95677e-09	2.0794e-07	1.70178e-07	Aif1/Arhgap25/Aurkb/Cd300a/Clec7a/Fcer1g/Fcgr1a/Fcgr2b/Gsn/Itgam/Itgb2/Lbp/Msr1/RGD1565355/Siglec8/Trem2	16	-3.5
BP	GO:1903557	positive regulation of tumor necrosis factor superfamily cytokine production	18/523	114/18112	4.48679e-09	2.33052e-07	1.9073e-07	Adam8/Ccl2/Ccr5/Cd84/Clec7a/Cybb/Fcer1g/Il18/Il6/Lbp/Lgals9/Lilra5/Oas2/RGD1565355/Tlr2/Tlr9/Tmem106a/Tyrobp	18	-4.24264
BP	GO:0010948	negative regulation of cell cycle process	29/523	286/18112	4.76223e-09	2.44516e-07	2.00112e-07	Aurkb/Birc5/Brca1/Bub1/Bub1b/Ccl2/Ccnb1/Ccnb2/Ccnf/Cdk1/Cdkn2b/Cdt1/Cenpe/Clspn/Dtl/E2f7/E2f8/Eme1/Fancd2/Fbxo5/Gen1/Kntc1/Mad2l1/Orc1/Plk1/Pttg1/Ticrr/Trip13/Ttk	29	-5.01377
BP	GO:0032642	regulation of chemokine production	17/523	102/18112	5.17455e-09	2.62667e-07	2.14967e-07	Adipoq/Adora2b/Aif1/Arg2/Cd84/Clec7a/Csf1r/Il18/Il1rl1/Il6/Lbp/Lgals9/Lilrb4/Tlr2/Tlr7/Tlr9/Trem2	17	-3.15296
BP	GO:0051783	regulation of nuclear division	20/523	143/18112	5.48017e-09	2.75055e-07	2.25105e-07	Aurkb/Birc5/Bub1/Bub1b/Ccnb1/Cdc20/Cdca2/Cdt1/Cenpe/Edn1/Fbxo5/Gen1/Kif20b/Kntc1/Mad2l1/Mki67/Nusap1/Plk1/Trip13/Ttk	20	-4.02492
BP	GO:0045930	negative regulation of mitotic cell cycle	25/523	222/18112	6.74211e-09	3.34633e-07	2.73864e-07	Aurkb/Birc5/Brca1/Bub1/Bub1b/Ccl2/Ccnb1/Cdk1/Cdkn2b/Cdt1/Cenpe/Clspn/Dtl/E2f7/Eme1/Fancd2/Fbxo5/Gen1/Kntc1/Mad2l1/Orc1/Plk1/Ticrr/Trip13/Ttk	25	-4.6
BP	GO:0061982	meiosis I cell cycle process	19/523	131/18112	7.16314e-09	3.51624e-07	2.87769e-07	Aurka/Brip1/Ccnb2/Ccne1/Cenpe/Cks2/Eme1/Espl1/Fancd2/Fbxo5/Plk1/Pttg1/Rad51/Rad54b/Sgo1/Sgo2/Top2a/Trip13/Zcwpw1	19	-4.3589
BP	GO:0007080	mitotic metaphase plate congression	12/523	49/18112	1.03371e-08	5.01913e-07	4.10765e-07	Aurkb/Ccnb1/Cdca5/Cdca8/Cdt1/Cenpe/Kif14/Kif18a/Kif22/Kif2c/Kifc1/Nuf2	12	-3.4641
BP	GO:0032611	interleukin-1 beta production	16/523	94/18112	1.06916e-08	5.08079e-07	4.15812e-07	Arg2/Ccr5/Cd33/Clec7a/Il18/Il6/Lgals9/Lilra5/Lilrb4/Mnda/RGD1565355/Tlr2/Tlr8/Tmem106a/Trem2/Tyrobp	16	-3.5
BP	GO:0032651	regulation of interleukin-1 beta production	16/523	94/18112	1.06916e-08	5.08079e-07	4.15812e-07	Arg2/Ccr5/Cd33/Clec7a/Il18/Il6/Lgals9/Lilra5/Lilrb4/Mnda/RGD1565355/Tlr2/Tlr8/Tmem106a/Trem2/Tyrobp	16	-3.5
BP	GO:0002697	regulation of immune effector process	35/523	410/18112	1.14162e-08	5.36802e-07	4.39318e-07	Adora2b/C6/Ccl2/Cd300a/Cd37/Cd84/Clec7a/Colec10/Dhx58/Enpp3/Fcer1g/Fcgr1a/Fcgr2b/Fgr/Hmox1/Il18/Il6/Itgam/Itgb2/Lbp/Lgals9/Lilrb4/Ms4a2/Ncr3/Raet1e/RGD1565355/Ripk3/RT1-T24-1/RT1-T24-3/Scimp/Tlr2/Tlr9/Tnfrsf1b/Trem2/Tyrobp	35	-5.23996
BP	GO:0007567	parturition	9/523	24/18112	1.15797e-08	5.38818e-07	4.40968e-07	Akr1c3/Arntl/Ccl2/Edn1/Hpgd/Mmp9/Nrk/Rxfp1/Tk1	9	-0.333333
BP	GO:0002703	regulation of leukocyte mediated immunity	28/523	280/18112	1.19499e-08	5.50312e-07	4.50375e-07	Adora2b/Ccl2/Cd300a/Cd84/Clec7a/Fcer1g/Fcgr1a/Fcgr2b/Fgr/Hmox1/Il18/Il6/Itgam/Itgb2/Lgals9/Lilrb4/Ms4a2/Ncr3/Raet1e/Ripk3/RT1-T24-1/RT1-T24-3/Scimp/Tlr2/Tlr9/Tnfrsf1b/Trem2/Tyrobp	28	-4.91354
BP	GO:0051303	establishment of chromosome localization	15/523	84/18112	1.56908e-08	7.15214e-07	5.85331e-07	Aurkb/Birc5/Ccnb1/Cdca5/Cdca8/Cdt1/Cenpe/Cenpf/Kif14/Kif18a/Kif22/Kif2c/Kifc1/Nuf2/Spag5	15	-3.87298
BP	GO:1901987	regulation of cell cycle phase transition	34/523	396/18112	1.61021e-08	7.26546e-07	5.94605e-07	Aif1/Aurkb/Birc5/Brca1/Bub1/Bub1b/Ccl2/Ccnb1/Cdca5/Cdk1/Cdkn2b/Cdt1/Cenpe/Cenpf/Clspn/Dbf4/Dtl/E2f7/Eme1/Fancd2/Fbxo5/Gen1/Kif14/Kntc1/Mad2l1/Mlf1/Nek10/Orc1/Plk1/Rad51b/Stil/Ticrr/Trip13/Ttk	34	-5.14496
BP	GO:1901990	regulation of mitotic cell cycle phase transition	29/523	304/18112	1.88609e-08	8.42515e-07	6.89513e-07	Aif1/Aurkb/Birc5/Brca1/Bub1/Bub1b/Ccl2/Ccnb1/Cdca5/Cdk1/Cdkn2b/Cdt1/Cenpe/Cenpf/Clspn/Dtl/E2f7/Fbxo5/Gen1/Kif14/Kntc1/Mad2l1/Orc1/Plk1/Rad51b/Stil/Ticrr/Trip13/Ttk	29	-5.01377
BP	GO:0007143	female meiotic nuclear division	11/523	42/18112	1.99437e-08	8.82066e-07	7.21882e-07	Aurka/Ccnb2/Cenpe/Fbxo5/Kif20a/Ncaph/Plk1/Sgo2/Top2a/Trip13/Ttk	11	-3.31662
BP	GO:0050000	chromosome localization	15/523	86/18112	2.18852e-08	9.58444e-07	7.8439e-07	Aurkb/Birc5/Ccnb1/Cdca5/Cdca8/Cdt1/Cenpe/Cenpf/Kif14/Kif18a/Kif22/Kif2c/Kifc1/Nuf2/Spag5	15	-3.87298
BP	GO:0032760	positive regulation of tumor necrosis factor production	17/523	112/18112	2.21987e-08	9.62732e-07	7.87899e-07	Ccl2/Ccr5/Cd84/Clec7a/Cybb/Fcer1g/Il18/Il6/Lbp/Lgals9/Lilra5/Oas2/RGD1565355/Tlr2/Tlr9/Tmem106a/Tyrobp	17	-4.12311
BP	GO:0002685	regulation of leukocyte migration	25/523	236/18112	2.32844e-08	1.00011e-06	8.18488e-07	Adam8/Aif1/Bst1/C3ar1/C5ar1/Ccl12/Ccl2/Ccl7/Cd300a/Csf1r/Cxcl12/Edn1/Emilin1/Lbp/Lgals9/Lgmn/Mmp9/P2ry12/Ripk3/Selp/Thbs4/Tlr2/Tnfaip6/Trem1/Trem2	25	-4.6
BP	GO:0000075	cell cycle checkpoint signaling	21/523	171/18112	2.40329e-08	1.02243e-06	8.36753e-07	Aurkb/Birc5/Brca1/Bub1/Bub1b/Ccnb1/Cdk1/Cdt1/Cenpe/Clspn/Dtl/Eme1/Fancd2/Gen1/Kntc1/Mad2l1/Orc1/Plk1/Ticrr/Trip13/Ttk	21	-4.58258
BP	GO:0044839	cell cycle G2/M phase transition	20/523	157/18112	2.77815e-08	1.17075e-06	9.58144e-07	Aurkb/Birc5/Brca1/Ccna2/Ccnb1/Ccnb2/Cdk1/Cdkn2b/Cenpf/Cit/Clspn/Dtl/Fbxo5/Foxm1/Kif14/Nek10/Orc1/Plk1/Rad51b/Ticrr	20	-3.57771
BP	GO:0045786	negative regulation of cell cycle	32/523	367/18112	2.9876e-08	1.23959e-06	1.01448e-06	Aurkb/Birc5/Brca1/Bub1/Bub1b/Ccl2/Ccnb1/Ccnb2/Ccnf/Cdk1/Cdkn2b/Cdt1/Cenpe/Clspn/Dtl/E2f7/E2f8/Eme1/Fancd2/Fbxo5/Gen1/Gmnn/Hpgd/Kntc1/Mad2l1/Orc1/Plk1/Pttg1/Snai1/Ticrr/Trip13/Ttk	32	-5.3033
BP	GO:1901988	negative regulation of cell cycle phase transition	25/523	239/18112	2.99698e-08	1.23959e-06	1.01448e-06	Aurkb/Birc5/Brca1/Bub1/Bub1b/Ccl2/Ccnb1/Cdk1/Cdkn2b/Cdt1/Cenpe/Clspn/Dtl/E2f7/Eme1/Fancd2/Fbxo5/Gen1/Kntc1/Mad2l1/Orc1/Plk1/Ticrr/Trip13/Ttk	25	-4.6
BP	GO:0032722	positive regulation of chemokine production	14/523	76/18112	3.13347e-08	1.28415e-06	1.05094e-06	Adipoq/Adora2b/Aif1/Cd84/Clec7a/Csf1r/Il18/Il1rl1/Il6/Lbp/Lgals9/Tlr2/Tlr7/Tlr9	14	-3.20713
BP	GO:0002687	positive regulation of leukocyte migration	20/523	160/18112	3.83751e-08	1.55838e-06	1.27537e-06	Adam8/Aif1/C3ar1/C5ar1/Ccl12/Ccl2/Ccl7/Csf1r/Cxcl12/Edn1/Lbp/Lgals9/Lgmn/Mmp9/P2ry12/Selp/Thbs4/Tlr2/Trem1/Trem2	20	-4.02492
BP	GO:0006281	DNA repair	38/523	493/18112	4.16486e-08	1.67608e-06	1.3717e-06	Aunip/Brca1/Brip1/Cdc45/Cdca5/Dtl/Eme1/Esco2/Exo1/Fancd2/Fanci/Fignl1/Foxm1/Gen1/Hdac9/Kif22/Mcm3/Mcm4/Mcm5/Mcm6/Mms22l/Neil3/Parpbp/Pif1/Pole/Pole2/Polq/Pttg1/Rad51/Rad51b/Rad54b/Rad54l/Rmi2/Tonsl/Trip13/Uhrf1/Wdhd1/Zcwpw1	38	-6.16441
BP	GO:0042554	superoxide anion generation	11/523	46/18112	5.59849e-08	2.2329e-06	1.8274e-06	Clec7a/Cybb/Edn1/Hvcn1/Il18/Itgam/Itgb2/Ncf2/Ncf4/Olr1/Tyrobp	11	-2.7136
BP	GO:0051225	spindle assembly	17/523	120/18112	6.33902e-08	2.50587e-06	2.05081e-06	Aspm/Aurka/Aurkb/Ccnb2/Cdc20/Cenpe/Fbxo5/Kif11/Kif23/Kif4a/Kifc1/Mybl2/Plk1/Racgap1/Spag5/Tpx2/Tubb5	17	-4.12311
BP	GO:0006302	double-strand break repair	26/523	268/18112	7.36821e-08	2.88717e-06	2.36286e-06	Aunip/Brca1/Brip1/Cdc45/Cdca5/Eme1/Esco2/Fancd2/Fignl1/Foxm1/Gen1/Mcm3/Mcm4/Mcm5/Mcm6/Mms22l/Parpbp/Polq/Rad51/Rad51b/Rad54b/Rad54l/Rmi2/Tonsl/Trip13/Zcwpw1	26	-5.09902
BP	GO:0002443	leukocyte mediated immunity	34/523	423/18112	8.07982e-08	3.13848e-06	2.56853e-06	Adora2b/C6/Ccl2/Cd300a/Cd84/Clec7a/Exo1/Fcer1g/Fcgr1a/Fcgr2b/Fgr/Hmox1/Il18/Il6/Itgam/Itgb2/Lgals9/Lilrb4/Ms4a2/Myo1f/Ncr3/Pirb/Raet1e/Ripk3/RT1-T24-1/RT1-T24-3/Scimp/Slamf9/Tlr2/Tlr9/Tnfrsf1b/Trem1/Trem2/Tyrobp	34	-5.48795
BP	GO:0006801	superoxide metabolic process	13/523	70/18112	8.81745e-08	3.39548e-06	2.77886e-06	Clec7a/Cybb/Edn1/Hvcn1/Il18/Itgam/Itgb2/Ncf2/Ncf4/Olr1/RGD1565355/Sod3/Tyrobp	13	-2.49615
BP	GO:0031099	regeneration	29/523	328/18112	9.94789e-08	3.79805e-06	3.10832e-06	Alas2/Aurka/Bdnf/C5ar1/Ccl2/Ccna2/Ccnb1/Ccne1/Cdk1/Chl1/Cxcl12/Fkbp1b/Gap43/Gatm/Gfap/Gsn/Hgf/Hmgb2/Hmox1/Igsf10/Il18/Il6/Mki67/P2rx5/Spp1/Ucn2/Vcan/Vim/Vtn	29	-3.8996
BP	GO:0006310	DNA recombination	28/523	310/18112	1.06078e-07	4.01568e-06	3.28643e-06	Ankle1/Aunip/Brca1/Brip1/Cdc45/Eme1/Exo1/Fancd2/Fignl1/Gen1/Hmgb2/Mcm3/Mcm4/Mcm5/Mcm6/Mms22l/Parpbp/Pif1/Polq/Rad51/Rad51b/Rad54b/Rad54l/Rmi2/Tonsl/Top2a/Trip13/Zcwpw1	28	-5.2915
BP	GO:0000086	G2/M transition of mitotic cell cycle	18/523	140/18112	1.19134e-07	4.47203e-06	3.6599e-06	Aurkb/Birc5/Brca1/Ccna2/Ccnb1/Cdk1/Cdkn2b/Cenpf/Cit/Clspn/Dtl/Fbxo5/Foxm1/Kif14/Orc1/Plk1/Rad51b/Ticrr	18	-3.77124
BP	GO:0071674	mononuclear cell migration	21/523	188/18112	1.25827e-07	4.68393e-06	3.83332e-06	Adam8/Aif1/C3ar1/C5ar1/Ccl11/Ccl12/Ccl2/Ccl6/Ccl7/Ccl9/Csf1r/Cxcl12/Cyp7b1/Gpr183/Lgals9/Lgmn/Ptpro/Retnlg/Ripk3/Slamf9/Trem1	21	-4.58258
BP	GO:0032731	positive regulation of interleukin-1 beta production	12/523	61/18112	1.42407e-07	5.25728e-06	4.30256e-06	Ccr5/Clec7a/Il18/Il6/Lgals9/Lilra5/Mnda/RGD1565355/Tlr2/Tlr8/Tmem106a/Tyrobp	12	-3.4641
BP	GO:0032612	interleukin-1 production	16/523	114/18112	1.76512e-07	6.41041e-06	5.24628e-06	Arg2/Ccr5/Cd33/Clec7a/Il18/Il6/Lgals9/Lilra5/Lilrb4/Mnda/RGD1565355/Tlr2/Tlr8/Tmem106a/Trem2/Tyrobp	16	-3.5
BP	GO:0032652	regulation of interleukin-1 production	16/523	114/18112	1.76512e-07	6.41041e-06	5.24628e-06	Arg2/Ccr5/Cd33/Clec7a/Il18/Il6/Lgals9/Lilra5/Lilrb4/Mnda/RGD1565355/Tlr2/Tlr8/Tmem106a/Trem2/Tyrobp	16	-3.5
BP	GO:0051984	positive regulation of chromosome segregation	8/523	24/18112	2.24167e-07	8.07544e-06	6.60894e-06	Aurkb/Ccnb1/Cdt1/Cenpe/Ncapd2/Ncapg/Ncapg2/Ncaph	8	-2.82843
BP	GO:0033260	nuclear DNA replication	9/523	33/18112	2.70851e-07	9.67914e-06	7.9214e-06	Cdc45/Cdt1/Dbf4/Gins1/Gmnn/Mcm3/Mcm4/Mcm6/Rad51	9	-3
BP	GO:0032733	positive regulation of interleukin-10 production	10/523	43/18112	3.00989e-07	1.06708e-05	8.73296e-06	Clec7a/Fcer1g/Hgf/Il6/Isg15/Lgals9/Lilra5/Tlr2/Tlr9/Trem2	10	-3.16228
BP	GO:0070192	chromosome organization involved in meiotic cell cycle	13/523	78/18112	3.31753e-07	1.16688e-05	9.54976e-06	Brip1/Bub1/Bub1b/Ccne1/Fancd2/Hormad2/Ncapd2/Ncaph/Rad51/Sgo1/Sgo2/Trip13/Zcwpw1	13	-3.60555
BP	GO:0002275	myeloid cell activation involved in immune response	15/523	105/18112	3.37846e-07	1.17903e-05	9.64918e-06	Adora2b/Cd300a/Cd84/Enpp3/Fcer1g/Fgr/Hmox1/Itgam/Itgb2/Lbp/Lgals9/Ms4a2/Myo1f/Trem2/Tyrobp	15	-3.35659
BP	GO:0071459	protein localization to chromosome, centromeric region	8/523	26/18112	4.52506e-07	1.56694e-05	1.28238e-05	Aurkb/Bub1b/Cdk1/Cdt1/Cenpa/Knl1/Kntc1/Ttk	8	-2.82843
BP	GO:0042742	defense response to bacterium	27/523	314/18112	4.79442e-07	1.64106e-05	1.34305e-05	Adamts4/Arg2/C5ar1/Ccr5/Clec4d/Clec4e/Emilin1/Fcer1g/Fcgr1a/Fgr/Hmgb2/Isg15/Lbp/Lgals9/Lyz2/Myo1f/Oas2/Reg3b/Reg3g/RGD1565355/Slamf9/Slc11a1/Ssc5d/Tlr2/Tlr9/Trem1/Trem2	27	-4.81125
BP	GO:0007062	sister chromatid cohesion	11/523	56/18112	4.81261e-07	1.64106e-05	1.34305e-05	Bub1/Bub1b/Cdc20/Cdca5/Dscc1/Esco2/Hormad2/Kif22/Pttg1/Sgo1/Sgo2	11	-3.31662
BP	GO:0001818	negative regulation of cytokine production	26/523	295/18112	4.87289e-07	1.64903e-05	1.34957e-05	Adipoq/Arg2/Cd33/Cd84/Clec4a/Clec4a3/Dhx58/Fcgr2b/Hdac9/Hgf/Hmox1/Il1rl1/Il6/Lbp/Lgals9/Lilra5/Lilrb4/Muc16/Slc11a1/Ssc5d/Tlr2/Tlr8/Tlr9/Traip/Trem2/Tyrobp	26	-3.92232
BP	GO:0002221	pattern recognition receptor signaling pathway	19/523	173/18112	6.49737e-07	2.18224e-05	1.78594e-05	Cd180/Cd300a/Cd300lf/Clec4e/Clec7a/Dhx58/Lbp/Lgals9/LOC681325/Oasl/Reg3g/RGD1565355/Scimp/Tlr13/Tlr2/Tlr7/Tlr8/Tlr9/Trem2	19	-4.3589
BP	GO:0000724	double-strand break repair via homologous recombination	18/523	157/18112	6.7752e-07	2.25857e-05	1.84841e-05	Aunip/Brca1/Cdc45/Fignl1/Gen1/Mcm3/Mcm4/Mcm5/Mcm6/Mms22l/Parpbp/Polq/Rad51/Rad51b/Rad54b/Rad54l/Rmi2/Tonsl	18	-4.24264
BP	GO:0032677	regulation of interleukin-8 production	13/523	84/18112	8.03995e-07	2.66033e-05	2.17721e-05	Adipoq/Cd33/Chi3l1/Clec7a/Il18/Il6/Lbp/Lgals9/Ssc5d/Tlr2/Tlr7/Tlr8/Tlr9	13	-3.05085
BP	GO:0000725	recombinational repair	18/523	159/18112	8.17493e-07	2.6851e-05	2.19749e-05	Aunip/Brca1/Cdc45/Fignl1/Gen1/Mcm3/Mcm4/Mcm5/Mcm6/Mms22l/Parpbp/Polq/Rad51/Rad51b/Rad54b/Rad54l/Rmi2/Tonsl	18	-4.24264
BP	GO:0019221	cytokine-mediated signaling pathway	32/523	426/18112	8.80061e-07	2.86951e-05	2.34841e-05	Adipoq/Ccl11/Ccl12/Ccl2/Ccl6/Ccl7/Ccl9/Ccr3/Ccr5/Cd300lf/Csf1r/Csf3r/Cxcl12/Edn1/Fcer1g/Il18/Il1rl1/Il6/Isg15/Lilra5/Lilrb4/Lilrc2/Mx1/Oas2/Oasl/Osmr/Pirb/Ptprn/Tnfrsf1b/Traip/Trem2/Usp18	32	-4.94975
BP	GO:0002755	MyD88-dependent toll-like receptor signaling pathway	7/523	20/18112	8.99267e-07	2.88995e-05	2.36513e-05	Cd300a/Cd300lf/Reg3g/Tlr2/Tlr7/Tlr8/Tlr9	7	-2.64575
BP	GO:0061760	antifungal innate immune response	7/523	20/18112	8.99267e-07	2.88995e-05	2.36513e-05	Clec4a/Clec4a1/Clec4a2/Clec4a3/Clec4d/Clec4e/Clec7a	7	-2.64575
BP	GO:0032637	interleukin-8 production	13/523	85/18112	9.24509e-07	2.94984e-05	2.41415e-05	Adipoq/Cd33/Chi3l1/Clec7a/Il18/Il6/Lbp/Lgals9/Ssc5d/Tlr2/Tlr7/Tlr8/Tlr9	13	-3.05085
BP	GO:0032732	positive regulation of interleukin-1 production	12/523	72/18112	9.41156e-07	2.98166e-05	2.44019e-05	Ccr5/Clec7a/Il18/Il6/Lgals9/Lilra5/Mnda/RGD1565355/Tlr2/Tlr8/Tmem106a/Tyrobp	12	-3.4641
BP	GO:0002886	regulation of myeloid leukocyte mediated immunity	12/523	73/18112	1.09717e-06	3.45145e-05	2.82467e-05	Adora2b/Cd300a/Cd84/Fcer1g/Fcgr1a/Fgr/Hmox1/Itgam/Itgb2/Lgals9/Ms4a2/Tyrobp	12	-2.88675
BP	GO:0006268	DNA unwinding involved in DNA replication	7/523	21/18112	1.31542e-06	4.10909e-05	3.36287e-05	Cdc45/Gins1/Mcm3/Mcm4/Mcm5/Mcm6/Rad51	7	-2.64575
BP	GO:0033004	negative regulation of mast cell activation	6/523	14/18112	1.38893e-06	4.23839e-05	3.4687e-05	Cd300a/Cd300lf/Cd84/Enpp3/Hmox1/Lgals9	6	-2.44949
BP	GO:0051988	regulation of attachment of spindle microtubules to kinetochore	6/523	14/18112	1.38893e-06	4.23839e-05	3.4687e-05	Aurkb/Ccnb1/Cenpe/Knstrn/Racgap1/Spag5	6	-2.44949
BP	GO:1902969	mitotic DNA replication	6/523	14/18112	1.38893e-06	4.23839e-05	3.4687e-05	Cdc45/Gins1/Mcm3/Mcm4/Mcm6/Rad51	6	-2.44949
BP	GO:0002224	toll-like receptor signaling pathway	15/523	117/18112	1.39477e-06	4.23839e-05	3.4687e-05	Cd180/Cd300a/Cd300lf/Lbp/Lgals9/LOC681325/Reg3g/RGD1565355/Scimp/Tlr13/Tlr2/Tlr7/Tlr8/Tlr9/Trem2	15	-3.87298
BP	GO:0007292	female gamete generation	19/523	183/18112	1.53384e-06	4.62951e-05	3.78879e-05	Aspm/Aurka/Ccnb1/Ccnb2/Cdc20/Cdk1/Cenpe/Edn1/Fbxo5/Hpgd/Kif20a/Ncaph/Plk1/Ptx3/Sgo2/Tnfaip6/Top2a/Trip13/Ttk	19	-3.90007
BP	GO:0050766	positive regulation of phagocytosis	13/523	89/18112	1.5837e-06	4.7479e-05	3.88568e-05	Ccl2/Cd300lf/Clec7a/Colec10/Fcer1g/Fcgr1a/Fcgr2b/Itgb2/Lbp/Ptx3/RGD1565355/Slc11a1/Trem2	13	-3.05085
BP	GO:0002366	leukocyte activation involved in immune response	25/523	297/18112	1.87634e-06	5.49302e-05	4.49548e-05	Adora2b/Cd180/Cd300a/Cd84/Clec4d/Clec4e/Clec7a/Enpp3/Exo1/Fcer1g/Fgr/Gpr183/Hmox1/Il18/Il6/Itgam/Itgb2/Itm2a/Lbp/Lgals9/Ms4a2/Myo1f/Slc11a1/Trem2/Tyrobp	25	-4.6
BP	GO:0000212	meiotic spindle organization	7/523	22/18112	1.88142e-06	5.49302e-05	4.49548e-05	Aspm/Aurka/Ccnb2/Cdk1/Cenpe/Espl1/Fbxo5	7	-2.64575
BP	GO:0072677	eosinophil migration	7/523	22/18112	1.88142e-06	5.49302e-05	4.49548e-05	Adam8/Ccl11/Ccl12/Ccl2/Ccl7/Ccr3/Cd300a	7	-2.64575
BP	GO:1903537	meiotic cell cycle process involved in oocyte maturation	7/523	22/18112	1.88142e-06	5.49302e-05	4.49548e-05	Aurka/Ccnb1/Ccnb2/Cdc20/Cdk1/Edn1/Kif20a	7	-1.88982
BP	GO:0007584	response to nutrient	26/523	317/18112	1.89992e-06	5.51099e-05	4.51019e-05	Abcg2/Acsl6/Adipoq/Akr1c3/Aldh3a1/Arg2/Bdnf/Brca1/Brip1/Ccl2/Ccne1/Cdkn2b/Cybb/Cyp26b1/F5/Fkbp1b/Folr2/Gatm/Gdap1/Gsn/Hmox1/Mmp9/Rbp1/Spp1/Trem1/Vim	26	-1.96116
BP	GO:0002833	positive regulation of response to biotic stimulus	19/523	186/18112	1.95986e-06	5.64819e-05	4.62247e-05	Adam8/Cd180/Clec4a/Clec7a/Dhx58/Emilin1/Hmgb2/Lbp/Lgals9/LOC102556096/Mnda/Ncr3/Oasl/Raet1e/Scimp/Tlr2/Tlr8/Tlr9/Tyrobp	19	-4.3589
BP	GO:0033006	regulation of mast cell activation involved in immune response	9/523	41/18112	2.00284e-06	5.73507e-05	4.69357e-05	Adora2b/Cd300a/Cd84/Enpp3/Fcer1g/Fgr/Hmox1/Lgals9/Ms4a2	9	-2.33333
BP	GO:0032757	positive regulation of interleukin-8 production	11/523	65/18112	2.28788e-06	6.50954e-05	5.3274e-05	Adipoq/Chi3l1/Clec7a/Il18/Il6/Lbp/Lgals9/Tlr2/Tlr7/Tlr8/Tlr9	11	-2.7136
BP	GO:0065004	protein-DNA complex assembly	18/523	171/18112	2.36613e-06	6.68957e-05	5.47474e-05	Asf1b/Cdc45/Cdt1/Cenpa/Cenpe/Cenph/Cenpi/Cenpn/Cenpo/Cenpt/Cenpw/Chaf1b/Dlgap5/Gmnn/Hmgb2/Kntc1/Mis18a/Rad51	18	-4.24264
BP	GO:0002263	cell activation involved in immune response	25/523	301/18112	2.38862e-06	6.71067e-05	5.49201e-05	Adora2b/Cd180/Cd300a/Cd84/Clec4d/Clec4e/Clec7a/Enpp3/Exo1/Fcer1g/Fgr/Gpr183/Hmox1/Il18/Il6/Itgam/Itgb2/Itm2a/Lbp/Lgals9/Ms4a2/Myo1f/Slc11a1/Trem2/Tyrobp	25	-4.6
BP	GO:0048247	lymphocyte chemotaxis	10/523	54/18112	2.82498e-06	7.887e-05	6.45471e-05	Adam8/Ccl11/Ccl12/Ccl2/Ccl6/Ccl7/Ccl9/Cxcl12/Cyp7b1/Gpr183	10	-3.16228
BP	GO:0140694	non-membrane-bounded organelle assembly	29/523	389/18112	3.3373e-06	9.25946e-05	7.57793e-05	Adprhl1/Aspm/Aurka/Aurkb/Ccnb2/Cdc20/Cenpa/Cenpe/Cenph/Cenpn/Cenpt/Cenpw/Dlgap5/Edn1/Fbxo5/Gsn/Kif11/Kif23/Kif4a/Kifc1/Kntc1/Mybl2/Plk1/Plk4/Racgap1/Spag5/Stil/Tpx2/Tubb5	29	-4.27099
BP	GO:0051302	regulation of cell division	18/523	177/18112	3.87606e-06	0.000106879	8.74696e-05	Aspm/Aurka/Aurkb/Cit/E2f7/E2f8/Fgf5/Fgf9/Htr2b/Kif14/Kif18b/Kif20a/Kif20b/Kif23/Plk1/Plk4/Racgap1/Thbs4	18	-3.77124
BP	GO:0071346	cellular response to interferon-gamma	15/523	127/18112	3.95581e-06	0.000108408	8.87214e-05	Aif1/Arg2/Ccl11/Ccl12/Ccl2/Ccl6/Ccl7/Ccl9/Edn1/Gsn/Il18/Lgals9/Mrc1/Tlr2/Vim	15	-2.32379
BP	GO:0051656	establishment of organelle localization	30/523	414/18112	4.00759e-06	0.000109158	8.93349e-05	Adora2b/Aurkb/Birc5/Ccnb1/Cd300a/Cd84/Cdca5/Cdca8/Cdt1/Cenpa/Cenpe/Cenpf/Fcer1g/Fgr/Hmox1/Kif14/Kif18a/Kif22/Kif2c/Kifc1/Lgals9/Mad2l1/Ms4a2/Myo1f/Nuf2/Nusap1/Plk1/Sapcd2/Spag5/Tacc3	30	-5.11208
BP	GO:0033007	negative regulation of mast cell activation involved in immune response	5/523	10/18112	4.40214e-06	0.000119178	9.75351e-05	Cd300a/Cd84/Enpp3/Hmox1/Lgals9	5	-2.23607
BP	GO:0002831	regulation of response to biotic stimulus	27/523	353/18112	4.52452e-06	0.000121024	9.90461e-05	Adam8/Arg2/Cd180/Cd37/Cd84/Clec4a/Clec7a/Dhx58/Emilin1/Fgr/Hmgb2/Isg15/Lbp/Lgals9/LOC102556096/Mnda/Myo1f/Ncr3/Oasl/Raet1e/Scimp/Tlr2/Tlr8/Tlr9/Trem2/Tyrobp/Usp18	27	-4.81125
BP	GO:0070661	leukocyte proliferation	27/523	353/18112	4.52452e-06	0.000121024	9.90461e-05	Aif1/Arg2/Bst1/Ccl12/Cd180/Cd300a/Csf1r/Cxcl12/Enpp3/Fcgr2b/Fkbp1b/Gpr183/Il18/Il6/Itgam/Itgb2/Lgals9/Lilrb4/Lst1/Mnda/Ripk3/Slc11a1/Tlr9/Tnfrsf1b/Tnfsf9/Trem2/Tyrobp	27	-4.81125
BP	GO:1902749	regulation of cell cycle G2/M phase transition	14/523	113/18112	4.7051e-06	0.000125105	0.000102386	Aurkb/Brca1/Ccnb1/Cdk1/Cenpf/Clspn/Dtl/Fbxo5/Kif14/Nek10/Orc1/Plk1/Rad51b/Ticrr	14	-3.20713
BP	GO:0032930	positive regulation of superoxide anion generation	7/523	25/18112	4.91835e-06	0.000129237	0.000105767	Clec7a/Hvcn1/Il18/Itgam/Itgb2/Olr1/Tyrobp	7	-2.64575
BP	GO:0038093	Fc receptor signaling pathway	7/523	25/18112	4.91835e-06	0.000129237	0.000105767	Clec4d/Clec4e/Fcer1g/Fcgr1a/Fcgr2b/LOC498276/Ms4a2	7	-1.88982
BP	GO:0070371	ERK1 and ERK2 cascade	27/523	355/18112	5.02429e-06	0.000131249	0.000107414	Adipoq/C5ar1/Ccl11/Ccl12/Ccl2/Ccl6/Ccl7/Ccl9/Ccr3/Chi3l1/Csf1r/Cxcl12/Dusp26/Edn1/Emilin1/Gpbar1/Gpr183/Htr2b/Il6/Lgals9/Mturn/Nek10/RGD1565355/Scimp/Tlr2/Tlr9/Trem2	27	-3.27165
BP	GO:0043300	regulation of leukocyte degranulation	10/523	58/18112	5.55413e-06	0.000143412	0.000117368	Adora2b/Cd300a/Cd84/Fcer1g/Fgr/Hmox1/Itgam/Itgb2/Lgals9/Ms4a2	10	-2.52982
BP	GO:0071622	regulation of granulocyte chemotaxis	10/523	58/18112	5.55413e-06	0.000143412	0.000117368	Bst1/C3ar1/C5ar1/Ccl2/Csf1r/Edn1/Lbp/Thbs4/Tnfaip6/Trem1	10	-2.52982
BP	GO:0032508	DNA duplex unwinding	12/523	85/18112	5.73481e-06	0.00014643	0.000119838	Brip1/Cdc45/Dscc1/Gins1/Mcm3/Mcm4/Mcm5/Mcm6/Pif1/Polq/Rad51/Top2a	12	-3.4641
BP	GO:0031349	positive regulation of defense response	24/523	296/18112	5.73656e-06	0.00014643	0.000119838	Adam8/Adora2b/Alox5ap/Ccr5/Clec4a/Clec7a/Emilin1/Fcer1g/Fcgr1a/Hmgb2/Il1rl1/Il6/Lbp/Lgals9/Lilra5/LOC102556096/Mnda/Ncr3/Raet1e/Tlr2/Tlr8/Tlr9/Trem2/Tyrobp	24	-4.89898
BP	GO:0010389	regulation of G2/M transition of mitotic cell cycle	13/523	100/18112	5.99841e-06	0.000152244	0.000124596	Aurkb/Brca1/Ccnb1/Cdk1/Cenpf/Clspn/Dtl/Fbxo5/Kif14/Orc1/Plk1/Rad51b/Ticrr	13	-3.60555
BP	GO:0002688	regulation of leukocyte chemotaxis	15/523	132/18112	6.39869e-06	0.000161486	0.00013216	Aif1/Bst1/C3ar1/C5ar1/Ccl2/Ccl7/Csf1r/Cxcl12/Edn1/Lbp/Lgals9/Lgmn/Thbs4/Tnfaip6/Trem1	15	-3.35659
BP	GO:0000281	mitotic cytokinesis	11/523	72/18112	6.43827e-06	0.000161572	0.00013223	Birc5/Cenpa/Cep55/Cit/Kif20a/Kif20b/Kif23/Kif4a/Nusap1/Plk1/Racgap1	11	-3.31662
BP	GO:0033003	regulation of mast cell activation	10/523	59/18112	6.51692e-06	0.000162632	0.000133098	Adora2b/Cd300a/Cd300lf/Cd84/Enpp3/Fcer1g/Fgr/Hmox1/Lgals9/Ms4a2	10	-2.52982
BP	GO:0042116	macrophage activation	13/523	101/18112	6.7061e-06	0.000166423	0.000136201	Aif1/C5ar1/Cd84/Il1rl1/Itgam/Lbp/Lgals9/Slc11a1/Tlr2/Tlr9/Tmem106a/Trem2/Tyrobp	13	-3.60555
BP	GO:0009595	detection of biotic stimulus	8/523	36/18112	6.79595e-06	0.000166799	0.000136509	Clec4a/Clec7a/Fap/Lbp/Srpx/Ssc5d/Tlr2/Trem2	8	-2.82843
BP	GO:0090322	regulation of superoxide metabolic process	8/523	36/18112	6.79595e-06	0.000166799	0.000136509	Clec7a/Hvcn1/Il18/Itgam/Itgb2/Olr1/RGD1565355/Tyrobp	8	-2.82843
BP	GO:0045088	regulation of innate immune response	20/523	222/18112	7.31554e-06	0.000178127	0.000145779	Adam8/Clec4a/Clec7a/Dhx58/Fgr/Hmgb2/Isg15/Lbp/Lgals9/LOC102556096/Mnda/Myo1f/Ncr3/Raet1e/Tlr2/Tlr8/Tlr9/Trem2/Tyrobp/Usp18	20	-4.47214
BP	GO:0032465	regulation of cytokinesis	12/523	87/18112	7.33721e-06	0.000178127	0.000145779	Aurka/Aurkb/Cit/E2f7/E2f8/Kif14/Kif20a/Kif20b/Kif23/Plk1/Plk4/Racgap1	12	-3.4641
BP	GO:0071103	DNA conformation change	13/523	102/18112	7.48648e-06	0.000180768	0.00014794	Brip1/Cdc45/Dscc1/Gins1/Hmgb2/Mcm3/Mcm4/Mcm5/Mcm6/Pif1/Polq/Rad51/Top2a	13	-3.60555
BP	GO:0002548	monocyte chemotaxis	10/523	60/18112	7.62072e-06	0.00018302	0.000149784	Aif1/Ccl11/Ccl12/Ccl2/Ccl6/Ccl7/Ccl9/Cxcl12/Lgmn/Ptpro	10	-3.16228
BP	GO:0038094	Fc-gamma receptor signaling pathway	6/523	18/18112	7.7795e-06	0.000185235	0.000151596	Clec4d/Clec4e/Fcer1g/Fcgr1a/Fcgr2b/LOC498276	6	-2.44949
BP	GO:0045144	meiotic sister chromatid segregation	5/523	11/18112	7.87882e-06	0.000185235	0.000151596	Bub1/Bub1b/Hormad2/Sgo1/Sgo2	5	-2.23607
BP	GO:0051177	meiotic sister chromatid cohesion	5/523	11/18112	7.87882e-06	0.000185235	0.000151596	Bub1/Bub1b/Hormad2/Sgo1/Sgo2	5	-2.23607
BP	GO:0090306	meiotic spindle assembly	5/523	11/18112	7.87882e-06	0.000185235	0.000151596	Aspm/Aurka/Ccnb2/Cenpe/Fbxo5	5	-2.23607
BP	GO:0001556	oocyte maturation	9/523	48/18112	8.01075e-06	0.000187351	0.000153328	Aurka/Ccnb1/Ccnb2/Cdc20/Cdk1/Edn1/Fbxo5/Kif20a/Trip13	9	-2.33333
BP	GO:0000910	cytokinesis	17/523	169/18112	8.29953e-06	0.00019217	0.000157272	Aurka/Aurkb/Birc5/Cenpa/Cep55/Cit/E2f7/E2f8/Kif14/Kif20a/Kif20b/Kif23/Kif4a/Nusap1/Plk1/Plk4/Racgap1	17	-4.12311
BP	GO:0002367	cytokine production involved in immune response	13/523	103/18112	8.34586e-06	0.00019217	0.000157272	Clec7a/Fcer1g/Hmox1/Il18/Il6/Lilrb4/RGD1565355/Scimp/Slamf9/Tlr2/Tlr9/Tnfrsf1b/Trem1	13	-3.60555
BP	GO:0002690	positive regulation of leukocyte chemotaxis	13/523	103/18112	8.34586e-06	0.00019217	0.000157272	Aif1/C3ar1/C5ar1/Ccl2/Ccl7/Csf1r/Cxcl12/Edn1/Lbp/Lgals9/Lgmn/Thbs4/Trem1	13	-3.05085
BP	GO:0050765	negative regulation of phagocytosis	7/523	27/18112	8.64153e-06	0.000197958	0.000162008	Adipoq/Cd300a/Cd300lf/Fcgr2b/Siglec1/Siglec8/Tlr2	7	-1.88982
BP	GO:0070098	chemokine-mediated signaling pathway	11/523	75/18112	9.6513e-06	0.000219961	0.000180016	Ccl11/Ccl12/Ccl2/Ccl6/Ccl7/Ccl9/Ccr3/Ccr5/Cxcl12/Edn1/Trem2	11	-2.7136
BP	GO:0072593	reactive oxygen species metabolic process	21/523	246/18112	1.00202e-05	0.000227208	0.000185947	Akr1c3/Arg2/Brca1/Clec7a/Cybb/Edn1/Foxm1/Hba-a1/Hbb/Hvcn1/Il18/Itgam/Itgb2/Ncf2/Ncf4/Ngfr/Olr1/RGD1565355/Ripk3/Sod3/Tyrobp	21	-1.96396
BP	GO:0002444	myeloid leukocyte mediated immunity	14/523	121/18112	1.05195e-05	0.000237326	0.000194228	Adora2b/Cd300a/Cd84/Fcer1g/Fcgr1a/Fgr/Hmox1/Itgam/Itgb2/Lgals9/Ms4a2/Myo1f/Trem1/Tyrobp	14	-3.20713
BP	GO:0034341	response to interferon-gamma	16/523	155/18112	1.09801e-05	0.000246473	0.000201714	Aif1/Arg2/Ccl11/Ccl12/Ccl2/Ccl6/Ccl7/Ccl9/Edn1/Gsn/Il18/Lgals9/Mrc1/Slc11a1/Tlr2/Vim	16	-2.5
BP	GO:0034501	protein localization to kinetochore	6/523	19/18112	1.10934e-05	0.000246538	0.000201767	Aurkb/Cdk1/Cdt1/Knl1/Kntc1/Ttk	6	-2.44949
BP	GO:1903083	protein localization to condensed chromosome	6/523	19/18112	1.10934e-05	0.000246538	0.000201767	Aurkb/Cdk1/Cdt1/Knl1/Kntc1/Ttk	6	-2.44949
BP	GO:0070372	regulation of ERK1 and ERK2 cascade	25/523	330/18112	1.20053e-05	0.000265483	0.000217271	Adipoq/C5ar1/Ccl11/Ccl12/Ccl2/Ccl6/Ccl7/Ccl9/Chi3l1/Csf1r/Cxcl12/Dusp26/Emilin1/Gpbar1/Gpr183/Htr2b/Il6/Lgals9/Mturn/Nek10/RGD1565355/Scimp/Tlr2/Tlr9/Trem2	25	-3.4
BP	GO:0043304	regulation of mast cell degranulation	8/523	39/18112	1.28038e-05	0.000281748	0.000230582	Adora2b/Cd300a/Cd84/Fcer1g/Fgr/Hmox1/Lgals9/Ms4a2	8	-2.12132
BP	GO:0032392	DNA geometric change	12/523	92/18112	1.31707e-05	0.000287323	0.000235145	Brip1/Cdc45/Dscc1/Gins1/Mcm3/Mcm4/Mcm5/Mcm6/Pif1/Polq/Rad51/Top2a	12	-3.4641
BP	GO:0000727	double-strand break repair via break-induced replication	5/523	12/18112	1.31858e-05	0.000287323	0.000235145	Cdc45/Mcm3/Mcm4/Mcm5/Mcm6	5	-2.23607
BP	GO:0009620	response to fungus	11/523	78/18112	1.4177e-05	0.000307421	0.000251593	Clec4a/Clec4a1/Clec4a2/Clec4a3/Clec4d/Clec4e/Clec7a/Il6/Ptx3/Scimp/Tlr2	11	-3.31662
BP	GO:0032928	regulation of superoxide anion generation	7/523	29/18112	1.44458e-05	0.000310237	0.000253898	Clec7a/Hvcn1/Il18/Itgam/Itgb2/Olr1/Tyrobp	7	-2.64575
BP	GO:1905523	positive regulation of macrophage migration	7/523	29/18112	1.44458e-05	0.000310237	0.000253898	C3ar1/C5ar1/Ccl2/Csf1r/P2ry12/Trem1/Trem2	7	-2.64575
BP	GO:0050921	positive regulation of chemotaxis	16/523	160/18112	1.64052e-05	0.000350632	0.000286957	Aif1/C3ar1/C5ar1/Ccl2/Ccl7/Csf1r/Cxcl12/Edn1/Fgf16/Lbp/Lgals9/Lgmn/P2ry12/Thbs4/Trem1/Trem2	16	-3
BP	GO:0070374	positive regulation of ERK1 and ERK2 cascade	20/523	235/18112	1.69741e-05	0.000361063	0.000295494	C5ar1/Ccl11/Ccl12/Ccl2/Ccl6/Ccl7/Ccl9/Chi3l1/Csf1r/Cxcl12/Gpbar1/Gpr183/Htr2b/Il6/Lgals9/Mturn/RGD1565355/Scimp/Tlr2/Trem2	20	-4.02492
BP	GO:0072676	lymphocyte migration	13/523	110/18112	1.7205e-05	0.000364241	0.000298094	Adam8/Aif1/Ccl11/Ccl12/Ccl2/Ccl6/Ccl7/Ccl9/Cxcl12/Cyp7b1/Gpr183/Lgals9/Ripk3	13	-3.60555
BP	GO:0045730	respiratory burst	7/523	30/18112	1.83763e-05	0.000387203	0.000316887	Clec7a/Cybb/Lbp/Ncf2/Ncf4/Slc11a1/Trem2	7	-2.64575
BP	GO:0050727	regulation of inflammatory response	26/523	360/18112	1.86322e-05	0.000390751	0.00031979	Adam8/Adipoq/Adora2b/Alox5ap/Aoah/Bst1/Ccr5/Enpp3/Fancd2/Fcer1g/Fcgr1a/Fcgr2b/Hgf/Il1rl1/Il6/Lbp/Lgals9/Lilra5/Siglec8/Tlr2/Tlr9/Tnfaip6/Tnfaip8l2/Tnfrsf1b/Trem2/Usp18	26	-4.70679
BP	GO:0032728	positive regulation of interferon-beta production	8/523	41/18112	1.8901e-05	0.000392702	0.000321387	Dhx58/Hmgb2/Isg15/Oas2/Tlr2/Tlr7/Tlr8/Tlr9	8	-2.82843
BP	GO:0033028	myeloid cell apoptotic process	8/523	41/18112	1.8901e-05	0.000392702	0.000321387	Adipoq/Ccr5/Clec5a/Fcer1g/Fcgr2b/Il18/Il6/Itgam	8	-2.12132
BP	GO:0002768	immune response-regulating cell surface receptor signaling pathway	20/523	237/18112	1.92034e-05	0.000397137	0.000325017	Blnk/C3ar1/C5ar1/Cd300a/Clec4a/Clec4d/Clec4e/Clec7a/Fcer1g/Fcgr1a/Fcgr2b/Lilrb4/LOC498276/Mnda/Ms4a2/Ncr3/Nfam1/Themis2/Tlr2/Tyrobp	20	-4.02492
BP	GO:0007135	meiosis II	5/523	13/18112	2.09185e-05	0.000426681	0.000349195	Bub1/Bub1b/Hormad2/Sgo1/Sgo2	5	-2.23607
BP	GO:0007144	female meiosis I	5/523	13/18112	2.09185e-05	0.000426681	0.000349195	Aurka/Ccnb2/Cenpe/Fbxo5/Trip13	5	-2.23607
BP	GO:0061983	meiosis II cell cycle process	5/523	13/18112	2.09185e-05	0.000426681	0.000349195	Bub1/Bub1b/Hormad2/Sgo1/Sgo2	5	-2.23607
BP	GO:0045576	mast cell activation	11/523	82/18112	2.30017e-05	0.000467038	0.000382224	Adora2b/Cd300a/Cd300lf/Cd84/Enpp3/Fcer1g/Fgr/Hmox1/Lgals9/Lilrb4/Ms4a2	11	-2.7136
BP	GO:0022412	cellular process involved in reproduction in multicellular organism	31/523	476/18112	2.32867e-05	0.000470687	0.00038521	Aspm/Aurka/Brip1/Ccnb1/Ccnb2/Cdc20/Cdk1/Cenpe/Cenpi/Cfap44/Cxcl12/Cyp26b1/Dhh/Edn1/Fbxo5/Fignl1/Folr2/Hmgb2/Il18/Kif18a/Kif20a/Mns1/Ncaph/Plk1/Ptx3/Rspo1/Sgo2/Tnfaip6/Top2a/Trip13/Ttk	31	-4.13092
BP	GO:0050920	regulation of chemotaxis	20/523	241/18112	2.44661e-05	0.000492298	0.000402896	Aif1/Bst1/C3ar1/C5ar1/Ccl2/Ccl7/Csf1r/Cxcl12/Edn1/Fgf16/Gpr183/Lbp/Lgals9/Lgmn/P2ry12/Thbs4/Tnfaip6/Trem1/Trem2/Tubb2b	20	-3.57771
BP	GO:0090329	regulation of DNA-templated DNA replication	9/523	55/18112	2.53843e-05	0.000508482	0.000416142	Cdt1/Dbf4/Dscc1/E2f7/E2f8/Fbxo5/Gins1/Gmnn/Ticrr	9	-3
BP	GO:0033273	response to vitamin	17/523	185/18112	2.72148e-05	0.000538462	0.000440677	Abcg2/Arg2/Bdnf/Brip1/Ccl2/Ccne1/Cyp26b1/F5/Fkbp1b/Folr2/Gdap1/Gsn/Mmp9/Rbp1/Spp1/Trem1/Vim	17	-2.18282
BP	GO:0045143	homologous chromosome segregation	10/523	69/18112	2.72425e-05	0.000538462	0.000440677	Brip1/Ccne1/Espl1/Fancd2/Plk1/Pttg1/Sgo1/Sgo2/Trip13/Zcwpw1	10	-3.16228
BP	GO:0090307	mitotic spindle assembly	10/523	69/18112	2.72425e-05	0.000538462	0.000440677	Aurkb/Cdc20/Kif11/Kif23/Kif4a/Kifc1/Mybl2/Plk1/Racgap1/Tpx2	10	-3.16228
BP	GO:0071824	protein-DNA complex subunit organization	18/523	204/18112	2.75046e-05	0.000541247	0.000442956	Asf1b/Cdc45/Cdt1/Cenpa/Cenpe/Cenph/Cenpi/Cenpn/Cenpo/Cenpt/Cenpw/Chaf1b/Dlgap5/Gmnn/Hmgb2/Kntc1/Mis18a/Rad51	18	-4.24264
BP	GO:0060099	regulation of phagocytosis, engulfment	6/523	22/18112	2.83359e-05	0.00055516	0.000454343	Cd300a/Fcgr1a/Lbp/RGD1565355/Siglec8/Trem2	6	-2.44949
BP	GO:0032943	mononuclear cell proliferation	24/523	327/18112	2.99767e-05	0.000584742	0.000478552	Aif1/Arg2/Bst1/Cd180/Cd300a/Csf1r/Cxcl12/Fcgr2b/Fkbp1b/Gpr183/Il18/Il6/Itgam/Itgb2/Lgals9/Lilrb4/Lst1/Mnda/Ripk3/Slc11a1/Tlr9/Tnfrsf1b/Tnfsf9/Tyrobp	24	-4.49073
BP	GO:0061640	cytoskeleton-dependent cytokinesis	12/523	100/18112	3.09436e-05	0.000600979	0.000491841	Aurkb/Birc5/Cenpa/Cep55/Cit/Kif20a/Kif20b/Kif23/Kif4a/Nusap1/Plk1/Racgap1	12	-3.4641
BP	GO:0051315	attachment of mitotic spindle microtubules to kinetochore	5/523	14/18112	3.17683e-05	0.000614325	0.000502763	Aurkb/Cdt1/Cenpe/Kif2c/Nuf2	5	-2.23607
BP	GO:0043299	leukocyte degranulation	11/523	85/18112	3.2421e-05	0.000622934	0.000509809	Adora2b/Cd300a/Cd84/Fcer1g/Fgr/Hmox1/Itgam/Itgb2/Lgals9/Ms4a2/Myo1f	11	-2.7136
BP	GO:1905521	regulation of macrophage migration	8/523	44/18112	3.24924e-05	0.000622934	0.000509809	C3ar1/C5ar1/Ccl2/Csf1r/Emilin1/P2ry12/Trem1/Trem2	8	-2.82843
BP	GO:0002683	negative regulation of immune system process	29/523	441/18112	3.57537e-05	0.000682529	0.000558581	Adipoq/Arg2/Ccl2/Cd300a/Cd300lf/Cd37/Cd68/Cd84/Cxcl12/Dhx58/Emilin1/Enpp3/Fcer1g/Fcgr2b/Fgr/Hmox1/Il1rl1/Isg15/Lgals9/Lilrb4/Lrrc17/Lst1/Mnda/Pirb/Tnfaip6/Tnfaip8l2/Trem2/Tyrobp/Usp18	29	-4.64238
BP	GO:1990868	response to chemokine	11/523	86/18112	3.62238e-05	0.000685644	0.00056113	Ccl11/Ccl12/Ccl2/Ccl6/Ccl7/Ccl9/Ccr3/Ccr5/Cxcl12/Edn1/Trem2	11	-2.7136
BP	GO:1990869	cellular response to chemokine	11/523	86/18112	3.62238e-05	0.000685644	0.00056113	Ccl11/Ccl12/Ccl2/Ccl6/Ccl7/Ccl9/Ccr3/Ccr5/Cxcl12/Edn1/Trem2	11	-2.7136
BP	GO:1905153	regulation of membrane invagination	6/523	23/18112	3.7406e-05	0.000705031	0.000576997	Cd300a/Fcgr1a/Lbp/RGD1565355/Siglec8/Trem2	6	-2.44949
BP	GO:0030261	chromosome condensation	8/523	45/18112	3.85294e-05	0.000723155	0.000591829	Ccnb1/Cdca5/Cdk1/Ncapd2/Ncapg/Ncaph/Nusap1/Top2a	8	-2.82843
BP	GO:0002279	mast cell activation involved in immune response	9/523	58/18112	3.93716e-05	0.000735869	0.000602235	Adora2b/Cd300a/Cd84/Enpp3/Fcer1g/Fgr/Hmox1/Lgals9/Ms4a2	9	-2.33333
BP	GO:0045089	positive regulation of innate immune response	14/523	138/18112	4.68124e-05	0.000871295	0.000713067	Adam8/Clec4a/Clec7a/Hmgb2/Lbp/Lgals9/LOC102556096/Mnda/Ncr3/Raet1e/Tlr2/Tlr8/Tlr9/Tyrobp	14	-3.74166
BP	GO:0032608	interferon-beta production	9/523	60/18112	5.19321e-05	0.000958598	0.000784516	Dhx58/Hmgb2/Isg15/Oas2/Tlr2/Tlr7/Tlr8/Tlr9/Traip	9	-3
BP	GO:0032648	regulation of interferon-beta production	9/523	60/18112	5.19321e-05	0.000958598	0.000784516	Dhx58/Hmgb2/Isg15/Oas2/Tlr2/Tlr7/Tlr8/Tlr9/Traip	9	-3
BP	GO:0051781	positive regulation of cell division	10/523	76/18112	6.38495e-05	0.00117373	0.000960578	Aurkb/Cit/Fgf5/Fgf9/Htr2b/Kif14/Kif20b/Kif23/Racgap1/Thbs4	10	-2.52982
BP	GO:0090022	regulation of neutrophil chemotaxis	7/523	36/18112	6.48531e-05	0.00118729	0.000971677	Bst1/C3ar1/C5ar1/Edn1/Lbp/Thbs4/Tnfaip6	7	-1.88982
BP	GO:0007076	mitotic chromosome condensation	5/523	16/18112	6.60677e-05	0.00120327	0.000984756	Cdca5/Ncapd2/Ncapg/Ncaph/Nusap1	5	-2.23607
BP	GO:0010639	negative regulation of organelle organization	25/523	366/18112	6.69314e-05	0.00120327	0.000984756	Aurkb/Birc5/Bub1/Bub1b/Ccnb1/Ccnf/Cdt1/Cenpe/Fbxo5/Gen1/Gmfg/Gsn/Hgf/Kif24/Kntc1/Mad2l1/Myoc/Pif1/Plk1/Pttg1/Tlr2/Top2a/Tpx2/Trip13/Ttk	25	-4.2
BP	GO:0032609	interferon-gamma production	13/523	125/18112	6.70729e-05	0.00120327	0.000984756	Clec7a/Il18/Il1rl1/Isg15/Lgals9/Lilrb4/Ripk3/Slc11a1/Slc7a5/Tlr7/Tlr8/Tlr9/Tnfsf9	13	-3.60555
BP	GO:0032649	regulation of interferon-gamma production	13/523	125/18112	6.70729e-05	0.00120327	0.000984756	Clec7a/Il18/Il1rl1/Isg15/Lgals9/Lilrb4/Ripk3/Slc11a1/Slc7a5/Tlr7/Tlr8/Tlr9/Tnfsf9	13	-3.60555
BP	GO:0048678	response to axon injury	13/523	125/18112	6.70729e-05	0.00120327	0.000984756	Aif1/Arg2/Cdk1/Chl1/Fkbp1b/Gap43/Matn4/P2ry12/Pcsk1/Spp1/Trem2/Tyrobp/Vcan	13	-2.49615
BP	GO:0031100	animal organ regeneration	15/523	161/18112	6.82703e-05	0.00121985	0.000998327	Alas2/Aurka/C5ar1/Ccl2/Ccna2/Ccne1/Cdk1/Cxcl12/Hgf/Hmgb2/Hmox1/Il18/Il6/Mki67/Vtn	15	-2.84019
BP	GO:0046651	lymphocyte proliferation	23/523	323/18112	6.95409e-05	0.00123761	0.00101286	Aif1/Arg2/Bst1/Cd180/Cd300a/Cxcl12/Fcgr2b/Fkbp1b/Gpr183/Il18/Il6/Itgam/Itgb2/Lgals9/Lilrb4/Lst1/Mnda/Ripk3/Slc11a1/Tlr9/Tnfrsf1b/Tnfsf9/Tyrobp	23	-4.3788
BP	GO:0045860	positive regulation of protein kinase activity	27/523	414/18112	7.60252e-05	0.00134764	0.00110291	Adam8/Adipoq/Adra2c/C1qtnf9/Cass4/Ccnb1/Cd300a/Cenpe/Chi3l1/Cks2/Clspn/Csf1r/Dbf4/Edn1/Fcgr1a/Htr2b/Il18/Kif14/Lgals9/Lilra5/Nek10/Pik3r5/Ripk3/Slc11a1/Stil/Tlr9/Tpx2	27	-3.27165
BP	GO:0098581	detection of external biotic stimulus	6/523	26/18112	7.92532e-05	0.0013938	0.00114068	Clec4a/Clec7a/Lbp/Ssc5d/Tlr2/Trem2	6	-2.44949
BP	GO:1905820	positive regulation of chromosome separation	6/523	26/18112	7.92532e-05	0.0013938	0.00114068	Cdt1/Cenpe/Ncapd2/Ncapg/Ncapg2/Ncaph	6	-2.44949
BP	GO:0050679	positive regulation of epithelial cell proliferation	18/523	222/18112	8.33438e-05	0.00145999	0.00119485	Adora2b/C5ar1/Ccl11/Ccl2/Ccr3/Cxcl12/Cyp7b1/Fgf9/Gpbar1/Has2/Hmgb2/Hmox1/Htr2b/Il18/Il6/Ptprn/Reg3g/Thbs4	18	-3.77124
BP	GO:0036230	granulocyte activation	8/523	51/18112	9.7789e-05	0.00169311	0.00138564	Cd300a/Enpp3/Fcer1g/Il18/Itgam/Itgb2/Myo1f/Tyrobp	8	-2.82843
BP	GO:1902622	regulation of neutrophil migration	8/523	51/18112	9.7789e-05	0.00169311	0.00138564	Adam8/Bst1/C3ar1/C5ar1/Edn1/Lbp/Thbs4/Tnfaip6	8	-2.12132
BP	GO:1904407	positive regulation of nitric oxide metabolic process	8/523	51/18112	9.7789e-05	0.00169311	0.00138564	Aif1/Clec7a/Il6/Itgb2/Ptx3/RGD1565355/Tlr2/Tmem106a	8	-2.82843
BP	GO:0071216	cellular response to biotic stimulus	24/523	354/18112	0.000104575	0.00180361	0.00147608	Arg2/Ccl2/Ccr5/Cd180/Cd68/Cd84/Clec7a/Eme1/Fcgr2b/Hmgb2/Igfbpl1/Il18/Il6/Lbp/Mmp9/Mrc1/RGD1565355/Scimp/Tlr2/Tlr9/Tnfrsf1b/Trem1/Trem2/Vim	24	-4.08248
BP	GO:0048002	antigen processing and presentation of peptide antigen	9/523	66/18112	0.000111554	0.00191658	0.00156852	Clec4a/Clec4a3/Fcer1g/Fcgr1a/Fcgr2b/RT1-T24-1/RT1-T24-3/Slc11a1/Trem2	9	-3
BP	GO:0033674	positive regulation of kinase activity	30/523	496/18112	0.000120249	0.00205805	0.00168431	Adam8/Adipoq/Adra2c/C1qtnf9/Cass4/Ccnb1/Cd300a/Cenpe/Chi3l1/Cks2/Clspn/Csf1r/Dbf4/Edn1/Epha3/Fcgr1a/Fgr/Htr2b/Il18/Kif14/Lgals9/Lilra5/Nek10/Pik3r5/Ripk3/Slc11a1/Stil/Tlr9/Tpx2/Trem2	30	-3.65148
BP	GO:1901992	positive regulation of mitotic cell cycle phase transition	11/523	98/18112	0.000121562	0.00207259	0.00169621	Aif1/Birc5/Ccnb1/Cdca5/Cdk1/Cdt1/Cenpe/Dtl/Fbxo5/Rad51b/Stil	11	-3.31662
BP	GO:0002371	dendritic cell cytokine production	5/523	18/18112	0.000123535	0.00208628	0.00170741	Clec7a/Scimp/Slamf9/Tlr2/Tlr9	5	-2.23607
BP	GO:0048245	eosinophil chemotaxis	5/523	18/18112	0.000123535	0.00208628	0.00170741	Ccl11/Ccl12/Ccl2/Ccl7/Ccr3	5	-2.23607
BP	GO:0001906	cell killing	18/523	229/18112	0.000123766	0.00208628	0.00170741	Ccl11/Ccl12/Ccl2/Ccr5/Clec7a/Cxcl12/Fcgr1a/Il18/Itgam/Lgals9/Lyz2/Ncr3/Raet1e/Ripk3/RT1-T24-1/RT1-T24-3/Trem1/Tyrobp	18	-4.24264
BP	GO:0032615	interleukin-12 production	9/523	67/18112	0.000125617	0.00209378	0.00171354	Clec7a/Lgals9/Lilra5/RGD1565355/Scimp/Tlr2/Tlr8/Tlr9/Tnfsf9	9	-3
BP	GO:0032655	regulation of interleukin-12 production	9/523	67/18112	0.000125617	0.00209378	0.00171354	Clec7a/Lgals9/Lilra5/RGD1565355/Scimp/Tlr2/Tlr8/Tlr9/Tnfsf9	9	-3
BP	GO:0032720	negative regulation of tumor necrosis factor production	9/523	67/18112	0.000125617	0.00209378	0.00171354	Adipoq/Arg2/Cd33/Clec4a/Clec4a3/Lbp/Lgals9/Lilrb4/Trem2	9	-1.66667
BP	GO:0070663	regulation of leukocyte proliferation	20/523	271/18112	0.000126088	0.00209382	0.00171358	Aif1/Arg2/Bst1/Ccl12/Cd300a/Csf1r/Enpp3/Fcgr2b/Gpr183/Il18/Il6/Lgals9/Lilrb4/Lst1/Mnda/Ripk3/Tlr9/Tnfrsf1b/Tnfsf9/Tyrobp	20	-4.02492
BP	GO:0071402	cellular response to lipoprotein particle stimulus	7/523	40/18112	0.000131083	0.00216869	0.00177486	Ccl2/Cd68/Fcer1g/Itgb2/Mmp9/RGD1565355/Trem2	7	-2.64575
BP	GO:0034502	protein localization to chromosome	11/523	99/18112	0.000133264	0.00219664	0.00179773	Aurkb/Bub1b/Cdca5/Cdk1/Cdt1/Cenpa/Esco2/Knl1/Kntc1/Plk1/Ttk	11	-3.31662
BP	GO:0002705	positive regulation of leukocyte mediated immunity	15/523	171/18112	0.000134908	0.00221557	0.00181322	Ccl2/Clec7a/Fcer1g/Fcgr1a/Il18/Il6/Itgam/Itgb2/Ncr3/Raet1e/RT1-T24-1/RT1-T24-3/Scimp/Trem2/Tyrobp	15	-3.87298
BP	GO:0050866	negative regulation of cell activation	18/523	231/18112	0.000138103	0.00225973	0.00184936	Abat/Arg2/Cd300a/Cd300lf/Cd37/Cd84/Emilin1/Enpp3/Fcgr2b/Fgr/Hmox1/Lgals9/Lilrb4/Lst1/Mnda/Tnfaip8l2/Trem2/Tyrobp	18	-3.29983
BP	GO:1903556	negative regulation of tumor necrosis factor superfamily cytokine production	9/523	68/18112	0.000141133	0.00230088	0.00188304	Adipoq/Arg2/Cd33/Clec4a/Clec4a3/Lbp/Lgals9/Lilrb4/Trem2	9	-1.66667
BP	GO:0048477	oogenesis	12/523	117/18112	0.000144993	0.002353	0.00192569	Aspm/Aurka/Ccnb1/Ccnb2/Cdc20/Cdk1/Edn1/Fbxo5/Kif20a/Ptx3/Tnfaip6/Trip13	12	-2.88675
BP	GO:0002718	regulation of cytokine production involved in immune response	11/523	100/18112	0.00014591	0.002353	0.00192569	Clec7a/Fcer1g/Hmox1/Il18/Il6/Lilrb4/RGD1565355/Scimp/Tlr2/Tlr9/Tnfrsf1b	11	-3.31662
BP	GO:0070542	response to fatty acid	11/523	100/18112	0.00014591	0.002353	0.00192569	Adipoq/Akr1c3/Alas2/Ccl2/Ccnb1/Edn1/Olr59/Pcsk1/RGD1565355/Tbxas1/Tlr2	11	-0.301511
BP	GO:0050867	positive regulation of cell activation	25/523	385/18112	0.000148846	0.00239171	0.00195737	Adam8/Adora2b/Aif1/Bst1/Ccl2/Clec4d/Clec7a/Fcer1g/Fgr/Gpr183/Il18/Il1rl1/Il6/Itgam/Itgb2/Lbp/Lgals9/Lilra5/Lilrb4/Ms4a2/Selp/Tlr9/Tnfsf9/Trem2/Tyrobp	25	-4.6
BP	GO:2000379	positive regulation of reactive oxygen species metabolic process	10/523	84/18112	0.000150332	0.00240693	0.00196983	Akr1c3/Clec7a/Hvcn1/Il18/Itgam/Itgb2/Olr1/RGD1565355/Ripk3/Tyrobp	10	-2.52982
BP	GO:0051445	regulation of meiotic cell cycle	9/523	69/18112	0.000158216	0.00252412	0.00206574	Aspm/Aurka/Ccnb1/Ccnb2/Cdc20/Cdk1/Fbxo5/Trip13/Ttk	9	-3
BP	GO:1903538	regulation of meiotic cell cycle process involved in oocyte maturation	5/523	19/18112	0.000163693	0.0026022	0.00212964	Aurka/Ccnb1/Ccnb2/Cdc20/Cdk1	5	-2.23607
BP	GO:0032729	positive regulation of interferon-gamma production	10/523	86/18112	0.000183136	0.00290095	0.00237414	Clec7a/Il18/Isg15/Lgals9/Slc11a1/Slc7a5/Tlr7/Tlr8/Tlr9/Tnfsf9	10	-3.16228
BP	GO:0043303	mast cell degranulation	8/523	56/18112	0.000192273	0.00302455	0.00247529	Adora2b/Cd300a/Cd84/Fcer1g/Fgr/Hmox1/Lgals9/Ms4a2	8	-2.12132
BP	GO:0051255	spindle midzone assembly	4/523	11/18112	0.00019297	0.00302455	0.00247529	Aurkb/Kif23/Kif4a/Racgap1	4	-2
BP	GO:0070601	centromeric sister chromatid cohesion	4/523	11/18112	0.00019297	0.00302455	0.00247529	Bub1/Bub1b/Sgo1/Sgo2	4	-2
BP	GO:0071887	leukocyte apoptotic process	13/523	140/18112	0.000212392	0.00331684	0.0027145	Adam8/Arg2/Aurkb/Ccr5/Cxcl12/Fcer1g/Fcgr2b/Il18/Il6/Itgam/Lgals9/Ripk3/Siglec1	13	-3.05085
BP	GO:0033033	negative regulation of myeloid cell apoptotic process	5/523	20/18112	0.000213104	0.00331684	0.0027145	Ccr5/Clec5a/Fcer1g/Fcgr2b/Il18	5	-2.23607
BP	GO:0051402	neuron apoptotic process	22/523	326/18112	0.000214343	0.00332455	0.00272081	Adam8/Bdnf/Birc5/C5ar1/Ccl2/Chl1/Cit/Ctsz/Dio3/Gdf5/Hmox1/Il18/Itgam/Kif14/Lgmn/Mybl2/Ncf2/Ngfr/Reg3b/Thrb/Trem2/Tyrobp	22	-3.83761
BP	GO:0050673	epithelial cell proliferation	28/523	465/18112	0.000216517	0.00334665	0.00273889	Adora2b/Birc5/C5ar1/Ccl11/Ccl2/Ccr3/Cdkn2b/Cxcl12/Cyp7b1/Fap/Fgf9/Gdf5/Gpbar1/Has2/Hgf/Hmgb2/Hmox1/Htr2b/Il18/Il6/Mki67/Muc16/Ngfr/Olr59/Ptprn/Reg3g/Thbs4/Uhrf1	28	-3.77964
BP	GO:0006275	regulation of DNA replication	13/523	141/18112	0.000227935	0.00351099	0.00287339	Ccna2/Cdk1/Cdt1/Dbf4/Dscc1/E2f7/E2f8/Esco2/Fbxo5/Gins1/Gmnn/Il6/Ticrr	13	-3.60555
BP	GO:0042119	neutrophil activation	7/523	44/18112	0.00024388	0.00374368	0.00306383	Cd300a/Fcer1g/Il18/Itgam/Itgb2/Myo1f/Tyrobp	7	-2.64575
BP	GO:0008217	regulation of blood pressure	17/523	221/18112	0.000244791	0.00374479	0.00306474	Abat/Adamts16/Adipoq/Adrb3/Anpep/C3ar1/Edn1/Emilin1/Hba-a1/Hmox1/Klk1c3/Ncf2/Ntsr1/Olr59/Ptpro/Rasl10b/Sult1a1	17	1.21268
BP	GO:1904645	response to amyloid-beta	8/523	58/18112	0.000246689	0.00376095	0.00307796	Atp1a3/Cacnb1/Fcgr2b/Lgmn/Mmp9/Ngfr/RGD1565355/Trem2	8	-2.12132
BP	GO:0051897	positive regulation of protein kinase B signaling	12/523	124/18112	0.000251152	0.00380304	0.00311241	Adam8/Akr1c3/Cass4/Chi3l1/Cxcl12/Il18/Il6/Myoc/Ngfr/P2ry12/Pik3r5/Rasd2	12	-1.73205
BP	GO:0071675	regulation of mononuclear cell migration	12/523	124/18112	0.000251152	0.00380304	0.00311241	Adam8/Aif1/C3ar1/C5ar1/Ccl2/Ccl7/Csf1r/Cxcl12/Lgals9/Lgmn/Ripk3/Trem1	12	-3.4641
BP	GO:0070293	renal absorption	6/523	32/18112	0.000269306	0.00406415	0.0033261	Adipoq/Edn1/Gsn/Has2/Hbb/Sctr	6	0.816497
BP	GO:0048599	oocyte development	9/523	74/18112	0.000271655	0.0040858	0.00334381	Aurka/Ccnb1/Ccnb2/Cdc20/Cdk1/Edn1/Fbxo5/Kif20a/Trip13	9	-2.33333
BP	GO:0002448	mast cell mediated immunity	8/523	59/18112	0.000278281	0.00415747	0.00340247	Adora2b/Cd300a/Cd84/Fcer1g/Fgr/Hmox1/Lgals9/Ms4a2	8	-2.12132
BP	GO:1905517	macrophage migration	8/523	59/18112	0.000278281	0.00415747	0.00340247	C3ar1/C5ar1/Ccl2/Csf1r/Emilin1/P2ry12/Trem1/Trem2	8	-2.82843
BP	GO:0002887	negative regulation of myeloid leukocyte mediated immunity	4/523	12/18112	0.000282862	0.00418392	0.00342412	Cd300a/Cd84/Hmox1/Lgals9	4	-2
BP	GO:0032490	detection of molecule of bacterial origin	4/523	12/18112	0.000282862	0.00418392	0.00342412	Lbp/Ssc5d/Tlr2/Trem2	4	-2
BP	GO:0060623	regulation of chromosome condensation	4/523	12/18112	0.000282862	0.00418392	0.00342412	Ccnb1/Ncapd2/Ncapg/Ncaph	4	-2
BP	GO:0002440	production of molecular mediator of immune response	17/523	225/18112	0.000302234	0.0044557	0.00364654	Cd37/Clec7a/Exo1/Fcer1g/Fcgr2b/Hmox1/Il18/Il6/Lilrb4/Polq/RGD1565355/Scimp/Slamf9/Tlr2/Tlr9/Tnfrsf1b/Trem1	17	-4.12311
BP	GO:0010712	regulation of collagen metabolic process	8/523	60/18112	0.000313104	0.00460078	0.00376528	Adora2b/Ccl2/Emilin1/Fap/Il18/Il6/Serpinb7/Vim	8	-2.12132
BP	GO:0032735	positive regulation of interleukin-12 production	7/523	46/18112	0.000324108	0.00474686	0.00388483	Clec7a/Lgals9/RGD1565355/Scimp/Tlr2/Tlr9/Tnfsf9	7	-2.64575
BP	GO:0002283	neutrophil activation involved in immune response	5/523	22/18112	0.000345087	0.00503759	0.00412276	Fcer1g/Itgam/Itgb2/Myo1f/Tyrobp	5	-2.23607
BP	GO:0032481	positive regulation of type I interferon production	8/523	61/18112	0.000351402	0.00511307	0.00418453	Dhx58/Hmgb2/Isg15/Oas2/Tlr2/Tlr7/Tlr8/Tlr9	8	-2.82843
BP	GO:2000377	regulation of reactive oxygen species metabolic process	14/523	167/18112	0.000357018	0.00517791	0.0042376	Akr1c3/Arg2/Brca1/Clec7a/Foxm1/Hvcn1/Il18/Itgam/Itgb2/Ngfr/Olr1/RGD1565355/Ripk3/Tyrobp	14	-2.67261
BP	GO:2000106	regulation of leukocyte apoptotic process	11/523	111/18112	0.000366918	0.00530429	0.00434102	Adam8/Arg2/Aurkb/Ccr5/Cxcl12/Fcer1g/Fcgr2b/Il18/Lgals9/Ripk3/Siglec1	11	-2.7136
BP	GO:0010574	regulation of vascular endothelial growth factor production	6/523	34/18112	0.000380616	0.00548456	0.00448856	Adora2b/Brca1/C3ar1/C5ar1/Ccl2/Il6	6	-2.44949
BP	GO:0050729	positive regulation of inflammatory response	13/523	149/18112	0.000391258	0.00561978	0.00459922	Adam8/Adora2b/Alox5ap/Ccr5/Fcer1g/Fcgr1a/Il1rl1/Il6/Lbp/Lilra5/Tlr2/Tlr9/Trem2	13	-3.60555
BP	GO:0010972	negative regulation of G2/M transition of mitotic cell cycle	8/523	62/18112	0.00039343	0.00563286	0.00460993	Aurkb/Brca1/Cdk1/Clspn/Dtl/Orc1/Plk1/Ticrr	8	-2.82843
BP	GO:0036005	response to macrophage colony-stimulating factor	4/523	13/18112	0.000399281	0.00564427	0.00461926	Ccl2/Csf1r/Tlr2/Trem2	4	-2
BP	GO:0036006	cellular response to macrophage colony-stimulating factor stimulus	4/523	13/18112	0.000399281	0.00564427	0.00461926	Ccl2/Csf1r/Tlr2/Trem2	4	-2
BP	GO:0070391	response to lipoteichoic acid	4/523	13/18112	0.000399281	0.00564427	0.00461926	Lbp/RGD1565355/Tlr2/Trem2	4	-2
BP	GO:0071223	cellular response to lipoteichoic acid	4/523	13/18112	0.000399281	0.00564427	0.00461926	Lbp/RGD1565355/Tlr2/Trem2	4	-2
BP	GO:0002696	positive regulation of leukocyte activation	23/523	365/18112	0.000414472	0.00584053	0.00477989	Adam8/Adora2b/Aif1/Bst1/Ccl2/Clec4d/Clec7a/Fcer1g/Fgr/Gpr183/Il18/Il1rl1/Il6/Itgam/Itgb2/Lbp/Lgals9/Lilrb4/Ms4a2/Tlr9/Tnfsf9/Trem2/Tyrobp	23	-4.3788
BP	GO:0032944	regulation of mononuclear cell proliferation	18/523	253/18112	0.000421393	0.00591938	0.00484441	Aif1/Arg2/Bst1/Cd300a/Csf1r/Fcgr2b/Gpr183/Il18/Il6/Lgals9/Lilrb4/Lst1/Mnda/Ripk3/Tlr9/Tnfrsf1b/Tnfsf9/Tyrobp	18	-3.77124
BP	GO:0010759	positive regulation of macrophage chemotaxis	5/523	23/18112	0.000430554	0.00601026	0.0049188	C3ar1/C5ar1/Ccl2/Csf1r/Trem1	5	-2.23607
BP	GO:0051307	meiotic chromosome separation	5/523	23/18112	0.000430554	0.00601026	0.0049188	Eme1/Espl1/Ncaph/Top2a/Ttk	5	-2.23607
BP	GO:0002253	activation of immune response	20/523	298/18112	0.000439507	0.0060927	0.00498626	Blnk/C3ar1/C5ar1/C6/Cd300a/Clec4a/Clec7a/Colec10/Fcer1g/Fcgr2b/Lilrb4/LOC102556096/Mnda/Ncr3/Nfam1/Themis2/Tlr2/Tlr9/Trem2/Tyrobp	20	-4.02492
BP	GO:0018108	peptidyl-tyrosine phosphorylation	24/523	390/18112	0.000440551	0.0060927	0.00498626	Adipoq/Bst1/Cass4/Cd300a/Clec4a/Clec7a/Csf1r/Epha3/Fcgr1a/Fgr/Hgf/Il18/Il6/Itgb2/Lilra5/Lilrb4/Matk/Melk/Ncapg2/RGD1565355/Thbs4/Trem2/Ttk/Vtn	24	-4.08248
BP	GO:0050678	regulation of epithelial cell proliferation	24/523	390/18112	0.000440551	0.0060927	0.00498626	Adora2b/Birc5/C5ar1/Ccl11/Ccl2/Ccr3/Cdkn2b/Cxcl12/Cyp7b1/Fgf9/Gdf5/Gpbar1/Has2/Hmgb2/Hmox1/Htr2b/Il18/Il6/Muc16/Ngfr/Ptprn/Reg3g/Thbs4/Uhrf1	24	-3.67423
BP	GO:0009994	oocyte differentiation	9/523	79/18112	0.000445442	0.00610511	0.00499642	Aurka/Ccnb1/Ccnb2/Cdc20/Cdk1/Edn1/Fbxo5/Kif20a/Trip13	9	-2.33333
BP	GO:0080164	regulation of nitric oxide metabolic process	9/523	79/18112	0.000445442	0.00610511	0.00499642	Aif1/Arg2/Clec7a/Il6/Itgb2/Ptx3/RGD1565355/Tlr2/Tmem106a	9	-2.33333
BP	GO:0045931	positive regulation of mitotic cell cycle	12/523	132/18112	0.000447198	0.00610511	0.00499642	Aif1/Birc5/Ccnb1/Cdca5/Cdk1/Cdt1/Cenpe/Dtl/Fbxo5/Lgmn/Rad51b/Stil	12	-3.4641
BP	GO:0030099	myeloid cell differentiation	26/523	438/18112	0.000447545	0.00610511	0.00499642	Adipoq/Ahsp/Alas2/Cd300lf/Cdkn2b/Clec5a/Csf1r/Csf3r/Fcer1g/Gpr183/Hba-a1/Hbb/Hmgb2/Isg15/Itgam/Lilrb4/Lrrc17/Mturn/Ncapg2/Pirb/Rbp1/Tlr2/Tnfaip6/Tnfsf9/Trem2/Tyrobp	26	-2.35339
BP	GO:0055094	response to lipoprotein particle	6/523	35/18112	0.000448282	0.00610511	0.00499642	Cd68/Fcer1g/Itgb2/Mmp9/RGD1565355/Trem2	6	-2.44949
BP	GO:0007131	reciprocal meiotic recombination	7/523	49/18112	0.000482788	0.00649583	0.00531618	Brip1/Eme1/Fancd2/Rad51/Rad54b/Top2a/Trip13	7	-2.64575
BP	GO:0045429	positive regulation of nitric oxide biosynthetic process	7/523	49/18112	0.000482788	0.00649583	0.00531618	Aif1/Clec7a/Il6/Itgb2/Ptx3/RGD1565355/Tlr2	7	-2.64575
BP	GO:0140527	reciprocal homologous recombination	7/523	49/18112	0.000482788	0.00649583	0.00531618	Brip1/Eme1/Fancd2/Rad51/Rad54b/Top2a/Trip13	7	-2.64575
BP	GO:1904646	cellular response to amyloid-beta	7/523	49/18112	0.000482788	0.00649583	0.00531618	Atp1a3/Cacnb1/Fcgr2b/Lgmn/Ngfr/RGD1565355/Trem2	7	-1.88982
BP	GO:1902750	negative regulation of cell cycle G2/M phase transition	8/523	64/18112	0.000489756	0.00656979	0.00537671	Aurkb/Brca1/Cdk1/Clspn/Dtl/Orc1/Plk1/Ticrr	8	-2.82843
BP	GO:0018212	peptidyl-tyrosine modification	24/523	393/18112	0.000491531	0.00657386	0.00538005	Adipoq/Bst1/Cass4/Cd300a/Clec4a/Clec7a/Csf1r/Epha3/Fcgr1a/Fgr/Hgf/Il18/Il6/Itgb2/Lilra5/Lilrb4/Matk/Melk/Ncapg2/RGD1565355/Thbs4/Trem2/Ttk/Vtn	24	-4.08248
BP	GO:0002675	positive regulation of acute inflammatory response	6/523	36/18112	0.000524968	0.00693796	0.00567802	Adam8/Alox5ap/Ccr5/Fcer1g/Fcgr1a/Il6	6	-2.44949
BP	GO:0032467	positive regulation of cytokinesis	6/523	36/18112	0.000524968	0.00693796	0.00567802	Aurkb/Cit/Kif14/Kif20b/Kif23/Racgap1	6	-2.44949
BP	GO:0033032	regulation of myeloid cell apoptotic process	6/523	36/18112	0.000524968	0.00693796	0.00567802	Adipoq/Ccr5/Clec5a/Fcer1g/Fcgr2b/Il18	6	-1.63299
BP	GO:0043302	positive regulation of leukocyte degranulation	6/523	36/18112	0.000524968	0.00693796	0.00567802	Adora2b/Fcer1g/Fgr/Itgam/Itgb2/Ms4a2	6	-1.63299
BP	GO:0071356	cellular response to tumor necrosis factor	18/523	258/18112	0.000531608	0.007005	0.00573288	Adipoq/Bdnf/Brca1/Ccl11/Ccl12/Ccl2/Ccl6/Ccl7/Ccl9/Chi3l1/Edn1/Has2/Il18/Il6/Mmp9/Reg3b/Tnfrsf1b/Traip	18	-2.82843
BP	GO:0001781	neutrophil apoptotic process	4/523	14/18112	0.000546286	0.00707785	0.00579251	Fcgr2b/Il18/Il6/Itgam	4	-2
BP	GO:0006271	DNA strand elongation involved in DNA replication	4/523	14/18112	0.000546286	0.00707785	0.00579251	Gins1/Mcm3/Mcm4/Pole	4	-2
BP	GO:0043301	negative regulation of leukocyte degranulation	4/523	14/18112	0.000546286	0.00707785	0.00579251	Cd300a/Cd84/Hmox1/Lgals9	4	-2
BP	GO:0035825	homologous recombination	7/523	50/18112	0.000547616	0.00707785	0.00579251	Brip1/Eme1/Fancd2/Rad51/Rad54b/Top2a/Trip13	7	-2.64575
BP	GO:0045005	DNA-templated DNA replication maintenance of fidelity	7/523	50/18112	0.000547616	0.00707785	0.00579251	Eme1/Gen1/Mms22l/Pole/Rad51/Tonsl/Traip	7	-2.64575
BP	GO:0071219	cellular response to molecule of bacterial origin	21/523	326/18112	0.000548013	0.00707785	0.00579251	Arg2/Ccl2/Ccr5/Cd180/Cd68/Cd84/Fcgr2b/Hmgb2/Il18/Il6/Lbp/Mmp9/Mrc1/RGD1565355/Scimp/Tlr2/Tlr9/Tnfrsf1b/Trem1/Trem2/Vim	21	-4.14614
BP	GO:0002526	acute inflammatory response	12/523	135/18112	0.000548228	0.00707785	0.00579251	Adam8/Alox5ap/Ccr5/Epha3/Fcer1g/Fcgr1a/Fcgr2b/Il6/Lbp/Reg3b/Reg3g/Trem1	12	-3.4641
BP	GO:0050730	regulation of peptidyl-tyrosine phosphorylation	19/523	282/18112	0.000577819	0.00743838	0.00608757	Adipoq/Bst1/Cass4/Cd300a/Clec4a/Clec7a/Csf1r/Fcgr1a/Hgf/Il18/Il6/Itgb2/Lilra5/Lilrb4/Ncapg2/RGD1565355/Thbs4/Trem2/Vtn	19	-3.44124
BP	GO:0044818	mitotic G2/M transition checkpoint	7/523	51/18112	0.00061918	0.00794059	0.00649857	Brca1/Cdk1/Clspn/Dtl/Orc1/Plk1/Ticrr	7	-2.64575
BP	GO:0061351	neural precursor cell proliferation	15/523	197/18112	0.000620386	0.00794059	0.00649857	Acsl6/Aspm/Bdnf/C5ar1/Ccr5/Ctsz/Id4/Kif14/Melk/Ngfr/Racgap1/Rassf10/Sall1/Shcbp1/Tacc3	15	-1.80739
BP	GO:0050829	defense response to Gram-negative bacterium	10/523	100/18112	0.000625248	0.00795722	0.00651218	Hmgb2/Lbp/Lyz2/Reg3b/Reg3g/Slc11a1/Ssc5d/Tlr9/Trem1/Trem2	10	-3.16228
BP	GO:0062207	regulation of pattern recognition receptor signaling pathway	10/523	100/18112	0.000625248	0.00795722	0.00651218	Cd300a/Cd300lf/Dhx58/Lbp/LOC681325/Oasl/RGD1565355/Tlr2/Tlr9/Trem2	10	-3.16228
BP	GO:0000079	regulation of cyclin-dependent protein serine/threonine kinase activity	9/523	83/18112	0.000642664	0.00813253	0.00665565	Ccna1/Ccna2/Ccnb1/Ccne1/Ccnf/Cdkn2b/Cks2/Plk1/Stil	9	-2.33333
BP	GO:0044774	mitotic DNA integrity checkpoint signaling	9/523	83/18112	0.000642664	0.00813253	0.00665565	Brca1/Cdk1/Clspn/Dtl/Eme1/Fancd2/Orc1/Plk1/Ticrr	9	-3
BP	GO:0051447	negative regulation of meiotic cell cycle	5/523	25/18112	0.000648194	0.00817933	0.00669396	Ccnb1/Ccnb2/Fbxo5/Trip13/Ttk	5	-2.23607
BP	GO:0021782	glial cell development	12/523	138/18112	0.00066779	0.00840287	0.0068769	C5ar1/Cntnap1/Csf1r/Gfap/Gsn/Id4/Itgam/Myoc/Phgdh/Tlr2/Trem2/Vim	12	-1.73205
BP	GO:0031960	response to corticosteroid	21/523	332/18112	0.000693699	0.00868474	0.00710759	Abcb4/Abcg2/Adipoq/Aif1/Akr1c3/Aldh3a1/Arg2/Birc5/Ccl2/Ccne1/Cybb/Edn1/H19/Hcn4/Il6/Lmnb1/Pcsk1/Sfrp4/Sult1a1/Tk1/Ucn2	21	-1.52753
BP	GO:0002218	activation of innate immune response	7/523	52/18112	0.000697968	0.00868474	0.00710759	Clec4a/Clec7a/LOC102556096/Mnda/Tlr2/Tlr9/Tyrobp	7	-2.64575
BP	GO:0032965	regulation of collagen biosynthetic process	7/523	52/18112	0.000697968	0.00868474	0.00710759	Adora2b/Ccl2/Emilin1/Il18/Il6/Serpinb7/Vim	7	-1.88982
BP	GO:0050798	activated T cell proliferation	7/523	52/18112	0.000697968	0.00868474	0.00710759	Il18/Itgam/Itgb2/Lgals9/Lilrb4/Ripk3/Tnfsf9	7	-2.64575
BP	GO:0006910	phagocytosis, recognition	6/523	38/18112	0.000708638	0.00874444	0.00715644	Clec7a/Colec10/Fcgr1a/Ptx3/RGD1565355/Trem2	6	-1.63299
BP	GO:0010573	vascular endothelial growth factor production	6/523	38/18112	0.000708638	0.00874444	0.00715644	Adora2b/Brca1/C3ar1/C5ar1/Ccl2/Il6	6	-2.44949
BP	GO:0097242	amyloid-beta clearance	6/523	38/18112	0.000708638	0.00874444	0.00715644	C5ar1/Itgam/Itgb2/Msr1/RGD1565355/Trem2	6	-2.44949
BP	GO:0001547	antral ovarian follicle growth	4/523	15/18112	0.000728018	0.00893422	0.00731176	Ccne1/Kif20a/Ptx3/Tnfaip6	4	-2
BP	GO:2000105	positive regulation of DNA-templated DNA replication	4/523	15/18112	0.000728018	0.00893422	0.00731176	Cdt1/Dbf4/E2f7/E2f8	4	-2
BP	GO:0070664	negative regulation of leukocyte proliferation	10/523	102/18112	0.000731003	0.00894627	0.00732162	Arg2/Ccl12/Cd300a/Enpp3/Fcgr2b/Lgals9/Lilrb4/Lst1/Mnda/Tyrobp	10	-2.52982
BP	GO:0070997	neuron death	26/523	454/18112	0.000762246	0.00930315	0.00761369	Adam8/Bdnf/Birc5/C5ar1/Ccl2/Ccr5/Chl1/Cit/Ctsz/Dio3/Fcgr2b/Gdf5/Hmox1/Il18/Il6/Itgam/Kif14/Lgmn/Mybl2/Ncf2/Ngfr/Reg3b/Thrb/Tnfrsf1b/Trem2/Tyrobp	26	-4.31455
BP	GO:1901989	positive regulation of cell cycle phase transition	11/523	121/18112	0.000764965	0.00931089	0.00762003	Aif1/Birc5/Ccnb1/Cdca5/Cdk1/Cdt1/Cenpe/Dtl/Fbxo5/Rad51b/Stil	11	-3.31662
BP	GO:0043523	regulation of neuron apoptotic process	19/523	289/18112	0.000776795	0.0094292	0.00771685	Adam8/Bdnf/Birc5/C5ar1/Ccl2/Chl1/Ctsz/Gdf5/Hmox1/Il18/Itgam/Kif14/Lgmn/Mybl2/Ncf2/Ngfr/Reg3b/Trem2/Tyrobp	19	-3.90007
BP	GO:0010742	macrophage derived foam cell differentiation	5/523	26/18112	0.000783657	0.0094867	0.00776391	Adipoq/Il18/Msr1/RGD1565355/Soat1	5	-1.34164
BP	GO:0034121	regulation of toll-like receptor signaling pathway	8/523	69/18112	0.000815946	0.00981446	0.00803215	Cd300a/Cd300lf/Lbp/LOC681325/RGD1565355/Tlr2/Tlr9/Trem2	8	-2.82843
BP	GO:0007095	mitotic G2 DNA damage checkpoint signaling	6/523	39/18112	0.000817323	0.00981446	0.00803215	Brca1/Cdk1/Clspn/Dtl/Plk1/Ticrr	6	-2.44949
BP	GO:1902624	positive regulation of neutrophil migration	6/523	39/18112	0.000817323	0.00981446	0.00803215	Adam8/C3ar1/C5ar1/Edn1/Lbp/Thbs4	6	-1.63299
BP	GO:1904029	regulation of cyclin-dependent protein kinase activity	9/523	86/18112	0.000833213	0.00997845	0.00816636	Ccna1/Ccna2/Ccnb1/Ccne1/Ccnf/Cdkn2b/Cks2/Plk1/Stil	9	-2.33333
BP	GO:0042063	gliogenesis	23/523	385/18112	0.000861531	0.01029	0.00842132	C5ar1/Ccl2/Cdkn2b/Cntnap1/Csf1r/Fgf5/Gap43/Gfap/Gpr183/Gsn/Id4/Il6/Itgam/Klf15/Myoc/P2ry12/Phgdh/Tlr2/Tnfrsf1b/Trem2/Vcan/Vim/Vtn	23	-2.29366
BP	GO:0045766	positive regulation of angiogenesis	14/523	184/18112	0.000938019	0.0110357	0.00903159	Adam12/Brca1/C3ar1/C5ar1/C6/Ccl11/Ccr3/Chi3l1/Cybb/Emilin1/Hgf/Hmox1/Itgb2/Mmp9	14	-3.74166
BP	GO:1904018	positive regulation of vasculature development	14/523	184/18112	0.000938019	0.0110357	0.00903159	Adam12/Brca1/C3ar1/C5ar1/C6/Ccl11/Ccr3/Chi3l1/Cybb/Emilin1/Hgf/Hmox1/Itgb2/Mmp9	14	-3.74166
BP	GO:0002888	positive regulation of myeloid leukocyte mediated immunity	5/523	27/18112	0.000939163	0.0110357	0.00903159	Fcer1g/Fcgr1a/Itgam/Itgb2/Tyrobp	5	-2.23607
BP	GO:0010575	positive regulation of vascular endothelial growth factor production	5/523	27/18112	0.000939163	0.0110357	0.00903159	Adora2b/Brca1/C3ar1/C5ar1/Il6	5	-2.23607
BP	GO:0042573	retinoic acid metabolic process	5/523	27/18112	0.000939163	0.0110357	0.00903159	Adh6a/Akr1c3/Aldh1a3/Cyp26b1/Rbp1	5	0.447214
BP	GO:0090077	foam cell differentiation	5/523	27/18112	0.000939163	0.0110357	0.00903159	Adipoq/Il18/Msr1/RGD1565355/Soat1	5	-1.34164
BP	GO:0002468	dendritic cell antigen processing and presentation	4/523	16/18112	0.000948668	0.0110357	0.00903159	Cd68/Clec4a/Clec4a3/Slc11a1	4	-2
BP	GO:0015671	oxygen transport	4/523	16/18112	0.000948668	0.0110357	0.00903159	Hba-a1/Hbb/Hbb-b1/LOC100134871	4	2
BP	GO:0051782	negative regulation of cell division	4/523	16/18112	0.000948668	0.0110357	0.00903159	Aspm/Aurkb/E2f7/E2f8	4	-2
BP	GO:0071639	positive regulation of monocyte chemotactic protein-1 production	4/523	16/18112	0.000948668	0.0110357	0.00903159	Adipoq/Cd84/Clec7a/Lgals9	4	-1
BP	GO:0050670	regulation of lymphocyte proliferation	17/523	249/18112	0.00095563	0.0110878	0.00907424	Aif1/Arg2/Bst1/Cd300a/Fcgr2b/Gpr183/Il18/Il6/Lgals9/Lilrb4/Lst1/Mnda/Ripk3/Tlr9/Tnfrsf1b/Tnfsf9/Tyrobp	17	-3.63803
BP	GO:0002532	production of molecular mediator involved in inflammatory response	9/523	88/18112	0.000984044	0.0113879	0.00931984	Alox5ap/Cd300a/Clec7a/Fcer1g/Il6/Lbp/Lilrb4/Pld4/Trem2	9	-3
BP	GO:0002822	regulation of adaptive immune response based on somatic recombination of immune receptors built from immunoglobulin superfamily domains	15/523	207/18112	0.00103082	0.0118984	0.00973761	Clec4a/Clec7a/Fcer1g/Fcgr1a/Fcgr2b/Il18/Il1rl1/Il6/Lilrb4/Ripk3/RT1-T24-1/RT1-T24-3/Slc11a1/Tnfrsf1b/Trem2	15	-3.87298
BP	GO:0002250	adaptive immune response	24/523	415/18112	0.00105047	0.012094	0.00989769	Adgre1/Arg2/C3ar1/C6/Clec4a/Clec4d/Clec7a/Exo1/Fcer1g/Fcgr1a/Fcgr2b/Gpr183/Il18/Il1rl1/Il6/Lilrb4/Pirb/Raet1e/Ripk3/RT1-T24-1/RT1-T24-3/Slc11a1/Tnfrsf1b/Trem2	24	-4.49073
BP	GO:0050830	defense response to Gram-positive bacterium	11/523	126/18112	0.00107031	0.0122884	0.0100569	C5ar1/Fgr/Hmgb2/Lbp/Lyz2/Myo1f/Reg3b/Reg3g/RGD1565355/Ssc5d/Tlr2	11	-3.31662
BP	GO:0031297	replication fork processing	6/523	41/18112	0.00107287	0.0122884	0.0100569	Eme1/Gen1/Mms22l/Rad51/Tonsl/Traip	6	-2.44949
BP	GO:0002695	negative regulation of leukocyte activation	15/523	208/18112	0.00108223	0.012364	0.0101187	Arg2/Cd300a/Cd300lf/Cd37/Cd84/Enpp3/Fcgr2b/Fgr/Hmox1/Lgals9/Lilrb4/Lst1/Mnda/Tnfaip8l2/Tyrobp	15	-3.35659
BP	GO:0006925	inflammatory cell apoptotic process	5/523	28/18112	0.00111649	0.0126904	0.0103858	Ccr5/Fcgr2b/Il18/Il6/Itgam	5	-2.23607
BP	GO:0090023	positive regulation of neutrophil chemotaxis	5/523	28/18112	0.00111649	0.0126904	0.0103858	C3ar1/C5ar1/Edn1/Lbp/Thbs4	5	-1.34164
BP	GO:0044703	multi-organism reproductive process	20/523	322/18112	0.00115062	0.0130452	0.0106762	Abcg2/Adra2c/Akr1c3/Alas2/Arg2/Arntl/Ccl2/Edn1/Endou/Hpgd/Lgals9/Mmp9/Nrk/Pnoc/Reg3b/Rxfp1/Sfrp4/Timp1/Tk1/Vim	20	-0.447214
BP	GO:0000076	DNA replication checkpoint signaling	4/523	17/18112	0.00121245	0.013574	0.0111089	Cdt1/Clspn/Orc1/Ticrr	4	-2
BP	GO:0002730	regulation of dendritic cell cytokine production	4/523	17/18112	0.00121245	0.013574	0.0111089	Clec7a/Scimp/Tlr2/Tlr9	4	-2
BP	GO:0090231	regulation of spindle checkpoint	4/523	17/18112	0.00121245	0.013574	0.0111089	Ccnb1/Cdt1/Gen1/Mad2l1	4	-2
BP	GO:0090266	regulation of mitotic cell cycle spindle assembly checkpoint	4/523	17/18112	0.00121245	0.013574	0.0111089	Ccnb1/Cdt1/Gen1/Mad2l1	4	-2
BP	GO:1903504	regulation of mitotic spindle checkpoint	4/523	17/18112	0.00121245	0.013574	0.0111089	Ccnb1/Cdt1/Gen1/Mad2l1	4	-2
BP	GO:0051653	spindle localization	7/523	57/18112	0.00121866	0.0136082	0.0111369	Aspm/Cenpa/Mad2l1/Nusap1/Plk1/Sapcd2/Spag5	7	-2.64575
BP	GO:0002474	antigen processing and presentation of peptide antigen via MHC class I	6/523	42/18112	0.0012216	0.0136082	0.0111369	Clec4a/Clec4a3/Fcer1g/Fcgr1a/RT1-T24-1/RT1-T24-3	6	-2.44949
BP	GO:0001909	leukocyte mediated cytotoxicity	12/523	148/18112	0.00123508	0.0137241	0.0112318	Ccl2/Fcgr1a/Il18/Itgam/Lgals9/Ncr3/Raet1e/Ripk3/RT1-T24-1/RT1-T24-3/Trem1/Tyrobp	12	-3.4641
BP	GO:0007249	I-kappaB kinase/NF-kappaB signaling	18/523	278/18112	0.00125678	0.0139306	0.0114008	Adipoq/Clec4a/Clec4d/Clec7a/Edn1/Hmox1/Htr2b/Il1rl1/Lgals9/Lilrb4/RGD1565355/Ripk3/Tlr2/Tlr7/Tlr8/Tlr9/Tmem106a/Trem2	18	-3.29983
BP	GO:0045428	regulation of nitric oxide biosynthetic process	8/523	74/18112	0.00129738	0.0143451	0.01174	Aif1/Arg2/Clec7a/Il6/Itgb2/Ptx3/RGD1565355/Tlr2	8	-2.12132
BP	GO:0007064	mitotic sister chromatid cohesion	5/523	29/18112	0.00131744	0.014495	0.0118627	Cdc20/Cdca5/Dscc1/Pttg1/Sgo1	5	-2.23607
BP	GO:0010971	positive regulation of G2/M transition of mitotic cell cycle	5/523	29/18112	0.00131744	0.014495	0.0118627	Ccnb1/Cdk1/Dtl/Fbxo5/Rad51b	5	-2.23607
BP	GO:0032355	response to estradiol	17/523	257/18112	0.00134906	0.0147669	0.0120852	Abcg2/Aurka/Brca1/Ccl2/Ccna2/Ccne1/Dhh/Fcgr1a/Fcgr2b/Hpgd/Il6/Kif18a/Mmp9/Reg3b/Sfrp4/Slc6a1/Vim	17	-4.12311
BP	GO:0002673	regulation of acute inflammatory response	7/523	58/18112	0.00135207	0.0147669	0.0120852	Adam8/Alox5ap/Ccr5/Fcer1g/Fcgr1a/Fcgr2b/Il6	7	-2.64575
BP	GO:0031646	positive regulation of nervous system process	7/523	58/18112	0.00135207	0.0147669	0.0120852	Abat/Fcgr1a/Hgf/Il6/Ngfr/Ntsr1/Tnfrsf1b	7	-1.13389
BP	GO:0000302	response to reactive oxygen species	18/523	281/18112	0.00141732	0.0154357	0.0126325	Akr1c3/Cdk1/Edn1/Fkbp1b/Hbb/Hgf/Hk3/Hmox1/Il18/Il6/Mmp9/Nptxr/Olr1/Ptprn/Reg3b/RGD1565355/Ripk3/Sod3	18	-2.35702
BP	GO:0070555	response to interleukin-1	13/523	171/18112	0.0014202	0.0154357	0.0126325	Ccl11/Ccl12/Ccl2/Ccl6/Ccl7/Ccl9/Chi3l1/Edn1/Has2/Il6/Lgals9/Mmp9/Pcsk1	13	-3.05085
BP	GO:0046209	nitric oxide metabolic process	9/523	93/18112	0.00145956	0.0158249	0.0129511	Aif1/Arg2/Clec7a/Il6/Itgb2/Ptx3/RGD1565355/Tlr2/Tmem106a	9	-2.33333
BP	GO:0060100	positive regulation of phagocytosis, engulfment	4/523	18/18112	0.00152357	0.0164391	0.0134537	Fcgr1a/Lbp/RGD1565355/Trem2	4	-2
BP	GO:1905155	positive regulation of membrane invagination	4/523	18/18112	0.00152357	0.0164391	0.0134537	Fcgr1a/Lbp/RGD1565355/Trem2	4	-2
BP	GO:0001889	liver development	17/523	260/18112	0.00152831	0.0164505	0.0134631	Alas2/Aurka/Ccne1/Cdkn2b/Cit/E2f7/E2f8/Foxm1/H19/Hgf/Hmox1/Il18/Il6/Lbp/Mki67/Tk1/Vtn	17	-2.66789
BP	GO:0002460	adaptive immune response based on somatic recombination of immune receptors built from immunoglobulin superfamily domains	20/523	330/18112	0.00154373	0.0165382	0.0135348	C3ar1/C6/Clec4a/Clec7a/Exo1/Fcer1g/Fcgr1a/Fcgr2b/Il18/Il1rl1/Il6/Lilrb4/Pirb/Raet1e/Ripk3/RT1-T24-1/RT1-T24-3/Slc11a1/Tnfrsf1b/Trem2	20	-4.47214
BP	GO:0071624	positive regulation of granulocyte chemotaxis	5/523	30/18112	0.00154386	0.0165382	0.0135348	C3ar1/C5ar1/Edn1/Lbp/Thbs4	5	-1.34164
BP	GO:0031341	regulation of cell killing	11/523	132/18112	0.00156279	0.0166939	0.0136623	Ccl2/Ccr5/Clec7a/Itgam/Lgals9/Ncr3/Raet1e/Ripk3/RT1-T24-1/RT1-T24-3/Tyrobp	11	-3.31662
BP	GO:0001774	microglial cell activation	6/523	44/18112	0.00156587	0.0166939	0.0136623	C5ar1/Itgam/Tlr2/Tlr9/Trem2/Tyrobp	6	-2.44949
BP	GO:0031343	positive regulation of cell killing	9/523	94/18112	0.00157378	0.0167383	0.0136986	Ccl2/Ccr5/Clec7a/Itgam/Ncr3/Raet1e/RT1-T24-1/RT1-T24-3/Tyrobp	9	-3
BP	GO:0034612	response to tumor necrosis factor	18/523	284/18112	0.00159493	0.0168906	0.0138232	Adipoq/Bdnf/Brca1/Ccl11/Ccl12/Ccl2/Ccl6/Ccl7/Ccl9/Chi3l1/Edn1/Has2/Il18/Il6/Mmp9/Reg3b/Tnfrsf1b/Traip	18	-2.82843
BP	GO:0007568	aging	22/523	379/18112	0.00159566	0.0168906	0.0138232	Abat/Abcg2/Adrb3/Aldh3a1/Aurkb/Bdnf/Ccl2/Ccr5/Cd68/Cdkn2b/Edn1/Gsn/Ifi27l2b/Il6/Itgb2/Krt14/Mmp9/Ncf2/Timp1/Tnfrsf1b/Top2a/Vim	22	-1.70561
BP	GO:0050832	defense response to fungus	7/523	60/18112	0.00165293	0.0174554	0.0142855	Clec4a/Clec4a1/Clec4a2/Clec4a3/Clec4d/Clec4e/Clec7a	7	-2.64575
BP	GO:0032479	regulation of type I interferon production	9/523	95/18112	0.00169506	0.0177743	0.0145464	Dhx58/Hmgb2/Isg15/Oas2/Tlr2/Tlr7/Tlr8/Tlr9/Traip	9	-3
BP	GO:0032606	type I interferon production	9/523	95/18112	0.00169506	0.0177743	0.0145464	Dhx58/Hmgb2/Isg15/Oas2/Tlr2/Tlr7/Tlr8/Tlr9/Traip	9	-3
BP	GO:2001057	reactive nitrogen species metabolic process	9/523	95/18112	0.00169506	0.0177743	0.0145464	Aif1/Arg2/Clec7a/Il6/Itgb2/Ptx3/RGD1565355/Tlr2/Tmem106a	9	-2.33333
BP	GO:0019882	antigen processing and presentation	10/523	114/18112	0.00171914	0.0179846	0.0147186	Cd68/Clec4a/Clec4a3/Fcer1g/Fcgr1a/Fcgr2b/RT1-T24-1/RT1-T24-3/Slc11a1/Trem2	10	-3.16228
BP	GO:0002429	immune response-activating cell surface receptor signaling pathway	15/523	218/18112	0.00172645	0.0179853	0.0147192	Blnk/C3ar1/C5ar1/Cd300a/Clec4a/Clec7a/Fcer1g/Fcgr2b/Lilrb4/Mnda/Ncr3/Nfam1/Themis2/Tlr2/Tyrobp	15	-3.87298
BP	GO:0061008	hepaticobiliary system development	17/523	263/18112	0.00172727	0.0179853	0.0147192	Alas2/Aurka/Ccne1/Cdkn2b/Cit/E2f7/E2f8/Foxm1/H19/Hgf/Hmox1/Il18/Il6/Lbp/Mki67/Tk1/Vtn	17	-2.66789
BP	GO:1903706	regulation of hemopoiesis	23/523	406/18112	0.00173183	0.0179909	0.0147237	Adam8/Adipoq/Csf1r/Csf3r/Cyp26b1/Fancd2/Hmgb2/Il18/Il6/Isg15/Itgam/Lgals9/Lilrb4/Lrrc17/Mturn/Nfam1/Pirb/Rbp1/Tlr9/Tnfaip6/Tnfsf9/Trem2/Tyrobp	23	-3.54475
BP	GO:0051249	regulation of lymphocyte activation	26/523	481/18112	0.00173596	0.017992	0.0147246	Adam8/Aif1/Arg2/Bst1/Ccl2/Cd300a/Clec7a/Cyp26b1/Fancd2/Fcgr2b/Fgr/Gpr183/Il18/Il6/Lgals9/Lilrb4/Lst1/Mnda/Nfam1/Ripk3/Themis2/Tlr9/Tnfaip8l2/Tnfrsf1b/Tnfsf9/Tyrobp	26	-4.31455
BP	GO:0051607	defense response to virus	17/523	264/18112	0.00179825	0.0185944	0.0152177	Apobec1/Cd37/Dhx58/Ifit2/Ifit3/Il6/Isg15/Mx1/Oas1b/Oas2/Oasl/Ripk3/Rtp4/Tlr2/Tlr7/Tlr8/Tlr9	17	-4.12311
BP	GO:0002757	immune response-activating signal transduction	15/523	219/18112	0.00180558	0.0186271	0.0152444	Blnk/C3ar1/C5ar1/Cd300a/Clec4a/Clec7a/Fcer1g/Fcgr2b/Lilrb4/Mnda/Ncr3/Nfam1/Themis2/Tlr2/Tyrobp	15	-3.87298
BP	GO:0140546	defense response to symbiont	17/523	265/18112	0.00187167	0.0192521	0.0157559	Apobec1/Cd37/Dhx58/Ifit2/Ifit3/Il6/Isg15/Mx1/Oas1b/Oas2/Oasl/Ripk3/Rtp4/Tlr2/Tlr7/Tlr8/Tlr9	17	-4.12311
BP	GO:0001878	response to yeast	4/523	19/18112	0.0018862	0.0192521	0.0157559	Clec4a/Clec7a/Il6/Ptx3	4	-2
BP	GO:0010878	cholesterol storage	4/523	19/18112	0.0018862	0.0192521	0.0157559	Msr1/RGD1565355/Soat1/Trem2	4	-2
BP	GO:0060707	trophoblast giant cell differentiation	4/523	19/18112	0.0018862	0.0192521	0.0157559	E2f7/E2f8/Plk4/Snai1	4	-2
BP	GO:0002819	regulation of adaptive immune response	15/523	220/18112	0.00188772	0.0192521	0.0157559	Clec4a/Clec7a/Fcer1g/Fcgr1a/Fcgr2b/Il18/Il1rl1/Il6/Lilrb4/Ripk3/RT1-T24-1/RT1-T24-3/Slc11a1/Tnfrsf1b/Trem2	15	-3.87298
BP	GO:0034599	cellular response to oxidative stress	20/523	336/18112	0.00190887	0.0193794	0.0158601	Aif1/Akr1c3/Arntl/Cdk1/Edn1/Fancd2/Hgf/Hk3/Hmox1/Il18/Il6/Itgam/Melk/Mmp9/Ngfr/Reg3b/RGD1565355/Ripk3/Sod3/Trem2	20	-2.68328
BP	GO:0044706	multi-multicellular organism process	20/523	336/18112	0.00190887	0.0193794	0.0158601	Abcg2/Adra2c/Akr1c3/Alas2/Arg2/Arntl/Ccl2/Edn1/Endou/Hpgd/Lgals9/Mmp9/Nrk/Pnoc/Reg3b/Rxfp1/Sfrp4/Timp1/Tk1/Vim	20	-0.447214
BP	GO:0002700	regulation of production of molecular mediator of immune response	13/523	177/18112	0.00193425	0.0195925	0.0160345	Cd37/Clec7a/Fcer1g/Fcgr2b/Hmox1/Il18/Il6/Lilrb4/RGD1565355/Scimp/Tlr2/Tlr9/Tnfrsf1b	13	-3.60555
BP	GO:0030316	osteoclast differentiation	10/523	116/18112	0.0019581	0.0197892	0.0161955	Cd300lf/Csf1r/Fcer1g/Gpr183/Lilrb4/Lrrc17/Pirb/Tnfaip6/Trem2/Tyrobp	10	-3.16228
BP	GO:0044773	mitotic DNA damage checkpoint signaling	8/523	79/18112	0.00198156	0.0199361	0.0163157	Brca1/Cdk1/Clspn/Dtl/Eme1/Fancd2/Plk1/Ticrr	8	-2.82843
BP	GO:0045123	cellular extravasation	8/523	79/18112	0.00198156	0.0199361	0.0163157	Adam8/Ccl2/Cxcl12/Itgam/Itgb2/Ripk3/Selp/Trem1	8	-2.82843
BP	GO:0032964	collagen biosynthetic process	7/523	62/18112	0.00200341	0.0201107	0.0164586	Adora2b/Ccl2/Emilin1/Il18/Il6/Serpinb7/Vim	7	-1.88982
BP	GO:0030198	extracellular matrix organization	19/523	314/18112	0.00203835	0.0204155	0.016708	Adamts16/Adamts4/Col18a1/Col19a1/Csgalnact1/Emilin1/Fap/Fkbp10/Fmod/Gfap/Has2/Il6/Itga8/Mmp9/Ntn4/Ptx3/Rxfp1/Tnfrsf1b/Vtn	19	-1.14708
BP	GO:0002523	leukocyte migration involved in inflammatory response	5/523	32/18112	0.00208066	0.0207462	0.0169787	Adam8/Ccl2/Itgam/Itgb2/Lbp	5	-2.23607
BP	GO:1902751	positive regulation of cell cycle G2/M phase transition	5/523	32/18112	0.00208066	0.0207462	0.0169787	Ccnb1/Cdk1/Dtl/Fbxo5/Rad51b	5	-2.23607
BP	GO:0003014	renal system process	11/523	137/18112	0.00210261	0.020833	0.0170497	Abcg2/Adipoq/Anpep/Edn1/Gsn/Has2/Hbb/Lgmn/Olr59/Ptpro/Sctr	11	-0.301511
BP	GO:0071347	cellular response to interleukin-1	11/523	137/18112	0.00210261	0.020833	0.0170497	Ccl11/Ccl12/Ccl2/Ccl6/Ccl7/Ccl9/Chi3l1/Edn1/Has2/Il6/Mmp9	11	-2.7136
BP	GO:0001938	positive regulation of endothelial cell proliferation	9/523	98/18112	0.00210443	0.020833	0.0170497	Adora2b/Ccl11/Ccl2/Ccr3/Cxcl12/Hmgb2/Hmox1/Htr2b/Thbs4	9	-3
BP	GO:0043062	extracellular structure organization	19/523	315/18112	0.00211269	0.020833	0.0170497	Adamts16/Adamts4/Col18a1/Col19a1/Csgalnact1/Emilin1/Fap/Fkbp10/Fmod/Gfap/Has2/Il6/Itga8/Mmp9/Ntn4/Ptx3/Rxfp1/Tnfrsf1b/Vtn	19	-1.14708
BP	GO:0071222	cellular response to lipopolysaccharide	19/523	315/18112	0.00211269	0.020833	0.0170497	Arg2/Ccl2/Ccr5/Cd180/Cd68/Cd84/Fcgr2b/Hmgb2/Il18/Il6/Lbp/Mmp9/Mrc1/RGD1565355/Scimp/Tlr9/Tnfrsf1b/Trem1/Vim	19	-3.90007
BP	GO:0045229	external encapsulating structure organization	19/523	316/18112	0.00218929	0.0215409	0.0176291	Adamts16/Adamts4/Col18a1/Col19a1/Csgalnact1/Emilin1/Fap/Fkbp10/Fmod/Gfap/Has2/Il6/Itga8/Mmp9/Ntn4/Ptx3/Rxfp1/Tnfrsf1b/Vtn	19	-1.14708
BP	GO:0001666	response to hypoxia	24/523	439/18112	0.00221971	0.0217782	0.0178233	Abat/Acsl6/Adam8/Adipoq/Alas2/Aldh3a1/Arg2/Bdnf/Brip1/Ccl2/Ccna2/Ccnb1/Cxcl12/Cybb/Dio3/Edn1/Hmox1/Il18/Mmp9/Sod3/Tacc3/Tlr2/Trem2/Ucn2	24	-1.63299
BP	GO:0001776	leukocyte homeostasis	10/523	118/18112	0.00222316	0.0217782	0.0178233	Ccnb2/Fcer1g/Fcgr2b/Gpr183/Il18/Il6/Itgam/Lgals9/Pirb/Ripk3	10	-3.16228
BP	GO:0002407	dendritic cell chemotaxis	4/523	20/18112	0.00230447	0.0224762	0.0183945	Gpr183/Lgals9/Retnlg/Slamf9	4	-2
BP	GO:0098543	detection of other organism	4/523	20/18112	0.00230447	0.0224762	0.0183945	Clec4a/Clec7a/Ssc5d/Tlr2	4	-2
BP	GO:0051090	regulation of DNA-binding transcription factor activity	24/523	441/18112	0.00235426	0.0229118	0.018751	Adam8/Bdnf/Bhlhe40/Cd84/Clec7a/Edn1/Fancd2/Fcgr2b/Hmox1/Il18/Il6/Itgb2/Lgals9/Mturn/Nfam1/Ntsr1/Nwd1/RGD1565355/Ripk3/Sfrp4/Tacc3/Tlr2/Tlr9/Traip	24	-2.85774
BP	GO:0002478	antigen processing and presentation of exogenous peptide antigen	5/523	33/18112	0.00239485	0.0232056	0.0189915	Clec4a/Clec4a3/Fcer1g/Fcgr1a/Fcgr2b	5	-2.23607
BP	GO:0010758	regulation of macrophage chemotaxis	5/523	33/18112	0.00239485	0.0232056	0.0189915	C3ar1/C5ar1/Ccl2/Csf1r/Trem1	5	-2.23607
BP	GO:2000241	regulation of reproductive process	15/523	226/18112	0.00244864	0.0235941	0.0193094	Aspm/Aurka/Ccnb1/Ccnb2/Cdc20/Cdk1/Fbxo5/Il18/Nrk/Rspo1/Sgo2/Snai1/Timp1/Trip13/Ttk	15	-3.35659
BP	GO:0032621	interleukin-18 production	3/523	10/18112	0.00246868	0.0235941	0.0193094	Cd84/Tlr2/Tlr9	3	-1.73205
BP	GO:0032661	regulation of interleukin-18 production	3/523	10/18112	0.00246868	0.0235941	0.0193094	Cd84/Tlr2/Tlr9	3	-1.73205
BP	GO:1903054	negative regulation of extracellular matrix organization	3/523	10/18112	0.00246868	0.0235941	0.0193094	Emilin1/Fap/Tnfrsf1b	3	-1.73205
BP	GO:0002269	leukocyte activation involved in inflammatory response	6/523	48/18112	0.00247041	0.0235941	0.0193094	C5ar1/Itgam/Tlr2/Tlr9/Trem2/Tyrobp	6	-2.44949
BP	GO:0048017	inositol lipid-mediated signaling	13/523	182/18112	0.00247192	0.0235941	0.0193094	Adap2/Cep55/Csf1r/Edn1/Fgr/Gsn/Hgf/Htr2b/Il18/Myoc/Pik3r5/Selp/Trem2	13	-1.94145
BP	GO:0050777	negative regulation of immune response	13/523	182/18112	0.00247192	0.0235941	0.0193094	Arg2/Cd300a/Cd84/Dhx58/Enpp3/Fcgr2b/Hmox1/Il1rl1/Isg15/Lgals9/Lilrb4/Trem2/Usp18	13	-3.05085
BP	GO:0048661	positive regulation of smooth muscle cell proliferation	10/523	120/18112	0.00251634	0.0239669	0.0196145	Aif1/C3ar1/Edn1/Fgf9/Hmox1/Hpgd/Il18/Il6/Mmp9/Orc1	10	-1.89737
BP	GO:1902105	regulation of leukocyte differentiation	19/523	322/18112	0.00269974	0.025659	0.0209993	Adam8/Adipoq/Csf1r/Cyp26b1/Fancd2/Il18/Il6/Itgam/Lgals9/Lilrb4/Lrrc17/Nfam1/Pirb/Rbp1/Tlr9/Tnfaip6/Tnfsf9/Trem2/Tyrobp	19	-3.44124
BP	GO:0030889	negative regulation of B cell proliferation	4/523	21/18112	0.00278244	0.0263889	0.0215967	Cd300a/Fcgr2b/Mnda/Tyrobp	4	-2
BP	GO:0050731	positive regulation of peptidyl-tyrosine phosphorylation	14/523	207/18112	0.00283922	0.0268182	0.021948	Adipoq/Cass4/Clec4a/Clec7a/Csf1r/Fcgr1a/Hgf/Il18/Il6/Lilra5/RGD1565355/Thbs4/Trem2/Vtn	14	-2.67261
BP	GO:0031570	DNA integrity checkpoint signaling	10/523	122/18112	0.00283972	0.0268182	0.021948	Brca1/Cdk1/Cdt1/Clspn/Dtl/Eme1/Fancd2/Orc1/Plk1/Ticrr	10	-3.16228
BP	GO:0006898	receptor-mediated endocytosis	16/523	253/18112	0.00289726	0.0273039	0.0223455	Adipoq/Cd300a/Fcer1g/Fcgr1a/Fcgr2b/Htr2b/Itgam/Itgb2/Lilrb4/Mrc1/Msr1/RGD1565355/Rspo1/Sfrp4/Siglec1/Vtn	16	-2.5
BP	GO:0046686	response to cadmium ion	8/523	84/18112	0.00292241	0.027483	0.0224921	Akr1c3/Arg2/Cdk1/Cpa1/Cybb/Gsn/Hmox1/Mmp9	8	0
BP	GO:1905954	positive regulation of lipid localization	9/523	103/18112	0.0029583	0.0277621	0.0227204	Abcb4/Acsl6/Adipoq/Edn1/Il6/Msr1/Ntsr1/RGD1565355/Spp1	9	-1
BP	GO:0071900	regulation of protein serine/threonine kinase activity	21/523	374/18112	0.00299268	0.0280258	0.0229363	Adam8/Adipoq/C1qtnf9/Ccna1/Ccna2/Ccnb1/Ccne1/Ccnf/Cd300a/Cdkn2b/Cks2/Csf1r/Dbf4/Edn1/Htr2b/Lgals9/Nek10/Pik3r5/Plk1/Stil/Tlr9	21	-2.4004
BP	GO:0002706	regulation of lymphocyte mediated immunity	14/523	209/18112	0.00309742	0.0289459	0.0236893	Fcer1g/Fcgr1a/Fcgr2b/Il18/Il6/Lgals9/Lilrb4/Ncr3/Raet1e/Ripk3/RT1-T24-1/RT1-T24-3/Tnfrsf1b/Trem2	14	-3.74166
BP	GO:0031670	cellular response to nutrient	7/523	67/18112	0.00313186	0.0290853	0.0238034	Brip1/Ccne1/Cdkn2b/Folr2/Gdap1/Hmox1/Trem1	7	-1.88982
BP	GO:0072678	T cell migration	7/523	67/18112	0.00313186	0.0290853	0.0238034	Adam8/Aif1/Ccl2/Cxcl12/Gpr183/Lgals9/Ripk3	7	-2.64575
BP	GO:2000401	regulation of lymphocyte migration	7/523	67/18112	0.00313186	0.0290853	0.0238034	Adam8/Aif1/Ccl2/Ccl7/Cxcl12/Lgals9/Ripk3	7	-2.64575
BP	GO:0050728	negative regulation of inflammatory response	11/523	145/18112	0.0032734	0.0302094	0.0247233	Adipoq/Aoah/Enpp3/Fcgr2b/Hgf/Lgals9/Siglec8/Tnfaip6/Tnfaip8l2/Tnfrsf1b/Trem2	11	-2.7136
BP	GO:0002246	wound healing involved in inflammatory response	3/523	11/18112	0.00332207	0.0302094	0.0247233	Clec10a/Hmox1/Timp1	3	-1.73205
BP	GO:0022605	mammalian oogenesis stage	3/523	11/18112	0.00332207	0.0302094	0.0247233	Kif20a/Ptx3/Tnfaip6	3	-1.73205
BP	GO:0072718	response to cisplatin	3/523	11/18112	0.00332207	0.0302094	0.0247233	Hcn4/Hmox1/Rad51	3	-0.57735
BP	GO:2000425	regulation of apoptotic cell clearance	3/523	11/18112	0.00332207	0.0302094	0.0247233	Ccl2/Cd300lf/Trem2	3	-1.73205
BP	GO:0002220	innate immune response activating cell surface receptor signaling pathway	4/523	22/18112	0.00332408	0.0302094	0.0247233	Clec4a/Clec7a/Tlr2/Tyrobp	4	-2
BP	GO:0010743	regulation of macrophage derived foam cell differentiation	4/523	22/18112	0.00332408	0.0302094	0.0247233	Adipoq/Il18/Msr1/RGD1565355	4	-1
BP	GO:0015669	gas transport	4/523	22/18112	0.00332408	0.0302094	0.0247233	Hba-a1/Hbb/Hbb-b1/LOC100134871	4	2
BP	GO:0032693	negative regulation of interleukin-10 production	4/523	22/18112	0.00332408	0.0302094	0.0247233	Cd84/Fcgr2b/Lilrb4/Tyrobp	4	-2
BP	GO:1903975	regulation of glial cell migration	4/523	22/18112	0.00332408	0.0302094	0.0247233	Gpr183/P2ry12/Trem2/Vim	4	-2
BP	GO:0051384	response to glucocorticoid	18/523	304/18112	0.00332729	0.0302094	0.0247233	Abcb4/Abcg2/Adipoq/Aif1/Aldh3a1/Arg2/Birc5/Ccl2/Ccne1/Edn1/H19/Il6/Lmnb1/Pcsk1/Sfrp4/Sult1a1/Tk1/Ucn2	18	-1.88562
BP	GO:0051293	establishment of spindle localization	6/523	51/18112	0.00337158	0.0305494	0.0250016	Cenpa/Mad2l1/Nusap1/Plk1/Sapcd2/Spag5	6	-2.44949
BP	GO:0006809	nitric oxide biosynthetic process	8/523	86/18112	0.00338381	0.0305981	0.0250415	Aif1/Arg2/Clec7a/Il6/Itgb2/Ptx3/RGD1565355/Tlr2	8	-2.12132
BP	GO:2000107	negative regulation of leukocyte apoptotic process	7/523	68/18112	0.00340637	0.0307399	0.0251575	Arg2/Aurkb/Ccr5/Cxcl12/Fcer1g/Fcgr2b/Il18	7	-1.88982
BP	GO:1903531	negative regulation of secretion by cell	13/523	189/18112	0.00342492	0.030845	0.0252435	Abat/Adipoq/Cd300a/Cd84/Edn1/Fkbp1b/Hmox1/Il6/Lgals9/P2ry12/Tnfrsf1b/Ucn2/Vsnl1	13	-1.94145
BP	GO:0040001	establishment of mitotic spindle localization	5/523	36/18112	0.00354371	0.0318506	0.0260665	Cenpa/Mad2l1/Nusap1/Plk1/Sapcd2	5	-2.23607
BP	GO:0098739	import across plasma membrane	13/523	190/18112	0.00358262	0.0321356	0.0262998	Acsl6/Arg2/Atp1a3/Cacna1e/Folr2/Gfap/Hcn4/Ntsr1/P2rx5/RGD1565355/Slc36a2/Slc6a1/Slc7a5	13	-1.38675
BP	GO:0032418	lysosome localization	8/523	87/18112	0.00363471	0.0324725	0.0265755	Adora2b/Cd300a/Cd84/Fcer1g/Fgr/Hmox1/Lgals9/Ms4a2	8	-2.12132
BP	GO:1990849	vacuolar localization	8/523	87/18112	0.00363471	0.0324725	0.0265755	Adora2b/Cd300a/Cd84/Fcer1g/Fgr/Hmox1/Lgals9/Ms4a2	8	-2.12132
BP	GO:0031348	negative regulation of defense response	15/523	236/18112	0.00368666	0.0328483	0.026883	Adipoq/Aoah/Arg2/Dhx58/Enpp3/Fcgr2b/Hgf/Isg15/Lgals9/Siglec8/Tnfaip6/Tnfaip8l2/Tnfrsf1b/Trem2/Usp18	15	-2.84019
BP	GO:1901214	regulation of neuron death	22/523	406/18112	0.00369615	0.0328483	0.026883	Adam8/Bdnf/Birc5/C5ar1/Ccl2/Chl1/Ctsz/Fcgr2b/Gdf5/Hmox1/Il18/Il6/Itgam/Kif14/Lgmn/Mybl2/Ncf2/Ngfr/Reg3b/Tnfrsf1b/Trem2/Tyrobp	22	-4.26401
BP	GO:0150076	neuroinflammatory response	7/523	69/18112	0.00369884	0.0328483	0.026883	C5ar1/Itgam/Tlr2/Tlr9/Tnfrsf1b/Trem2/Tyrobp	7	-2.64575
BP	GO:0051954	positive regulation of amine transport	6/523	52/18112	0.00372031	0.0329735	0.0269855	Abat/Adora2b/Cxcl12/Ntsr1/Slc36a2/Slc6a1	6	-0.816497
BP	GO:0010212	response to ionizing radiation	13/523	192/18112	0.00391569	0.0345862	0.0283053	Apobec1/Brca1/Ccl2/Ccl7/Ccr5/Fancd2/Fignl1/Krt14/Rad51/Rad54b/Rad54l/Ticrr/Top2a	13	-3.60555
BP	GO:0002758	innate immune response-activating signal transduction	4/523	23/18112	0.00393324	0.0345862	0.0283053	Clec4a/Clec7a/Tlr2/Tyrobp	4	-2
BP	GO:0071605	monocyte chemotactic protein-1 production	4/523	23/18112	0.00393324	0.0345862	0.0283053	Adipoq/Cd84/Clec7a/Lgals9	4	-1
BP	GO:0071637	regulation of monocyte chemotactic protein-1 production	4/523	23/18112	0.00393324	0.0345862	0.0283053	Adipoq/Cd84/Clec7a/Lgals9	4	-1
BP	GO:0045765	regulation of angiogenesis	18/523	309/18112	0.00394654	0.0346349	0.0283452	Adam12/Brca1/C3ar1/C5ar1/C6/Ccl11/Ccl2/Ccr3/Cdc45/Chi3l1/Cybb/Emilin1/Hgf/Hmox1/Itgb2/Mmp9/Ngfr/Thbs4	18	-4.24264
BP	GO:1901224	positive regulation of NIK/NF-kappaB signaling	7/523	70/18112	0.00401	0.0351229	0.0287445	Edn1/Il18/Lgals9/Tlr2/Tlr7/Tlr9/Trem2	7	-1.88982
BP	GO:0045740	positive regulation of DNA replication	6/523	53/18112	0.0040951	0.0357981	0.0292971	Cdk1/Cdt1/Dbf4/E2f7/E2f8/Il6	6	-2.44949
BP	GO:0002573	myeloid leukocyte differentiation	15/523	239/18112	0.00414484	0.0361621	0.029595	Adipoq/Cd300lf/Csf1r/Fcer1g/Gpr183/Itgam/Lilrb4/Lrrc17/Pirb/Rbp1/Tlr2/Tnfaip6/Tnfsf9/Trem2/Tyrobp	15	-3.35659
BP	GO:0010001	glial cell differentiation	17/523	287/18112	0.00424713	0.0369823	0.0302663	C5ar1/Cntnap1/Csf1r/Fgf5/Gap43/Gfap/Gsn/Id4/Itgam/Klf15/Myoc/Phgdh/Tlr2/Tnfrsf1b/Trem2/Vim/Vtn	17	-1.69775
BP	GO:0002138	retinoic acid biosynthetic process	3/523	12/18112	0.00433515	0.0372874	0.030516	Akr1c3/Aldh1a3/Rbp1	3	0.57735
BP	GO:0016102	diterpenoid biosynthetic process	3/523	12/18112	0.00433515	0.0372874	0.030516	Akr1c3/Aldh1a3/Rbp1	3	0.57735
BP	GO:0042447	hormone catabolic process	3/523	12/18112	0.00433515	0.0372874	0.030516	Akr1c3/Dio3/Spp1	3	-0.57735
BP	GO:0140052	cellular response to oxidised low-density lipoprotein particle stimulus	3/523	12/18112	0.00433515	0.0372874	0.030516	Cd68/RGD1565355/Trem2	3	-1.73205
BP	GO:0002720	positive regulation of cytokine production involved in immune response	7/523	71/18112	0.0043406	0.0372874	0.030516	Clec7a/Fcer1g/Il18/Il6/RGD1565355/Scimp/Tlr2	7	-2.64575
BP	GO:0030888	regulation of B cell proliferation	7/523	71/18112	0.0043406	0.0372874	0.030516	Bst1/Cd300a/Fcgr2b/Gpr183/Mnda/Tlr9/Tyrobp	7	-2.64575
BP	GO:0071677	positive regulation of mononuclear cell migration	7/523	71/18112	0.0043406	0.0372874	0.030516	Adam8/Aif1/Ccl2/Ccl7/Cxcl12/Lgals9/Lgmn	7	-2.64575
BP	GO:0001503	ossification	23/523	438/18112	0.00444492	0.0381103	0.0311894	Clec5a/Csgalnact1/Dhh/Fbxo5/Fgf9/Fgr/Fignl1/Gdf5/Gfra4/Id4/Igsf10/Il18/Il6/Isg15/Mmp9/Mnda/Myoc/Omd/Scube3/Snai1/Spp1/Thrb/Tnfaip6	23	-1.87663
BP	GO:0006953	acute-phase response	6/523	54/18112	0.00449708	0.0382834	0.0313311	Ccr5/Epha3/Il6/Lbp/Reg3b/Reg3g	6	-2.44949
BP	GO:0032892	positive regulation of organic acid transport	6/523	54/18112	0.00449708	0.0382834	0.0313311	Abat/Acsl6/Edn1/Ntsr1/Slc36a2/Slc6a1	6	0
BP	GO:0061900	glial cell activation	6/523	54/18112	0.00449708	0.0382834	0.0313311	C5ar1/Itgam/Tlr2/Tlr9/Trem2/Tyrobp	6	-2.44949
BP	GO:0051294	establishment of spindle orientation	5/523	38/18112	0.00450084	0.0382834	0.0313311	Cenpa/Mad2l1/Plk1/Sapcd2/Spag5	5	-2.23607
BP	GO:1901342	regulation of vasculature development	18/523	313/18112	0.00450796	0.0382834	0.0313311	Adam12/Brca1/C3ar1/C5ar1/C6/Ccl11/Ccl2/Ccr3/Cdc45/Chi3l1/Cybb/Emilin1/Hgf/Hmox1/Itgb2/Mmp9/Ngfr/Thbs4	18	-4.24264
BP	GO:0001910	regulation of leukocyte mediated cytotoxicity	9/523	110/18112	0.00458868	0.0388123	0.0317639	Ccl2/Itgam/Lgals9/Ncr3/Raet1e/Ripk3/RT1-T24-1/RT1-T24-3/Tyrobp	9	-3
BP	GO:0033008	positive regulation of mast cell activation involved in immune response	4/523	24/18112	0.00461368	0.0388123	0.0317639	Adora2b/Fcer1g/Fgr/Ms4a2	4	-1
BP	GO:0043306	positive regulation of mast cell degranulation	4/523	24/18112	0.00461368	0.0388123	0.0317639	Adora2b/Fcer1g/Fgr/Ms4a2	4	-1
BP	GO:0071404	cellular response to low-density lipoprotein particle stimulus	4/523	24/18112	0.00461368	0.0388123	0.0317639	Fcer1g/Itgb2/Mmp9/RGD1565355	4	-2
BP	GO:0090026	positive regulation of monocyte chemotaxis	4/523	24/18112	0.00461368	0.0388123	0.0317639	Aif1/Ccl2/Cxcl12/Lgmn	4	-2
BP	GO:0019932	second-messenger-mediated signaling	19/523	339/18112	0.00471362	0.0395785	0.032391	Adora2b/Bst1/Ccr3/Ccr5/Clec7a/Edn1/Fkbp1b/Htr2b/Olr59/P2ry12/Ptprn/Rasd2/Rcan2/RGD1564899/RGD1565355/Sctr/Selp/Trem2/Vsnl1	19	-2.06474
BP	GO:0002262	myeloid cell homeostasis	13/523	197/18112	0.00485894	0.0407221	0.033327	Ahsp/Alas2/Fcer1g/Fcgr2b/Hba-a1/Hbb/Hmgb2/Hmox1/Il18/Il6/Isg15/Itgam/Ncapg2	13	-1.38675
BP	GO:0051048	negative regulation of secretion	14/523	220/18112	0.00488364	0.0408524	0.0334336	Abat/Adipoq/Anpep/Cd300a/Cd84/Edn1/Fkbp1b/Hmox1/Il6/Lgals9/P2ry12/Tnfrsf1b/Ucn2/Vsnl1	14	-2.13809
BP	GO:0032506	cytokinetic process	5/523	39/18112	0.00504254	0.041946	0.0343286	Aurkb/Cep55/Kif20a/Kif20b/Racgap1	5	-2.23607
BP	GO:1903429	regulation of cell maturation	5/523	39/18112	0.00504254	0.041946	0.0343286	Aurka/Ccnb1/Ccnb2/Clec7a/Kif14	5	-2.23607
BP	GO:2000403	positive regulation of lymphocyte migration	5/523	39/18112	0.00504254	0.041946	0.0343286	Adam8/Aif1/Ccl7/Cxcl12/Lgals9	5	-2.23607
BP	GO:0031649	heat generation	4/523	25/18112	0.00536901	0.0443996	0.0363366	Abat/Adrb3/Ccr5/Epha3	4	0
BP	GO:0032682	negative regulation of chemokine production	4/523	25/18112	0.00536901	0.0443996	0.0363366	Arg2/Il6/Lgals9/Lilrb4	4	-1
BP	GO:0035634	response to stilbenoid	4/523	25/18112	0.00536901	0.0443996	0.0363366	Hba-a1/Ifit3/RGD1565355/Usp18	4	-1
BP	GO:0007140	male meiotic nuclear division	6/523	56/18112	0.00538719	0.0443996	0.0363366	Cyp26b1/Fignl1/Kif18a/Rspo1/Sgo2/Trip13	6	-0.816497
BP	GO:0043090	amino acid import	6/523	56/18112	0.00538719	0.0443996	0.0363366	Arg2/Gfap/Ntsr1/Slc36a2/Slc6a1/Slc7a5	6	-0.816497
BP	GO:0014052	regulation of gamma-aminobutyric acid secretion	3/523	13/18112	0.00551591	0.0452933	0.037068	Abat/Ntsr1/Slc6a1	3	0.57735
BP	GO:0060137	maternal process involved in parturition	3/523	13/18112	0.00551591	0.0452933	0.037068	Arntl/Ccl2/Edn1	3	0.57735
BP	GO:0071276	cellular response to cadmium ion	5/523	40/18112	0.00562884	0.0461358	0.0377575	Akr1c3/Cybb/Gsn/Hmox1/Mmp9	5	-0.447214
BP	GO:0036293	response to decreased oxygen levels	24/523	473/18112	0.00564779	0.0462063	0.0378152	Abat/Acsl6/Adam8/Adipoq/Alas2/Aldh3a1/Arg2/Bdnf/Brip1/Ccl2/Ccna2/Ccnb1/Cxcl12/Cybb/Dio3/Edn1/Hmox1/Il18/Mmp9/Sod3/Tacc3/Tlr2/Trem2/Ucn2	24	-1.63299
BP	GO:0048525	negative regulation of viral process	8/523	94/18112	0.00581702	0.0475039	0.0388771	Gsn/Hmox1/Isg15/Mx1/Oas1b/Oas2/Oasl/Ptx3	8	-2.12132
BP	GO:0048015	phosphatidylinositol-mediated signaling	12/523	179/18112	0.00590555	0.0481389	0.0393968	Cep55/Csf1r/Edn1/Fgr/Gsn/Hgf/Htr2b/Il18/Myoc/Pik3r5/Selp/Trem2	12	-1.73205
BP	GO:0001822	kidney development	20/523	373/18112	0.00615505	0.049964	0.0408905	Adamts16/Adipoq/Aldh1a3/Arg2/Bdnf/C3ar1/Cenpf/Cyp26b1/Has2/Hpgd/Itga8/Kirrel3/Klf15/Mmp9/Ptpro/Sall1/Serpinb7/Spp1/Vcan/Wnt2b	20	0.447214
BP	GO:1903532	positive regulation of secretion by cell	20/523	373/18112	0.00615505	0.049964	0.0408905	Abat/Adora2b/Cd33/Cxcl12/Edn1/Exph5/Fcer1g/Fgr/Il6/Itgam/Itgb2/Ms4a2/Ntsr1/Olr59/Pcsk1/Rasl10b/Spp1/Tlr2/Trem2/Vsnl1	20	-1.34164
BP	GO:0045637	regulation of myeloid cell differentiation	14/523	226/18112	0.00616301	0.049964	0.0408905	Adipoq/Csf1r/Csf3r/Hmgb2/Isg15/Itgam/Lilrb4/Lrrc17/Mturn/Pirb/Rbp1/Tnfaip6/Trem2/Tyrobp	14	-2.67261
BP	GO:0060143	positive regulation of syncytium formation by plasma membrane fusion	4/523	26/18112	0.00620271	0.0501092	0.0410094	Cd53/Cxcl12/Trem2/Tyrobp	4	-2
BP	GO:0009615	response to virus	19/523	348/18112	0.00620336	0.0501092	0.0410094	Apobec1/Cd37/Dhx58/Ifi27l2b/Ifit2/Ifit3/Il6/Isg15/Lgals9/Mx1/Oas1b/Oas2/Oasl/Ripk3/Rtp4/Tlr2/Tlr7/Tlr8/Tlr9	19	-4.3589
BP	GO:0051092	positive regulation of NF-kappaB transcription factor activity	11/523	158/18112	0.00623981	0.0503069	0.0411711	Adam8/Cd84/Clec7a/Il18/Itgb2/Lgals9/Ntsr1/RGD1565355/Ripk3/Tlr2/Tlr9	11	-2.7136
BP	GO:0019884	antigen processing and presentation of exogenous antigen	5/523	41/18112	0.00626161	0.0503069	0.0411711	Clec4a/Clec4a3/Fcer1g/Fcgr1a/Fcgr2b	5	-2.23607
BP	GO:1904037	positive regulation of epithelial cell apoptotic process	5/523	41/18112	0.00626161	0.0503069	0.0411711	Akr1c3/Ccl2/Col18a1/Gsn/Sfrp4	5	-0.447214
BP	GO:0003012	muscle system process	23/523	451/18112	0.00627919	0.0503575	0.0412126	Abat/Adora2b/Adra2c/Aif1/Arg2/Atp1a3/Edn1/Ehd3/Fkbp1b/Gata5/Gatm/Gsn/Hcn4/Htr2b/Klf15/Myh1/Myh2/Myh3/Myh4/Myoc/Pi16/Tnfrsf1b/Tpm4	23	1.4596
BP	GO:0042098	T cell proliferation	14/523	227/18112	0.0064002	0.0511444	0.0418565	Aif1/Arg2/Cxcl12/Fkbp1b/Il18/Il6/Itgam/Itgb2/Lgals9/Lilrb4/Ripk3/Slc11a1/Tnfrsf1b/Tnfsf9	14	-3.20713
BP	GO:0071902	positive regulation of protein serine/threonine kinase activity	14/523	227/18112	0.0064002	0.0511444	0.0418565	Adam8/Adipoq/C1qtnf9/Ccnb1/Cks2/Csf1r/Dbf4/Edn1/Htr2b/Lgals9/Nek10/Pik3r5/Stil/Tlr9	14	-1.60357
BP	GO:0002761	regulation of myeloid leukocyte differentiation	10/523	137/18112	0.00645711	0.051507	0.0421533	Adipoq/Csf1r/Itgam/Lilrb4/Lrrc17/Pirb/Rbp1/Tnfaip6/Trem2/Tyrobp	10	-2.52982
BP	GO:0042542	response to hydrogen peroxide	13/523	204/18112	0.0064775	0.0515775	0.042211	Cdk1/Edn1/Fkbp1b/Hbb/Hgf/Hk3/Hmox1/Il18/Il6/Nptxr/Olr1/Reg3b/Ripk3	13	-2.49615
BP	GO:0050672	negative regulation of lymphocyte proliferation	8/523	96/18112	0.00659353	0.052408	0.0428907	Arg2/Cd300a/Fcgr2b/Lgals9/Lilrb4/Lst1/Mnda/Tyrobp	8	-2.12132
BP	GO:0048469	cell maturation	14/523	228/18112	0.00664464	0.0527204	0.0431464	Angptl8/Aurka/Ccnb1/Ccnb2/Cdc20/Cdk1/Clec7a/Edn1/Fbxo5/Kif14/Kif20a/Myoc/Ntn4/Trip13	14	-2.13809
BP	GO:0051091	positive regulation of DNA-binding transcription factor activity	16/523	276/18112	0.00666115	0.0527577	0.0431769	Adam8/Bdnf/Cd84/Clec7a/Edn1/Fcgr2b/Il18/Il6/Itgb2/Lgals9/Nfam1/Ntsr1/RGD1565355/Ripk3/Tlr2/Tlr9	16	-2.5
BP	GO:0051896	regulation of protein kinase B signaling	12/523	182/18112	0.00671769	0.0531114	0.0434663	Adam8/Akr1c3/Cass4/Chi3l1/Cxcl12/Il18/Il6/Myoc/Ngfr/P2ry12/Pik3r5/Rasd2	12	-1.73205
BP	GO:0002292	T cell differentiation involved in immune response	7/523	77/18112	0.00677472	0.0533733	0.0436807	Clec4d/Clec4e/Fcer1g/Gpr183/Il18/Il6/Lgals9	7	-2.64575
BP	GO:0045670	regulation of osteoclast differentiation	7/523	77/18112	0.00677472	0.0533733	0.0436807	Csf1r/Lilrb4/Lrrc17/Pirb/Tnfaip6/Trem2/Tyrobp	7	-2.64575
BP	GO:0002824	positive regulation of adaptive immune response based on somatic recombination of immune receptors built from immunoglobulin superfamily domains	10/523	138/18112	0.0067876	0.0533807	0.0436867	Clec4a/Clec7a/Fcer1g/Fcgr1a/Il18/Il6/RT1-T24-1/RT1-T24-3/Slc11a1/Trem2	10	-3.16228
BP	GO:0010744	positive regulation of macrophage derived foam cell differentiation	3/523	14/18112	0.00687126	0.0538489	0.0440699	Il18/Msr1/RGD1565355	3	-1.73205
BP	GO:1900193	regulation of oocyte maturation	3/523	14/18112	0.00687126	0.0538489	0.0440699	Aurka/Ccnb1/Ccnb2	3	-1.73205
BP	GO:0001649	osteoblast differentiation	14/523	229/18112	0.00689648	0.053952	0.0441543	Clec5a/Dhh/Fbxo5/Fgf9/Fignl1/Id4/Il18/Il6/Mnda/Myoc/Scube3/Snai1/Spp1/Tnfaip6	14	-1.60357
BP	GO:0032620	interleukin-17 production	5/523	42/18112	0.0069427	0.054124	0.044295	Arg2/Il18/Il6/Slc7a5/Tlr2	5	-1.34164
BP	GO:0032660	regulation of interleukin-17 production	5/523	42/18112	0.0069427	0.054124	0.044295	Arg2/Il18/Il6/Slc7a5/Tlr2	5	-1.34164
BP	GO:0031663	lipopolysaccharide-mediated signaling pathway	6/523	59/18112	0.00695485	0.0541243	0.0442953	Ccl2/Cd180/Cd84/Il18/Lbp/Scimp	6	-2.44949
BP	GO:0032945	negative regulation of mononuclear cell proliferation	8/523	97/18112	0.00701003	0.0544588	0.044569	Arg2/Cd300a/Fcgr2b/Lgals9/Lilrb4/Lst1/Mnda/Tyrobp	8	-2.12132
BP	GO:0036336	dendritic cell migration	4/523	27/18112	0.00711811	0.0551068	0.0450993	Gpr183/Lgals9/Retnlg/Slamf9	4	-2
BP	GO:1990000	amyloid fibril formation	4/523	27/18112	0.00711811	0.0551068	0.0450993	Gsn/RGD1565355/Ripk3/Trem2	4	-1
BP	GO:1903900	regulation of viral life cycle	10/523	139/18112	0.00713105	0.0551115	0.0451032	Gsn/Hmox1/Isg15/Lgals9/Mx1/Oas1b/Oas2/Oasl/Ptx3/Top2a	10	-2.52982
BP	GO:0032963	collagen metabolic process	9/523	118/18112	0.00722734	0.0557591	0.0456332	Adora2b/Ccl2/Emilin1/Fap/Il18/Il6/Mmp9/Serpinb7/Vim	9	-2.33333
BP	GO:0098801	regulation of renal system process	5/523	43/18112	0.00767389	0.0591022	0.0483692	Adipoq/Anpep/Edn1/Olr59/Ptpro	5	0.447214
BP	GO:2000242	negative regulation of reproductive process	7/523	79/18112	0.00777606	0.059786	0.0489288	Ccnb1/Ccnb2/Fbxo5/Snai1/Timp1/Trip13/Ttk	7	-2.64575
BP	GO:0042246	tissue regeneration	8/523	99/18112	0.00790225	0.0606518	0.0496374	Ccnb1/Gap43/Gatm/Gsn/Igsf10/P2rx5/Ucn2/Vim	8	-2.12132
BP	GO:0001780	neutrophil homeostasis	4/523	28/18112	0.00811838	0.0613618	0.0502184	Fcgr2b/Il18/Il6/Itgam	4	-2
BP	GO:0032069	regulation of nuclease activity	4/523	28/18112	0.00811838	0.0613618	0.0502184	Hmgb2/Oas1b/Oas2/Oasl	4	-2
BP	GO:0033622	integrin activation	4/523	28/18112	0.00811838	0.0613618	0.0502184	Cxcl12/Kif14/P2ry12/Selp	4	-2
BP	GO:0043032	positive regulation of macrophage activation	4/523	28/18112	0.00811838	0.0613618	0.0502184	Il1rl1/Lbp/Lgals9/Trem2	4	-2
BP	GO:0051444	negative regulation of ubiquitin-protein transferase activity	4/523	28/18112	0.00811838	0.0613618	0.0502184	Bub1b/Cdc20/Fbxo5/Mad2l1	4	-2
BP	GO:0051767	nitric-oxide synthase biosynthetic process	4/523	28/18112	0.00811838	0.0613618	0.0502184	Ccl2/Edn1/Tlr2/Tlr9	4	-1
BP	GO:0051769	regulation of nitric-oxide synthase biosynthetic process	4/523	28/18112	0.00811838	0.0613618	0.0502184	Ccl2/Edn1/Tlr2/Tlr9	4	-1
BP	GO:0060445	branching involved in salivary gland morphogenesis	4/523	28/18112	0.00811838	0.0613618	0.0502184	Hgf/Il6/Lama1/Ntn4	4	0
BP	GO:1903306	negative regulation of regulated secretory pathway	4/523	28/18112	0.00811838	0.0613618	0.0502184	Cd300a/Cd84/Hmox1/Lgals9	4	-2
BP	GO:0001655	urogenital system development	22/523	435/18112	0.00814425	0.0614534	0.0502934	Adamts16/Adipoq/Aldh1a3/Arg2/Bdnf/C3ar1/Cenpf/Cyp26b1/Cyp7b1/Has2/Hpgd/Id4/Itga8/Kirrel3/Klf15/Mmp9/Ptpro/Sall1/Serpinb7/Spp1/Vcan/Wnt2b	22	0.426401
BP	GO:0019058	viral life cycle	15/523	258/18112	0.00823968	0.0618812	0.0506435	Ccl12/Cd300lf/Clec5a/Gsn/Hmox1/Isg15/Lgals9/Lrrc15/Mx1/Oas1b/Oas2/Oasl/Ptx3/Siglec1/Top2a	15	-3.35659
BP	GO:0001936	regulation of endothelial cell proliferation	10/523	142/18112	0.00824251	0.0618812	0.0506435	Adora2b/Ccl11/Ccl2/Ccr3/Cxcl12/Hmgb2/Hmox1/Htr2b/Ngfr/Thbs4	10	-3.16228
BP	GO:0002821	positive regulation of adaptive immune response	10/523	142/18112	0.00824251	0.0618812	0.0506435	Clec4a/Clec7a/Fcer1g/Fcgr1a/Il18/Il6/RT1-T24-1/RT1-T24-3/Slc11a1/Trem2	10	-3.16228
BP	GO:0032370	positive regulation of lipid transport	7/523	80/18112	0.0083158	0.0622222	0.0509226	Abcb4/Acsl6/Adipoq/Edn1/Il6/Ntsr1/Spp1	7	-0.377964
BP	GO:2001021	negative regulation of response to DNA damage stimulus	7/523	80/18112	0.0083158	0.0622222	0.0509226	Aunip/Cxcl12/Fbxo5/Parpbp/Polq/Rmi2/Snai1	7	-2.64575
BP	GO:0002223	stimulatory C-type lectin receptor signaling pathway	3/523	15/18112	0.00840707	0.0622792	0.0509693	Clec4a/Clec7a/Tyrobp	3	-1.73205
BP	GO:0002883	regulation of hypersensitivity	3/523	15/18112	0.00840707	0.0622792	0.0509693	Fcer1g/Fcgr1a/Fcgr2b	3	-1.73205
BP	GO:0032494	response to peptidoglycan	3/523	15/18112	0.00840707	0.0622792	0.0509693	C5ar1/Tlr2/Trem2	3	-1.73205
BP	GO:0060700	regulation of ribonuclease activity	3/523	15/18112	0.00840707	0.0622792	0.0509693	Oas1b/Oas2/Oasl	3	-1.73205
BP	GO:0070341	fat cell proliferation	3/523	15/18112	0.00840707	0.0622792	0.0509693	Dio3/Fgf16/Trem2	3	-0.57735
BP	GO:2000104	negative regulation of DNA-templated DNA replication	3/523	15/18112	0.00840707	0.0622792	0.0509693	Cdt1/Fbxo5/Gmnn	3	-1.73205
BP	GO:0046006	regulation of activated T cell proliferation	5/523	44/18112	0.00845697	0.0623388	0.051018	Il18/Lgals9/Lilrb4/Ripk3/Tnfsf9	5	-2.23607
BP	GO:0048246	macrophage chemotaxis	5/523	44/18112	0.00845697	0.0623388	0.051018	C3ar1/C5ar1/Ccl2/Csf1r/Trem1	5	-2.23607
BP	GO:0070232	regulation of T cell apoptotic process	5/523	44/18112	0.00845697	0.0623388	0.051018	Adam8/Arg2/Lgals9/Ripk3/Siglec1	5	-1.34164
BP	GO:0014065	phosphatidylinositol 3-kinase signaling	10/523	143/18112	0.00864114	0.0635914	0.0520432	Cep55/Edn1/Fgr/Hgf/Htr2b/Il18/Myoc/Pik3r5/Selp/Trem2	10	-1.89737
BP	GO:0016032	viral process	18/523	335/18112	0.00888989	0.0653144	0.0534532	Ccl12/Ccr5/Cd300lf/Clec5a/Csf1r/Gsn/Hmox1/Isg15/Lgals9/Lrrc15/Mmp9/Mx1/Oas1b/Oas2/Oasl/Ptx3/Siglec1/Top2a	18	-3.77124
BP	GO:0022612	gland morphogenesis	11/523	166/18112	0.0089179	0.0654125	0.0535336	Ccl11/Cyp7b1/Hgf/Id4/Il18/Il6/Lama1/Mki67/Ntn4/Rxfp1/Sfrp4	11	-0.904534
BP	GO:0048660	regulation of smooth muscle cell proliferation	12/523	189/18112	0.00895604	0.0655847	0.0536744	Adipoq/Aif1/C3ar1/Edn1/Fgf9/Hmox1/Hpgd/Il18/Il6/Mmp9/Orc1/Ptgir	12	-1.73205
BP	GO:0050864	regulation of B cell activation	10/523	144/18112	0.0090544	0.0661869	0.0541673	Bst1/Cd300a/Fcgr2b/Gpr183/Il6/Mnda/Nfam1/Themis2/Tlr9/Tyrobp	10	-3.16228
BP	GO:0072001	renal system development	20/523	387/18112	0.00906792	0.0661869	0.0541673	Adamts16/Adipoq/Aldh1a3/Arg2/Bdnf/C3ar1/Cenpf/Cyp26b1/Has2/Hpgd/Itga8/Kirrel3/Klf15/Mmp9/Ptpro/Sall1/Serpinb7/Spp1/Vcan/Wnt2b	20	0.447214
BP	GO:0071383	cellular response to steroid hormone stimulus	15/523	261/18112	0.00911017	0.0663868	0.0543309	Abcg2/Akr1c3/Arg2/Arntl/Bdnf/Brca1/Ccl2/Cyp7b1/Edn1/Hcn4/Il6/Lmnb1/Olr59/Scgb2a1/Ucn2	15	0.258199
BP	GO:1901653	cellular response to peptide	23/523	466/18112	0.0091293	0.0664179	0.0543563	Acsl6/Adipoq/Akr1c3/Apobec1/Atp1a3/Brip1/C1qtnf9/Cacnb1/Ccl2/Ccna2/Edn1/Fcgr2b/Hdac9/Il18/Il1rl1/Il6/Irs3/Klf15/Lgmn/Ngfr/RGD1565355/Trem2/Vim	23	-1.87663
BP	GO:0006691	leukotriene metabolic process	4/523	29/18112	0.00920654	0.0668709	0.0547271	Alox5ap/Cpa1/Dpep2/Tlr2	4	-1
BP	GO:0048872	homeostasis of number of cells	19/523	362/18112	0.00926695	0.0672005	0.0549968	Ahsp/Alas2/Ccnb2/Crispld1/Fcer1g/Fcgr2b/Gpr183/Hba-a1/Hbb/Hmgb2/Hmox1/Il18/Il6/Isg15/Itgam/Lgals9/Ncapg2/Pirb/Ripk3	19	-2.52357
BP	GO:0002691	regulation of cellular extravasation	5/523	45/18112	0.00929367	0.0672849	0.0550659	Adam8/Ccl2/Cxcl12/Ripk3/Selp	5	-2.23607
BP	GO:0038061	NIK/NF-kappaB signaling	9/523	123/18112	0.00938512	0.0678371	0.0555178	Chi3l1/Edn1/Il18/Lgals9/Ripk3/Tlr2/Tlr7/Tlr9/Trem2	9	-2.33333
BP	GO:0014823	response to activity	10/523	145/18112	0.00948262	0.0684311	0.056004	Adipoq/Bdnf/Ccl2/Cdk1/Edn1/Il6/Myh2/Myh4/Ncf2/Sult1a1	10	0.632456
BP	GO:0019722	calcium-mediated signaling	13/523	214/18112	0.00950307	0.0684681	0.0560342	Bst1/Ccr3/Ccr5/Clec7a/Edn1/Fkbp1b/Htr2b/P2ry12/Rcan2/RGD1564899/Selp/Trem2/Vsnl1	13	-1.94145
BP	GO:0043524	negative regulation of neuron apoptotic process	12/523	191/18112	0.00969185	0.0697158	0.0570553	Adam8/Bdnf/Birc5/C5ar1/Ccl2/Chl1/Gdf5/Hmox1/Kif14/Lgmn/Ngfr/Reg3b	12	-2.88675
BP	GO:0098657	import into cell	14/523	239/18112	0.00985673	0.0707878	0.0579327	Acsl6/Arg2/Atp1a3/Cacna1e/Folr2/Gfap/Hcn4/Ntsr1/P2rx5/RGD1565355/Slc36a2/Slc6a1/Slc7a5/Trem2	14	-1.60357
BP	GO:0042100	B cell proliferation	8/523	103/18112	0.00993924	0.0712658	0.0583239	Bst1/Cd180/Cd300a/Fcgr2b/Gpr183/Mnda/Tlr9/Tyrobp	8	-2.82843
BP	GO:0071897	DNA biosynthetic process	12/523	192/18112	0.0100769	0.071814	0.0587725	Adipoq/Aurkb/C3ar1/Dscc1/Dtl/Gins1/Hgf/Pif1/Pole/Pole2/Polq/Tk1	12	-2.88675
BP	GO:0032604	granulocyte macrophage colony-stimulating factor production	3/523	16/18112	0.0101282	0.071814	0.0587725	Cd84/Il18/Tlr9	3	-1.73205
BP	GO:0032645	regulation of granulocyte macrophage colony-stimulating factor production	3/523	16/18112	0.0101282	0.071814	0.0587725	Cd84/Il18/Tlr9	3	-1.73205
BP	GO:0043312	neutrophil degranulation	3/523	16/18112	0.0101282	0.071814	0.0587725	Itgam/Itgb2/Myo1f	3	-1.73205
BP	GO:1902563	regulation of neutrophil activation	3/523	16/18112	0.0101282	0.071814	0.0587725	Cd300a/Itgam/Itgb2	3	-1.73205
BP	GO:1990840	response to lectin	3/523	16/18112	0.0101282	0.071814	0.0587725	Clec4a/Clec7a/Tyrobp	3	-1.73205
BP	GO:1990858	cellular response to lectin	3/523	16/18112	0.0101282	0.071814	0.0587725	Clec4a/Clec7a/Tyrobp	3	-1.73205
BP	GO:0043491	protein kinase B signaling	13/523	216/18112	0.010223	0.0723709	0.0592283	Adam8/Akr1c3/Cass4/Ccl2/Chi3l1/Cxcl12/Il18/Il6/Myoc/Ngfr/P2ry12/Pik3r5/Rasd2	13	-1.94145
BP	GO:0001960	negative regulation of cytokine-mediated signaling pathway	6/523	64/18112	0.0102629	0.0725387	0.0593656	Adipoq/Il6/Isg15/Traip/Trem2/Usp18	6	-1.63299
BP	GO:0051957	positive regulation of amino acid transport	4/523	30/18112	0.0103854	0.0730577	0.0597903	Abat/Ntsr1/Slc36a2/Slc6a1	4	0
BP	GO:1902042	negative regulation of extrinsic apoptotic signaling pathway via death domain receptors	4/523	30/18112	0.0103854	0.0730577	0.0597903	Brca1/Hgf/Hmgb2/Hmox1	4	-2
BP	GO:1904666	regulation of ubiquitin protein ligase activity	4/523	30/18112	0.0103854	0.0730577	0.0597903	Cdc20/Fbxo5/Mad2l1/Plk1	4	-2
BP	GO:0034614	cellular response to reactive oxygen species	12/523	193/18112	0.0104738	0.0735633	0.0602042	Akr1c3/Cdk1/Edn1/Hgf/Hk3/Il18/Il6/Mmp9/Reg3b/RGD1565355/Ripk3/Sod3	12	-1.73205
BP	GO:0001912	positive regulation of leukocyte mediated cytotoxicity	7/523	84/18112	0.010753	0.0752878	0.0616155	Ccl2/Itgam/Ncr3/Raet1e/RT1-T24-1/RT1-T24-3/Tyrobp	7	-2.64575
BP	GO:0031102	neuron projection regeneration	7/523	84/18112	0.010753	0.0752878	0.0616155	Chl1/Fkbp1b/Gap43/Gfap/Hgf/Spp1/Vcan	7	-2.64575
BP	GO:0002449	lymphocyte mediated immunity	17/523	317/18112	0.011008	0.0769529	0.0629782	C6/Exo1/Fcer1g/Fcgr1a/Fcgr2b/Il18/Il6/Lgals9/Lilrb4/Ncr3/Pirb/Raet1e/Ripk3/RT1-T24-1/RT1-T24-3/Tnfrsf1b/Trem2	17	-4.12311
BP	GO:0008347	glial cell migration	6/523	65/18112	0.0110388	0.0770471	0.0630553	Ccl2/Gpr183/P2ry12/Trem2/Vcan/Vim	6	-2.44949
BP	GO:0002686	negative regulation of leukocyte migration	5/523	47/18112	0.0111346	0.0774738	0.0634045	Ccl2/Cd300a/Cxcl12/Emilin1/Tnfaip6	5	-2.23607
BP	GO:0062208	positive regulation of pattern recognition receptor signaling pathway	5/523	47/18112	0.0111346	0.0774738	0.0634045	Dhx58/Lbp/Oasl/Tlr2/Tlr9	5	-2.23607
BP	GO:0048771	tissue remodeling	13/523	219/18112	0.0113818	0.0790707	0.0647114	Adam8/Clec10a/Csf1r/Gdf5/Il18/Il6/LOC24906/Mmp9/Ptprv/Sfrp4/Spp1/Thbs4/Timp1	13	-3.60555
BP	GO:0033002	muscle cell proliferation	15/523	268/18112	0.0114255	0.0791983	0.0648158	Adipoq/Aif1/C3ar1/Ccnb1/Cdk1/Edn1/Fgf9/Hmox1/Hpgd/Il18/Il6/Mmp9/Orc1/Ptgir/Tk1	15	-2.32379
BP	GO:0061515	myeloid cell development	7/523	85/18112	0.0114356	0.0791983	0.0648158	Alas2/Csf1r/Hba-a1/Hbb/Itgam/Tlr2/Tyrobp	7	-0.377964
BP	GO:0035821	modulation of process of another organism	4/523	31/18112	0.0116577	0.0804866	0.0658702	Ccr5/Clec7a/Reg3b/Reg3g	4	-2
BP	GO:0061082	myeloid leukocyte cytokine production	4/523	31/18112	0.0116577	0.0804866	0.0658702	Fcer1g/Hmox1/RGD1565355/Tlr2	4	-2
BP	GO:0042770	signal transduction in response to DNA damage	11/523	173/18112	0.0119235	0.0821946	0.067268	Brca1/Cdk1/Clspn/Dtl/E2f7/Eme1/Fancd2/Foxm1/Plk1/Snai1/Ticrr	11	-3.31662
BP	GO:0010885	regulation of cholesterol storage	3/523	17/18112	0.0120388	0.082228	0.0672954	Msr1/RGD1565355/Trem2	3	-1.73205
BP	GO:0032717	negative regulation of interleukin-8 production	3/523	17/18112	0.0120388	0.082228	0.0672954	Cd33/Ssc5d/Tlr9	3	-1.73205
BP	GO:0032966	negative regulation of collagen biosynthetic process	3/523	17/18112	0.0120388	0.082228	0.0672954	Adora2b/Emilin1/Il6	3	-1.73205
BP	GO:0035457	cellular response to interferon-alpha	3/523	17/18112	0.0120388	0.082228	0.0672954	Ifit2/Ifit3/Mnda	3	-1.73205
BP	GO:0070234	positive regulation of T cell apoptotic process	3/523	17/18112	0.0120388	0.082228	0.0672954	Adam8/Lgals9/Siglec1	3	-1.73205
BP	GO:0071281	cellular response to iron ion	3/523	17/18112	0.0120388	0.082228	0.0672954	Ccnb1/Hmox1/Mmp9	3	-1.73205
BP	GO:2000404	regulation of T cell migration	5/523	48/18112	0.0121421	0.0828069	0.0677691	Adam8/Aif1/Cxcl12/Lgals9/Ripk3	5	-2.23607
BP	GO:0051047	positive regulation of secretion	21/523	425/18112	0.0122368	0.0833258	0.0681938	Abat/Adora2b/Cd33/Cxcl12/Edn1/Exph5/Fcer1g/Fgr/Il6/Itgam/Itgb2/Ms4a2/Ntsr1/Olr59/Pcsk1/Rasl10b/Slc6a1/Spp1/Tlr2/Trem2/Vsnl1	21	-1.52753
BP	GO:0042060	wound healing	22/523	452/18112	0.0123387	0.0837909	0.0685744	Abat/Adra2c/Ccl2/Clec10a/Clec7a/F5/Fcer1g/Fkbp10/Fmod/Gsn/Hbb/Hmox1/Il6/Muc16/Myh2/P2ry12/Reg3g/RGD1565355/Selp/Serpinb2/Slc11a1/Timp1	22	-1.70561
BP	GO:0045921	positive regulation of exocytosis	8/523	107/18112	0.0123426	0.0837909	0.0685744	Adora2b/Exph5/Fcer1g/Fgr/Itgam/Itgb2/Ms4a2/Vsnl1	8	-1.41421
BP	GO:0002702	positive regulation of production of molecular mediator of immune response	9/523	129/18112	0.0125792	0.0851386	0.0696774	Cd37/Clec7a/Fcer1g/Il18/Il6/RGD1565355/Scimp/Tlr2/Tlr9	9	-3
BP	GO:0007098	centrosome cycle	9/523	129/18112	0.0125792	0.0851386	0.0696774	Aurka/Brca1/Ccnf/Gen1/Kif11/Plk1/Plk4/Sgo1/Stil	9	-3
BP	GO:0032102	negative regulation of response to external stimulus	20/523	400/18112	0.0126849	0.0857237	0.0701562	Abat/Adipoq/Aif1/Aoah/Arg2/Ccl2/Dhx58/Enpp3/Fcgr2b/Hgf/Isg15/Lgals9/Muc16/Siglec8/Spp1/Tnfaip6/Tnfaip8l2/Tnfrsf1b/Trem2/Usp18	20	-2.68328
BP	GO:0045785	positive regulation of cell adhesion	23/523	481/18112	0.0129527	0.0869751	0.0711803	Adam8/Aif1/Cass4/Ccl2/Ccr5/Cxcl12/Dusp26/Edil3/Emilin1/Has2/Il18/Il6/Itgb2/Lgals9/Lilrb4/Myoc/P2ry12/RGD1565355/Selp/Spp1/Tnfsf9/Trem1/Vtn	23	-3.54475
BP	GO:0000132	establishment of mitotic spindle orientation	4/523	32/18112	0.0130258	0.0869751	0.0711803	Cenpa/Mad2l1/Plk1/Sapcd2	4	-2
BP	GO:0002544	chronic inflammatory response	4/523	32/18112	0.0130258	0.0869751	0.0711803	Adora2b/Bdnf/Ccl11/Ccl2	4	-1
BP	GO:0010954	positive regulation of protein processing	4/523	32/18112	0.0130258	0.0869751	0.0711803	Angptl8/Gsn/Nkd2/Spon1	4	0
BP	GO:0060706	cell differentiation involved in embryonic placenta development	4/523	32/18112	0.0130258	0.0869751	0.0711803	E2f7/E2f8/Plk4/Snai1	4	-2
BP	GO:0090025	regulation of monocyte chemotaxis	4/523	32/18112	0.0130258	0.0869751	0.0711803	Aif1/Ccl2/Cxcl12/Lgmn	4	-2
BP	GO:2000406	positive regulation of T cell migration	4/523	32/18112	0.0130258	0.0869751	0.0711803	Adam8/Aif1/Cxcl12/Lgals9	4	-2
BP	GO:2000780	negative regulation of double-strand break repair	4/523	32/18112	0.0130258	0.0869751	0.0711803	Aunip/Parpbp/Polq/Rmi2	4	-2
BP	GO:0016572	histone phosphorylation	5/523	49/18112	0.0132096	0.0878084	0.0718623	Aurka/Aurkb/Ccna2/Ccnb1/Cdk1	5	-2.23607
BP	GO:0035850	epithelial cell differentiation involved in kidney development	5/523	49/18112	0.0132096	0.0878084	0.0718623	Adipoq/Klf15/Mmp9/Ptpro/Sall1	5	0.447214
BP	GO:0089718	amino acid import across plasma membrane	5/523	49/18112	0.0132096	0.0878084	0.0718623	Arg2/Gfap/Ntsr1/Slc36a2/Slc7a5	5	-0.447214
BP	GO:0051053	negative regulation of DNA metabolic process	10/523	153/18112	0.0134877	0.0895239	0.0732663	Adipoq/Ankle1/Aunip/Cdt1/Fbxo5/Gmnn/Parpbp/Pif1/Polq/Rmi2	10	-2.52982
BP	GO:0048659	smooth muscle cell proliferation	12/523	200/18112	0.0136	0.089695	0.0734063	Adipoq/Aif1/C3ar1/Edn1/Fgf9/Hmox1/Hpgd/Il18/Il6/Mmp9/Orc1/Ptgir	12	-1.73205
BP	GO:0014009	glial cell proliferation	6/523	68/18112	0.0136139	0.089695	0.0734063	Cdkn2b/Csf1r/Gfap/Il6/Trem2/Vim	6	-1.63299
BP	GO:0031640	killing of cells of another organism	6/523	68/18112	0.0136139	0.089695	0.0734063	Ccl11/Ccl12/Ccr5/Clec7a/Cxcl12/Lyz2	6	-2.44949
BP	GO:0060761	negative regulation of response to cytokine stimulus	6/523	68/18112	0.0136139	0.089695	0.0734063	Adipoq/Il6/Isg15/Traip/Trem2/Usp18	6	-1.63299
BP	GO:1904705	regulation of vascular associated smooth muscle cell proliferation	6/523	68/18112	0.0136139	0.089695	0.0734063	Adipoq/Edn1/Fgf9/Hmox1/Hpgd/Mmp9	6	0
BP	GO:0071384	cellular response to corticosteroid stimulus	9/523	131/18112	0.0138053	0.0908223	0.0743289	Abcg2/Akr1c3/Arg2/Ccl2/Edn1/Hcn4/Il6/Lmnb1/Ucn2	9	-0.333333
BP	GO:0010713	negative regulation of collagen metabolic process	3/523	18/18112	0.0141418	0.0920866	0.0753636	Adora2b/Emilin1/Il6	3	-1.73205
BP	GO:0016114	terpenoid biosynthetic process	3/523	18/18112	0.0141418	0.0920866	0.0753636	Akr1c3/Aldh1a3/Rbp1	3	0.57735
BP	GO:0016486	peptide hormone processing	3/523	18/18112	0.0141418	0.0920866	0.0753636	Cpe/Pcsk1/Pcsk6	3	0.57735
BP	GO:0042574	retinal metabolic process	3/523	18/18112	0.0141418	0.0920866	0.0753636	Abca4/Akr1c3/Aldh1a3	3	1.73205
BP	GO:0055062	phosphate ion homeostasis	3/523	18/18112	0.0141418	0.0920866	0.0753636	Enpp3/Sfrp4/Spp1	3	-1.73205
BP	GO:0072506	trivalent inorganic anion homeostasis	3/523	18/18112	0.0141418	0.0920866	0.0753636	Enpp3/Sfrp4/Spp1	3	-1.73205
BP	GO:2001267	regulation of cysteine-type endopeptidase activity involved in apoptotic signaling pathway	3/523	18/18112	0.0141418	0.0920866	0.0753636	Gsn/Lgals9/Mmp9	3	-0.57735
BP	GO:0007281	germ cell development	18/523	352/18112	0.014214	0.0924223	0.0756384	Aspm/Aurka/Brip1/Ccnb1/Ccnb2/Cdc20/Cdk1/Cfap44/Cxcl12/Dhh/Edn1/Fbxo5/Hmgb2/Kif20a/Mns1/Ptx3/Tnfaip6/Trip13	18	-3.29983
BP	GO:0097028	dendritic cell differentiation	5/523	50/18112	0.0143387	0.0930972	0.0761907	Lgals9/Pirb/Slamf9/Tnfsf9/Trem2	5	-2.23607
BP	GO:0002437	inflammatory response to antigenic stimulus	7/523	89/18112	0.0144816	0.0935498	0.0765611	Ccr5/Cd68/Fcer1g/Fcgr1a/Fcgr2b/Hmgb2/Trem2	7	-2.64575
BP	GO:0045671	negative regulation of osteoclast differentiation	4/523	33/18112	0.0144922	0.0935498	0.0765611	Lilrb4/Lrrc17/Pirb/Tnfaip6	4	-2
BP	GO:0045738	negative regulation of DNA repair	4/523	33/18112	0.0144922	0.0935498	0.0765611	Aunip/Parpbp/Polq/Rmi2	4	-2
BP	GO:1904994	regulation of leukocyte adhesion to vascular endothelial cell	4/523	33/18112	0.0144922	0.0935498	0.0765611	Cxcl12/Il6/Itgb2/Selp	4	-2
BP	GO:1903307	positive regulation of regulated secretory pathway	6/523	69/18112	0.0145582	0.0938403	0.0767988	Adora2b/Fcer1g/Fgr/Itgam/Itgb2/Ms4a2	6	-1.63299
BP	GO:0014074	response to purine-containing compound	13/523	227/18112	0.0149723	0.0963708	0.0788698	Adipoq/Aldh3a1/Ccl2/Ccne1/Cyp7b1/Foxm1/Hcn4/Il18/Il6/P2rx5/P2ry12/Ptprn/Slc6a1	13	-1.94145
BP	GO:0002286	T cell activation involved in immune response	8/523	111/18112	0.0151475	0.097218	0.0795632	Clec4d/Clec4e/Fcer1g/Gpr183/Il18/Il6/Lgals9/Slc11a1	8	-2.82843
BP	GO:0007229	integrin-mediated signaling pathway	8/523	111/18112	0.0151475	0.097218	0.0795632	Fcer1g/Fgr/Isg15/Itga8/Itgam/Itgb2/Timp1/Tyrobp	8	-2.12132
BP	GO:0062197	cellular response to chemical stress	20/523	408/18112	0.0154274	0.0988727	0.0809173	Aif1/Akr1c3/Arntl/Cdk1/Edn1/Fancd2/Hgf/Hk3/Hmox1/Il18/Il6/Itgam/Melk/Mmp9/Ngfr/Reg3b/RGD1565355/Ripk3/Sod3/Trem2	20	-2.68328
BP	GO:0061756	leukocyte adhesion to vascular endothelial cell	5/523	51/18112	0.0155308	0.0992502	0.0812263	Cxcl12/Il6/Itgam/Itgb2/Selp	5	-2.23607
BP	GO:0071398	cellular response to fatty acid	5/523	51/18112	0.0155308	0.0992502	0.0812263	Akr1c3/Ccl2/Ccnb1/Edn1/Olr59	5	0.447214
CC	GO:0000775	chromosome, centromeric region	44/546	205/18418	1.75808e-25	7.06749e-23	6.19955e-23	Aurkb/Birc5/Bub1/Bub1b/Ccnb1/Cdca8/Cdt1/Cenpa/Cenpe/Cenpf/Cenph/Cenpi/Cenpn/Cenpo/Cenpt/Cenpw/Dscc1/Esco2/Kif18a/Kif20a/Kif2c/Knl1/Knstrn/Kntc1/Mad2l1/Mis18a/Mki67/Ncapd2/Ncapg/Nsl1/Nuf2/Plk1/Pmf1/Sgo1/Sgo2/Ska1/Ska3/Snai1/Spag5/Spc24/Spc25/Top2a/Ttk/Wdhd1	44	-6.63325
CC	GO:0000779	condensed chromosome, centromeric region	35/546	141/18418	9.77842e-23	1.96546e-20	1.72409e-20	Aurkb/Birc5/Bub1/Bub1b/Ccnb1/Cdt1/Cenpa/Cenpe/Cenpf/Cenph/Cenpi/Cenpn/Cenpo/Cenpt/Cenpw/Kif18a/Kif2c/Knl1/Knstrn/Kntc1/Mad2l1/Ncapd2/Ncapg/Nsl1/Nuf2/Plk1/Pmf1/Sgo1/Sgo2/Ska1/Ska3/Spag5/Spc24/Spc25/Ttk	35	-5.91608
CC	GO:0000793	condensed chromosome	44/546	244/18418	3.02341e-22	4.05136e-20	3.55383e-20	Aurkb/Birc5/Brca1/Bub1/Bub1b/Ccnb1/Cdt1/Cenpa/Cenpe/Cenpf/Cenph/Cenpi/Cenpn/Cenpo/Cenpt/Cenpw/Fancd2/Hmgb2/Hormad2/Kif18a/Kif2c/Knl1/Knstrn/Kntc1/Mad2l1/Mki67/Ncapd2/Ncapg/Ncapg2/Ncaph/Nsl1/Nuf2/Plk1/Pmf1/Rad51/Sgo1/Sgo2/Ska1/Ska3/Spag5/Spc24/Spc25/Top2a/Ttk	44	-6.63325
CC	GO:0000776	kinetochore	33/546	131/18418	1.00701e-21	1.01204e-19	8.87755e-20	Aurkb/Birc5/Bub1/Bub1b/Ccnb1/Cdt1/Cenpa/Cenpe/Cenpf/Cenph/Cenpi/Cenpn/Cenpo/Cenpt/Cenpw/Kif18a/Kif2c/Knl1/Knstrn/Kntc1/Mad2l1/Nsl1/Nuf2/Plk1/Pmf1/Sgo1/Sgo2/Ska1/Ska3/Spag5/Spc24/Spc25/Ttk	33	-5.74456
CC	GO:0098687	chromosomal region	47/546	307/18418	1.35466e-20	1.08915e-18	9.55391e-19	Aurkb/Birc5/Bub1/Bub1b/Ccnb1/Cdca8/Cdt1/Cenpa/Cenpe/Cenpf/Cenph/Cenpi/Cenpn/Cenpo/Cenpt/Cenpw/Dscc1/Esco2/Kif18a/Kif20a/Kif2c/Knl1/Knstrn/Kntc1/Mad2l1/Mis18a/Mki67/Ncapd2/Ncapg/Nsl1/Nuf2/Orc1/Pif1/Plk1/Pmf1/Rad51/Sgo1/Sgo2/Ska1/Ska3/Snai1/Spag5/Spc24/Spc25/Top2a/Ttk/Wdhd1	47	-6.85565
CC	GO:0009897	external side of plasma membrane	46/546	461/18418	5.788e-13	3.87796e-11	3.40172e-11	Abcg2/Adgre1/Anpep/Ccr3/Ccr5/Cd33/Cd84/Clec10a/Clec4a/Clec4a1/Clec4a2/Clec4a3/Clec4d/Clec4e/Clec7a/Csf3r/Cxcl12/Enpp3/Fcer1g/Fcgr1a/Fcgr2b/Folr2/Gfra4/Gypa/Il1rl1/Il6/Itga8/Itgam/Itgb2/LOC689757/Ms4a2/Msr1/Muc16/Ngfr/Osmr/P2ry12/Raet1e/RGD1565355/RT1-T24-1/RT1-T24-3/Selp/Siglec8/Slamf9/Slc7a5/Tlr2/Tlr8	46	-5.30791
CC	GO:0005819	spindle	39/546	375/18418	1.0178e-11	5.84506e-10	5.12724e-10	Aspm/Aunip/Aurka/Aurkb/Birc5/Bub1b/Ccnb1/Cdc20/Cdca8/Cdk1/Cenpe/Cenpf/Dlgap5/Espl1/Fbxo5/Kif11/Kif14/Kif18a/Kif18b/Kif20a/Kif20b/Kif22/Kif23/Kif2c/Kifc1/Knstrn/Kntc1/Mad2l1/Nusap1/Plk1/Plk4/Racgap1/Sgo1/Ska1/Ska3/Spag5/Tacc3/Tpx2/Ttk	39	-6.245
CC	GO:0072686	mitotic spindle	23/546	160/18418	3.75169e-10	1.88522e-08	1.6537e-08	Aspm/Aurka/Aurkb/Cdk1/Cenpe/Espl1/Kif11/Kif18a/Kif18b/Kif20b/Kif22/Kif23/Kifc1/Knstrn/Mad2l1/Nusap1/Plk1/Racgap1/Ska1/Ska3/Spag5/Tacc3/Tpx2	23	-4.79583
CC	GO:0005874	microtubule	34/546	397/18418	3.29133e-08	1.47013e-06	1.28958e-06	Aspm/Aurka/Aurkb/Birc5/Cdk1/Cenpe/Dnah8/Gtse1/Kif11/Kif14/Kif18a/Kif18b/Kif20a/Kif20b/Kif22/Kif23/Kif2c/Kifc1/Knstrn/Kntc1/Mtus2/Mx1/Nusap1/Plk1/RGD1564308/Sctr/Ska1/Ska3/Spag5/Tekt2/Tpx2/Tubb2b/Tubb5/Tubb6	34	-4.80196
CC	GO:0000228	nuclear chromosome	24/546	222/18418	4.95569e-08	1.99219e-06	1.74753e-06	Birc5/Brca1/Cdc45/Fignl1/Gins1/Hormad2/Mcm10/Mcm3/Mcm4/Mcm5/Mcm6/Mms22l/Ncapd2/Ncapg/Ncapg2/Ncaph/Orc1/Plk1/Pole/Pole2/Rad51/Tonsl/Top2a/Wdhd1	24	-4.89898
CC	GO:0000940	outer kinetochore	7/546	14/18418	5.54782e-08	2.02748e-06	1.77849e-06	Bub1b/Ccnb1/Cenpe/Cenpf/Plk1/Ska1/Ska3	7	-2.64575
CC	GO:0051233	spindle midzone	10/546	36/18418	6.13049e-08	2.05372e-06	1.8015e-06	Aurka/Aurkb/Cdca8/Cenpe/Kif14/Kif18a/Kif18b/Kif20b/Plk1/Racgap1	10	-3.16228
CC	GO:0071162	CMG complex	6/546	11/18418	2.6884e-07	8.31337e-06	7.29243e-06	Cdc45/Gins1/Mcm3/Mcm4/Mcm5/Mcm6	6	-2.44949
CC	GO:0031261	DNA replication preinitiation complex	6/546	12/18418	5.24197e-07	1.50519e-05	1.32035e-05	Cdc45/Gins1/Mcm3/Mcm4/Mcm5/Mcm6	6	-2.44949
CC	GO:0000922	spindle pole	18/546	155/18418	8.20016e-07	2.19764e-05	1.92776e-05	Aspm/Aunip/Aurka/Aurkb/Ccnb1/Cdc20/Cenpf/Dlgap5/Kif11/Kif20b/Knstrn/Kntc1/Mad2l1/Plk1/Plk4/Sgo1/Spag5/Tpx2	18	-4.24264
CC	GO:0005876	spindle microtubule	12/546	78/18418	2.98576e-06	7.50172e-05	6.58046e-05	Aurka/Aurkb/Birc5/Cdk1/Cenpe/Kif11/Kif18a/Kif18b/Kntc1/Plk1/Ska1/Ska3	12	-3.4641
CC	GO:0031012	extracellular matrix	29/546	408/18418	1.38598e-05	0.000313349	0.000274867	Adamts16/Adamts4/Cd180/Col18a1/Col19a1/Col6a3/Emilin1/Fgf9/Fmod/Hapln1/Il1rl1/Lama1/Lrrc15/Lrrc17/Matn4/Mmp9/Myoc/Ntn4/Omd/Pcsk6/Ptx3/Sod3/Sparcl1/Spon1/Ssc5d/Thbs4/Timp1/Vcan/Vtn	29	-0.557086
CC	GO:0005871	kinesin complex	9/546	50/18418	1.40305e-05	0.000313349	0.000274867	Kif14/Kif18a/Kif18b/Kif20a/Kif20b/Kif22/Kif23/Kif2c/Kifc1	9	-3
CC	GO:0030312	external encapsulating structure	29/546	410/18418	1.51905e-05	0.000321398	0.000281928	Adamts16/Adamts4/Cd180/Col18a1/Col19a1/Col6a3/Emilin1/Fgf9/Fmod/Hapln1/Il1rl1/Lama1/Lrrc15/Lrrc17/Matn4/Mmp9/Myoc/Ntn4/Omd/Pcsk6/Ptx3/Sod3/Sparcl1/Spon1/Ssc5d/Thbs4/Timp1/Vcan/Vtn	29	-0.557086
CC	GO:1990023	mitotic spindle midzone	5/546	13/18418	2.37503e-05	0.000477382	0.000418756	Aurkb/Cenpe/Kif18a/Kif18b/Kif20b	5	-2.23607
CC	GO:0005875	microtubule associated complex	14/546	143/18418	9.16623e-05	0.00175468	0.00153919	Aurka/Aurkb/Birc5/Cdca8/Dnah8/Kif14/Kif18a/Kif18b/Kif20a/Kif20b/Kif22/Kif23/Kif2c/Kifc1	14	-3.20713
CC	GO:0010369	chromocenter	5/546	17/18418	0.000103481	0.00189089	0.00165867	Aurkb/Cdca8/Esco2/Oip5/Sall1	5	-1.34164
CC	GO:0030496	midbody	16/546	185/18418	0.000130607	0.00228278	0.00200244	Aspm/Aurkb/Birc5/Cdca8/Cdk1/Cenpe/Cenpf/Cep55/Cit/Kif14/Kif20a/Kif20b/Kif23/Kif4a/Plk1/Racgap1	16	-4
CC	GO:0032982	myosin filament	5/546	18/18418	0.000139803	0.0023417	0.00205412	Mybph/Myh1/Myh2/Myh3/Myh4	5	1.34164
CC	GO:0005833	hemoglobin complex	4/546	12/18418	0.000312794	0.00502973	0.00441205	Hba-a1/Hbb/Hbb-b1/LOC100134871	4	2
CC	GO:0062023	collagen-containing extracellular matrix	18/546	250/18418	0.000499074	0.00767339	0.00673104	Col18a1/Emilin1/Fgf9/Fmod/Lama1/Lrrc15/Matn4/Myoc/Ntn4/Omd/Pcsk6/Sod3/Sparcl1/Ssc5d/Thbs4/Timp1/Vcan/Vtn	18	0.942809
CC	GO:0097431	mitotic spindle pole	6/546	35/18418	0.000515377	0.00767339	0.00673104	Aspm/Aurka/Aurkb/Kif20b/Plk1/Spag5	6	-2.44949
CC	GO:0000307	cyclin-dependent protein kinase holoenzyme complex	7/546	49/18418	0.000564846	0.00810958	0.00711366	Ccna1/Ccna2/Ccnb1/Ccne1/Ccnf/Cdk1/Cks2	7	-2.64575
CC	GO:0045335	phagocytic vesicle	11/546	118/18418	0.000769393	0.0106654	0.00935559	Adam8/Clec4e/Cybb/Gsn/Pld4/Scimp/Slc11a1/Tlr2/Tlr7/Tlr9/Vim	11	-2.7136
CC	GO:0030139	endocytic vesicle	15/546	208/18418	0.00140517	0.0188293	0.0165169	Adam8/Ccl2/Clec4e/Cybb/Ehd3/Gsn/Ngfr/Pld4/Scimp/Siglec1/Slc11a1/Tlr2/Tlr7/Tlr9/Vim	15	-2.84019
CC	GO:0005881	cytoplasmic microtubule	8/546	78/18418	0.00215194	0.0279058	0.0244788	Birc5/Gtse1/Kif18a/Kif18b/Kif2c/Mtus2/RGD1564308/Sctr	8	-1.41421
CC	GO:0005657	replication fork	7/546	64/18418	0.00279034	0.0350536	0.0307488	Mcm10/Mms22l/Pif1/Rad51b/Tonsl/Uhrf1/Wdhd1	7	-2.64575
CC	GO:1990752	microtubule end	5/546	34/18418	0.00307162	0.0374179	0.0328227	Aspm/Kif18b/Kif2c/Knstrn/Spag5	5	-2.23607
CC	GO:0000794	condensed nuclear chromosome	8/546	84/18418	0.00343034	0.0405587	0.0355778	Brca1/Hormad2/Ncapd2/Ncapg/Ncapg2/Ncaph/Plk1/Rad51	8	-2.82843
CC	GO:0045120	pronucleus	4/546	23/18418	0.00432011	0.0496196	0.0435259	Aurka/Ccna2/Cenpf/Ncapd2	4	-2
CC	GO:0043020	NADPH oxidase complex	3/546	12/18418	0.00466732	0.0521184	0.0457179	Cybb/Ncf2/Ncf4	3	-1.73205
CC	GO:0045121	membrane raft	22/546	409/18418	0.00547455	0.0594803	0.0521757	Abcb4/Abcg2/Cpe/Fcgr1a/Fcgr2b/Gp6/Has2/Hmox1/Itgam/Itgb2/Kif18a/Ms4a2/Nfam1/Ngfr/Ntsr1/Olr1/P2ry12/RGD1565355/Tlr2/Tnfrsf1b/Trem2/Tubb5	22	-3.41121
CC	GO:0098857	membrane microdomain	22/546	410/18418	0.00562978	0.0595571	0.0522431	Abcb4/Abcg2/Cpe/Fcgr1a/Fcgr2b/Gp6/Has2/Hmox1/Itgam/Itgb2/Kif18a/Ms4a2/Nfam1/Ngfr/Ntsr1/Olr1/P2ry12/RGD1565355/Tlr2/Tnfrsf1b/Trem2/Tubb5	22	-3.41121
CC	GO:0035371	microtubule plus-end	4/546	25/18418	0.00588996	0.0607118	0.053256	Kif18b/Kif2c/Knstrn/Spag5	4	-2
CC	GO:0045171	intercellular bridge	7/546	79/18418	0.00892029	0.0896489	0.0786394	Cdca8/Cep55/Cyth4/Kif20a/Kif20b/Kif23/Tpx2	7	-2.64575
MF	GO:0003774	cytoskeletal motor activity	19/478	100/16650	5.45688e-11	3.45966e-08	3.06734e-08	Cenpe/Dnah8/Kif11/Kif14/Kif18a/Kif18b/Kif20a/Kif20b/Kif22/Kif23/Kif24/Kif2c/Kif4a/Kifc1/Myh1/Myh2/Myh3/Myh4/Myo1f	19	-2.06474
MF	GO:0003777	microtubule motor activity	14/478	57/16650	5.31406e-10	1.68456e-07	1.49353e-07	Cenpe/Dnah8/Kif11/Kif14/Kif18a/Kif18b/Kif20a/Kif20b/Kif22/Kif23/Kif24/Kif2c/Kif4a/Kifc1	14	-3.20713
MF	GO:0008017	microtubule binding	28/478	270/16650	4.54514e-09	9.60539e-07	8.51615e-07	Birc5/Cenpe/Cenpf/Dlgap5/Gas2l3/Gtse1/Kif11/Kif14/Kif18a/Kif18b/Kif20a/Kif20b/Kif22/Kif23/Kif24/Kif2c/Kif4a/Kifc1/Knstrn/Mtus2/Mx1/Nusap1/Plk1/Racgap1/Ska1/Spag5/Spc24/Tpx2	28	-4.91354
MF	GO:0038187	pattern recognition receptor activity	9/478	27/16650	3.63549e-08	5.52216e-06	4.89595e-06	Clec4a/Clec4d/Clec4e/Clec7a/RGD1565355/Tlr2/Tlr7/Tlr8/Tlr9	9	-3
MF	GO:0030246	carbohydrate binding	26/478	263/16650	4.35501e-08	5.52216e-06	4.89595e-06	Chi3l1/Clec10a/Clec4a/Clec4a1/Clec4a2/Clec4a3/Clec4d/Clec4e/Clec7a/Colec10/Endou/Galnt5/Galnt9/Hk3/Lgals9/LOC689757/Mrc1/Olr1/Ptx3/Reg3b/Reg3g/Selp/Siglec1/Siglec8/Vcan/Vtn	26	-3.53009
MF	GO:0017116	single-stranded DNA helicase activity	8/478	25/16650	3.0622e-07	3.23572e-05	2.86879e-05	Dscc1/Mcm3/Mcm4/Mcm5/Mcm6/Pif1/Polq/Rad51	8	-2.82843
MF	GO:0015631	tubulin binding	29/478	382/16650	2.01837e-06	0.000182806	0.000162076	Arl4c/Birc5/Cenpe/Cenpf/Dlgap5/Gas2l3/Gtse1/Kif11/Kif14/Kif18a/Kif18b/Kif20a/Kif20b/Kif22/Kif23/Kif24/Kif2c/Kif4a/Kifc1/Knstrn/Mtus2/Mx1/Nusap1/Plk1/Racgap1/Ska1/Spag5/Spc24/Tpx2	29	-5.01377
MF	GO:0001540	amyloid-beta binding	11/478	66/16650	2.51259e-06	0.000199123	0.000176542	Atp1a3/Fcgr2b/Hba-a1/Itgb2/Itm2a/Msr1/Ngfr/Pirb/RGD1565355/Tlr2/Trem2	11	-2.7136
MF	GO:0008574	plus-end-directed microtubule motor activity	6/478	16/16650	3.40155e-06	0.000203609	0.00018052	Cenpe/Kif11/Kif14/Kif18a/Kif18b/Kif20b	6	-2.44949
MF	GO:0008094	ATP-dependent activity, acting on DNA	14/478	111/16650	3.52169e-06	0.000203609	0.00018052	Brip1/Dscc1/Ercc6l/Mcm3/Mcm4/Mcm5/Mcm6/Pif1/Polq/Rad51/Rad51b/Rad54b/Rad54l/Top2a	14	-3.74166
MF	GO:0048018	receptor ligand activity	32/478	458/16650	3.53264e-06	0.000203609	0.00018052	Adipoq/Bdnf/C1qtnf9/Ccl11/Ccl12/Ccl2/Ccl6/Ccl7/Ccl9/Colec10/Cxcl12/Edn1/Fgf14/Fgf16/Fgf5/Fgf9/Gdf5/Gmfg/Hgf/Hmgb2/Il18/Il6/Parpbp/Pnoc/Retnlg/Spp1/Tg/Thbs4/Timp1/Tnfsf9/Ucn2/Wnt2b	32	-2.47487
MF	GO:0030546	signaling receptor activator activity	32/478	467/16650	5.29687e-06	0.000262069	0.000232351	Adipoq/Bdnf/C1qtnf9/Ccl11/Ccl12/Ccl2/Ccl6/Ccl7/Ccl9/Colec10/Cxcl12/Edn1/Fgf14/Fgf16/Fgf5/Fgf9/Gdf5/Gmfg/Hgf/Hmgb2/Il18/Il6/Parpbp/Pnoc/Retnlg/Spp1/Tg/Thbs4/Timp1/Tnfsf9/Ucn2/Wnt2b	32	-2.47487
MF	GO:0140375	immune receptor activity	15/478	131/16650	5.37366e-06	0.000262069	0.000232351	C3ar1/C5ar1/Ccr3/Ccr5/Csf3r/Fcer1g/Fcgr1a/Fcgr2b/Gfra4/Il1rl1/Lilra5/Lilrc2/Ms4a2/Osmr/Pirb	15	-2.84019
MF	GO:0016799	hydrolase activity, hydrolyzing N-glycosyl compounds	9/478	52/16650	1.50795e-05	0.000682886	0.000605448	Adprhl1/Bst1/Il1rl1/Neil3/Tlr13/Tlr2/Tlr7/Tlr8/Tlr9	9	-2.33333
MF	GO:0140097	catalytic activity, acting on DNA	19/478	219/16650	1.91158e-05	0.000763017	0.000676492	Brip1/Dscc1/Ercc6l/Exo1/Gen1/Mcm3/Mcm4/Mcm5/Mcm6/Neil3/Pif1/Pld4/Pole/Polq/Rad51/Rad51b/Rad54b/Rad54l/Top2a	19	-4.3589
MF	GO:0038024	cargo receptor activity	11/478	81/16650	1.92559e-05	0.000763017	0.000676492	Endou/Fcrl2/Folr2/Itgam/Itgb2/Mrc1/Msr1/Olr1/RGD1565355/Ssc5d/Vtn	11	-2.11058
MF	GO:0003953	NAD+ nucleosidase activity	7/478	31/16650	2.22391e-05	0.000829387	0.000735336	Bst1/Il1rl1/Tlr13/Tlr2/Tlr7/Tlr8/Tlr9	7	-2.64575
MF	GO:0001968	fibronectin binding	7/478	36/16650	6.23569e-05	0.00219635	0.00194729	Lilrb4/Lrrc15/Mmp9/Myoc/Ssc5d/Thbs4/Tnfaip6	7	-1.88982
MF	GO:0008009	chemokine activity	7/478	37/16650	7.50233e-05	0.00250341	0.00221953	Ccl11/Ccl12/Ccl2/Ccl6/Ccl7/Ccl9/Cxcl12	7	-2.64575
MF	GO:0019763	immunoglobulin receptor activity	4/478	10/16650	0.000122761	0.00389152	0.00345023	Fcer1g/Fcgr1a/Fcgr2b/Ms4a2	4	-1
MF	GO:0005125	cytokine activity	16/478	191/16650	0.000129748	0.00391715	0.00347295	Ccl11/Ccl12/Ccl2/Ccl6/Ccl7/Ccl9/Cxcl12/Edn1/Gdf5/Il18/Il6/Retnlg/Spp1/Timp1/Tnfsf9/Wnt2b	16	-3.5
MF	GO:0016887	ATP hydrolysis activity	21/478	298/16650	0.000149709	0.00415934	0.00368768	Abca4/Dhx58/Fignl1/Kif14/Kif18a/Kif18b/Kif20a/Kif20b/Kif22/Kif23/Kif2c/Kifc1/Mcm3/Mcm4/Mcm5/Mcm6/Myh1/Myh3/Orc1/Pif1/Trip13	21	-3.27327
MF	GO:0003678	DNA helicase activity	9/478	69/16650	0.000150891	0.00415934	0.00368768	Brip1/Dscc1/Mcm3/Mcm4/Mcm5/Mcm6/Pif1/Polq/Rad51	9	-3
MF	GO:0005539	glycosaminoglycan binding	17/478	218/16650	0.000192542	0.00508632	0.00450954	Ccl2/Ccl7/Fgf14/Fgf9/Hapln1/Itgam/Pcsk6/Reg3b/Reg3g/Rspo1/Selp/Thbs4/Tlr2/Tnfaip6/Trem2/Vcan/Vtn	17	-1.69775
MF	GO:0016538	cyclin-dependent protein serine/threonine kinase regulator activity	7/478	45/16650	0.000271282	0.00687972	0.00609957	Ccna1/Ccna2/Ccnb1/Ccne1/Ccnf/Cdkn2b/Cks2	7	-1.88982
MF	GO:0033691	sialic acid binding	4/478	13/16650	0.000390232	0.00951565	0.00843659	Adipoq/Cd33/Selp/Siglec8	4	-1
MF	GO:0001848	complement binding	5/478	24/16650	0.000516514	0.0120909	0.0107198	C3ar1/C5ar1/Itgam/Itgb2/Ptx3	5	-2.23607
MF	GO:0042834	peptidoglycan binding	4/478	14/16650	0.000533985	0.0120909	0.0107198	Reg3b/Reg3g/Tlr2/Trem2	4	-2
MF	GO:0003688	DNA replication origin binding	4/478	15/16650	0.00071173	0.0155599	0.0137954	Cdc45/Mcm10/Mcm5/Orc1	4	-2
MF	GO:0019207	kinase regulator activity	16/478	226/16650	0.000850456	0.017973	0.0159349	Ccna1/Ccna2/Ccnb1/Ccne1/Ccnf/Cdkn2b/Cit/Cks2/Dbf4/Gmfg/Lgals9/Lilrb4/Ncapg2/Pik3r5/Tpx2/Trem2	16	-3.5
MF	GO:0005537	mannose binding	5/478	27/16650	0.000913882	0.0186904	0.0165709	Clec4a/Clec4a3/Clec4d/Colec10/Mrc1	5	-1.34164
MF	GO:0008083	growth factor activity	12/478	145/16650	0.00097857	0.0193879	0.0171894	Bdnf/Cxcl12/Fgf14/Fgf16/Fgf5/Fgf9/Gdf5/Gmfg/Hgf/Il6/Thbs4/Timp1	12	-1.1547
MF	GO:0003697	single-stranded DNA binding	11/478	126/16650	0.00101685	0.0195358	0.0173205	Cdc45/Hmgb2/Mcm10/Mcm3/Mcm4/Mcm5/Mcm6/Neil3/Rad51/Rad51b/Rad54l	11	-3.31662
MF	GO:0035173	histone kinase activity	4/478	17/16650	0.00118567	0.0214776	0.0190421	Aurka/Aurkb/Ccnb1/Cdk1	4	-2
MF	GO:0070492	oligosaccharide binding	4/478	17/16650	0.00118567	0.0214776	0.0190421	Lgals9/Reg3b/Reg3g/Selp	4	-2
MF	GO:0001846	opsonin binding	4/478	18/16650	0.00149014	0.026243	0.0232671	Clec7a/Itgam/Itgb2/Ptx3	4	-2
MF	GO:0001664	G protein-coupled receptor binding	19/478	309/16650	0.00157616	0.0270077	0.023945	Adra2c/Adrb3/Atp1a3/Ccl11/Ccl12/Ccl2/Ccl6/Ccl7/Ccl9/Cxcl12/Edn1/Fcgr1a/Myoc/Npb/Pnoc/Rspo1/Rtp4/Ucn2/Wnt2b	19	-1.60591
MF	GO:0050840	extracellular matrix binding	7/478	63/16650	0.00212391	0.0354358	0.0314174	Lrrc15/Ntn4/Sparcl1/Spp1/Ssc5d/Thbs4/Vtn	7	-0.377964
MF	GO:0003725	double-stranded RNA binding	8/478	81/16650	0.00223633	0.0363547	0.0322322	Dhx58/Myh4/Oas1b/Oas2/Oasl/Tlr7/Tlr8/Vim	8	-2.12132
MF	GO:0005044	scavenger receptor activity	6/478	49/16650	0.00266557	0.0401424	0.0355903	Endou/Fcrl2/Msr1/RGD1565355/Ssc5d/Vtn	6	-0.816497
MF	GO:0048020	CCR chemokine receptor binding	6/478	49/16650	0.00266557	0.0401424	0.0355903	Ccl11/Ccl12/Ccl2/Ccl6/Ccl7/Ccl9	6	-2.44949
MF	GO:0033218	amide binding	22/478	398/16650	0.00269008	0.0401424	0.0355903	Anpep/Atp1a3/Cd300lf/Fcgr2b/Fkbp10/Fkbp1b/Folr2/Hba-a1/Itgb2/Itm2a/Lbp/Msr1/Ngfr/Pirb/RGD1565355/RT1-T24-1/RT1-T24-3/Sctr/Slc7a5/Soat1/Tlr2/Trem2	22	-4.26401
MF	GO:0030169	low-density lipoprotein particle binding	4/478	21/16650	0.00272259	0.0401424	0.0355903	Msr1/RGD1565355/Trem2/Vcan	4	-2
MF	GO:0048029	monosaccharide binding	8/478	85/16650	0.00303004	0.0436601	0.0387091	Clec4a/Clec4a3/Clec4d/Colec10/Hk3/Mrc1/Selp/Siglec8	8	-2.12132
MF	GO:0070182	DNA polymerase binding	4/478	22/16650	0.00325305	0.0453846	0.040238	Cdt1/Fancd2/Fanci/Rad51	4	-2
MF	GO:0042379	chemokine receptor binding	7/478	68/16650	0.00329289	0.0453846	0.040238	Ccl11/Ccl12/Ccl2/Ccl6/Ccl7/Ccl9/Cxcl12	7	-2.64575
MF	GO:0042056	chemoattractant activity	5/478	36/16650	0.0034531	0.0465801	0.0412979	Ccl6/Ccl9/Colec10/Hgf/Hmgb2	5	-1.34164
MF	GO:0019865	immunoglobulin binding	4/478	23/16650	0.00384975	0.0508488	0.0450826	Fcer1g/Fcgr1a/Fcgr2b/Ms4a2	4	-1
MF	GO:0019887	protein kinase regulator activity	13/478	194/16650	0.00405285	0.0524389	0.0464924	Ccna1/Ccna2/Ccnb1/Ccne1/Ccnf/Cdkn2b/Cit/Cks2/Dbf4/Lgals9/Lilrb4/Ncapg2/Tpx2	13	-3.05085
MF	GO:0030247	polysaccharide binding	4/478	24/16650	0.0045164	0.057268	0.0507738	Clec7a/Endou/Ptx3/Vtn	4	0
MF	GO:0004386	helicase activity	10/478	138/16650	0.00650715	0.0808928	0.0717197	Brip1/Dhx58/Dscc1/Mcm3/Mcm4/Mcm5/Mcm6/Pif1/Polq/Rad51	10	-3.16228
MF	GO:0005344	oxygen carrier activity	3/478	14/16650	0.00675918	0.0824101	0.0730649	Hba-a1/Hbb/Hbb-b1	3	1.73205
MF	GO:0016798	hydrolase activity, acting on glycosyl bonds	10/478	140/16650	0.00718087	0.0858995	0.0761586	Adprhl1/Bst1/Il1rl1/Lyz2/Neil3/Tlr13/Tlr2/Tlr7/Tlr8/Tlr9	10	-2.52982
MF	GO:0005126	cytokine receptor binding	16/478	282/16650	0.00765677	0.0898961	0.079702	Bdnf/Ccl11/Ccl12/Ccl2/Ccl6/Ccl7/Ccl9/Cd300lf/Cxcl12/Fgf5/Il18/Il6/Ngfr/Osmr/Tlr9/Tnfsf9	16	-3.5
KEGG	rno04110	Cell cycle	23/267	127/8963	2.21318e-12	3.30415e-10	2.94819e-10	Bub1/Bub1b/Ccna1/Ccna2/Ccnb1/Ccnb2/Ccne1/Cdc20/Cdc45/Cdk1/Cdkn2b/Dbf4/Espl1/LOC100364016/Mad2l1/Mcm3/Mcm4/Mcm5/Mcm6/Orc1/Plk1/Pttg1/Ttk	23	-4.3788
KEGG	rno05144	Malaria	16/267	55/8963	2.58137e-12	3.30415e-10	2.94819e-10	Ccl12/Ccl2/Gypa/Hba-a1/Hbb/Hbb-b1/Hgf/Il18/Il6/Itgb2/LOC100134871/RGD1565355/Selp/Thbs4/Tlr2/Tlr9	16	-1.5
KEGG	rno04145	Phagosome	21/267	185/8963	1.26672e-07	1.08093e-05	9.64482e-06	Atp6v0d2/Clec7a/Cybb/Fcgr1a/Fcgr2b/Itgam/Itgb2/LOC498276/Mrc1/Msr1/Ncf2/Ncf4/Olr1/RGD1565355/RT1-T24-1/RT1-T24-3/Thbs4/Tlr2/Tubb2b/Tubb5/Tubb6	21	-4.58258
KEGG	rno04061	Viral protein interaction with cytokine and cytokine receptor	13/267	85/8963	1.18167e-06	7.56269e-05	6.74796e-05	Ccl11/Ccl12/Ccl2/Ccl6/Ccl7/Ccl9/Ccr3/Ccr5/Csf1r/Cxcl12/Il18/Il6/Tnfrsf1b	13	-3.60555
KEGG	rno04114	Oocyte meiosis	14/267	120/8963	1.22302e-05	0.000626185	0.000558726	Aurka/Bub1/Ccnb1/Ccnb2/Ccne1/Cdc20/Cdk1/Espl1/Fbxo5/LOC100364016/Mad2l1/Plk1/Pttg1/Sgo1	14	-3.74166
KEGG	rno04380	Osteoclast differentiation	13/267	121/8963	6.03267e-05	0.00257394	0.00229665	Blnk/Csf1r/Fcgr1a/Fcgr2b/Lilra5/Lilrb3/Lilrb4/Lilrc2/LOC498276/Ncf2/Ncf4/Trem2/Tyrobp	13	-3.60555
KEGG	rno04914	Progesterone-mediated oocyte maturation	11/267	92/8963	8.44584e-05	0.00308877	0.00275601	Aurka/Bub1/Ccna1/Ccna2/Ccnb1/Ccnb2/Cdk1/Kif22/LOC100364016/Mad2l1/Plk1	11	-3.31662
KEGG	rno05143	African trypanosomiasis	7/267	40/8963	0.000154443	0.00494218	0.00440975	Hba-a1/Hbb/Hbb-b1/Il18/Il6/LOC100134871/Tlr9	7	0.377964
KEGG	rno03440	Homologous recombination	7/267	41/8963	0.000181564	0.00516448	0.00460811	Brca1/Brip1/Eme1/Rad51/Rad51b/Rad54b/Rad54l	7	-2.64575
KEGG	rno05152	Tuberculosis	15/267	177/8963	0.000251849	0.00644733	0.00575276	Atp6v0d2/Clec4e/Clec7a/Fcer1g/Fcgr1a/Fcgr2b/Il18/Il6/Itgam/Itgb2/Lbp/LOC498276/Mrc1/Tlr2/Tlr9	15	-3.87298
KEGG	rno04640	Hematopoietic cell lineage	10/267	90/8963	0.000325732	0.00758068	0.00676401	Anpep/Cd33/Cd37/Csf1r/Csf3r/Fcgr1a/Gypa/Il6/Itgam/RGD1565355	10	-2.52982
KEGG	rno04060	Cytokine-cytokine receptor interaction	19/267	269/8963	0.000419466	0.00894862	0.00798458	Ccl11/Ccl12/Ccl2/Ccl6/Ccl7/Ccl9/Ccr3/Ccr5/Csf1r/Csf3r/Cxcl12/Gdf5/Il18/Il1rl1/Il6/Ngfr/Osmr/Tnfrsf1b/Tnfsf9	19	-4.3589
KEGG	rno03030	DNA replication	6/267	35/8963	0.000518075	0.0102021	0.00910302	Mcm3/Mcm4/Mcm5/Mcm6/Pole/Pole2	6	-2.44949
KEGG	rno03460	Fanconi anemia pathway	7/267	51/8963	0.000725465	0.0132657	0.0118365	Brca1/Brip1/Eme1/Fancd2/Fanci/Rad51/Rmi2	7	-2.64575
KEGG	rno05140	Leishmaniasis	8/267	71/8963	0.00116961	0.0198355	0.0176986	Cybb/Fcgr1a/Itgam/Itgb2/LOC498276/Ncf2/Ncf4/Tlr2	8	-2.82843
KEGG	rno04613	Neutrophil extracellular trap formation	14/267	185/8963	0.00123972	0.0198355	0.0176986	C5ar1/Clec7a/Cybb/Fcgr1a/Hdac9/Itgam/Itgb2/LOC498276/Ncf2/Ncf4/Selp/Tlr2/Tlr7/Tlr8	14	-3.74166
KEGG	rno05150	Staphylococcus aureus infection	9/267	100/8963	0.00288238	0.0434052	0.0387292	C3ar1/C5ar1/Fcgr1a/Fcgr2b/Itgam/Itgb2/Krt14/LOC498276/Selp	9	-3
KEGG	rno04151	PI3K-Akt signaling pathway	20/267	345/8963	0.00334178	0.047392	0.0422865	Bdnf/Brca1/Ccne1/Col6a3/Csf1r/Csf3r/Fgf16/Fgf5/Fgf9/Hgf/Il6/Itga8/Lama1/Ngfr/Osmr/Pik3r5/Spp1/Thbs4/Tlr2/Vtn	20	-1.78885
KEGG	rno04218	Cellular senescence	13/267	185/8963	0.00351738	0.047392	0.0422865	Ccna1/Ccna2/Ccnb1/Ccnb2/Ccne1/Cdk1/Cdkn2b/Foxm1/Il6/LOC100364016/Mybl2/RT1-T24-1/RT1-T24-3	13	-3.05085
KEGG	rno04610	Complement and coagulation cascades	8/267	86/8963	0.00397853	0.0485002	0.0432752	C3ar1/C5ar1/C6/F5/Itgam/Itgb2/Serpinb2/Vtn	8	-2.12132
KEGG	rno05323	Rheumatoid arthritis	8/267	86/8963	0.00397853	0.0485002	0.0432752	Atp6v0d2/Ccl12/Ccl2/Cxcl12/Il18/Il6/Itgb2/Tlr2	8	-2.82843
KEGG	rno04512	ECM-receptor interaction	8/267	87/8963	0.00427139	0.0497034	0.0443489	Col6a3/Gp6/Itga8/Lama1/RGD1565355/Spp1/Thbs4/Vtn	8	-0.707107
KEGG	rno05166	Human T-cell leukemia virus 1 infection	15/267	249/8963	0.00748153	0.0832727	0.0743017	Bub1b/Ccna1/Ccna2/Ccnb2/Ccne1/Cdc20/Cdkn2b/Espl1/Il6/Itgb2/LOC100364016/Mad2l1/Pttg1/RT1-T24-1/RT1-T24-3	15	-3.35659
