# Supplementary material for: Transcriptomics Reveals Molecular Features of the Bilateral Pelvic Nerve Injury Rat Model of Detrusor Underactivity
Source: Biomolecules. 2023 Aug 18;13(8):1260. doi: 10.3390/biom13081260 (PMC10452637; doi:10.3390/biom13081260)
Supplement: Supplementary file 1 [file biomolecules-13-01260-s001.zip › Table S7 GOKEGG analysis of sham group vs. 28 days post-BPNI.xlsx]

## Sheet: Sheet 1
Table S7 GOKEGG analysis of sham group vs. 28 days post-BPNI
ONTOLOGY	ID	Description	GeneRatio	BgRatio	pvalue	p.adjust	qvalue	geneID	Count	zscore
BP	GO:0060700	regulation of ribonuclease activity	7/323	15/18112	3.06087e-09	1.15395e-05	9.53704e-06	Oas1a/Oas1b/Oas1i/Oas2/Oas3/Oasl/Oasl2	7	-2.64575
BP	GO:0030198	extracellular matrix organization	23/323	314/18112	1.15743e-08	1.22895e-05	1.01569e-05	Adamts8/Cma1/Col11a1/Col23a1/Col28a1/Col6a4/Col6a6/Col8a1/Col9a3/Egfl6/Eln/Fmod/Fn1/Grem1/Hmcn1/Itga8/Lmx1b/Lox/Mmp13/Mmp17/Ndnf/Rxfp1/Smoc1	23	1.87663
BP	GO:0043062	extracellular structure organization	23/323	315/18112	1.22865e-08	1.22895e-05	1.01569e-05	Adamts8/Cma1/Col11a1/Col23a1/Col28a1/Col6a4/Col6a6/Col8a1/Col9a3/Egfl6/Eln/Fmod/Fn1/Grem1/Hmcn1/Itga8/Lmx1b/Lox/Mmp13/Mmp17/Ndnf/Rxfp1/Smoc1	23	1.87663
BP	GO:0045229	external encapsulating structure organization	23/323	316/18112	1.30392e-08	1.22895e-05	1.01569e-05	Adamts8/Cma1/Col11a1/Col23a1/Col28a1/Col6a4/Col6a6/Col8a1/Col9a3/Egfl6/Eln/Fmod/Fn1/Grem1/Hmcn1/Itga8/Lmx1b/Lox/Mmp13/Mmp17/Ndnf/Rxfp1/Smoc1	23	1.87663
BP	GO:0045071	negative regulation of viral genome replication	10/323	52/18112	2.30707e-08	1.73953e-05	1.43767e-05	Bst2/Isg15/Mx2/Oas1a/Oas1b/Oas1i/Oas2/Oas3/Oasl/Oasl2	10	-3.16228
BP	GO:0045069	regulation of viral genome replication	11/323	83/18112	2.51945e-07	0.000158305	0.000130834	Adarb1/Bst2/Isg15/Mx2/Oas1a/Oas1b/Oas1i/Oas2/Oas3/Oasl/Oasl2	11	-3.31662
BP	GO:0015837	amine transport	13/323	126/18112	4.06367e-07	0.000217407	0.00017968	Adora2b/Arg2/Cacna1a/Cartpt/Cxcl12/Htr1b/P2rx7/Ptgs1/Slc22a2/Slc38a3/Slc6a1/Tacr2/Vip	13	-1.38675
BP	GO:0032069	regulation of nuclease activity	7/323	28/18112	4.61342e-07	0.000217407	0.00017968	Oas1a/Oas1b/Oas1i/Oas2/Oas3/Oasl/Oasl2	7	-2.64575
BP	GO:0042391	regulation of membrane potential	26/323	488/18112	7.44873e-07	0.000312019	0.000257874	Asic2/Atp1b2/Bdnf/Cacna1a/Cacna1i/Chrna5/Cux2/Dpp6/Ehd3/Fkbp1b/Gabra3/Gna14/Grid1/Grik2/Hcn4/Kcnc1/Kcnn2/Met/Myoc/Ngfr/Ntrk2/P2rx5/P2rx7/Piezo2/Popdc3/Scn7a	26	-2.35339
BP	GO:0019079	viral genome replication	12/323	119/18112	1.4553e-06	0.00050237	0.000415193	Adarb1/Bst2/Isg15/Mx2/Oas1a/Oas1b/Oas1i/Oas2/Oas3/Oasl/Oasl2/Zc3h12a	12	-2.88675
BP	GO:0044703	multi-organism reproductive process	20/323	322/18112	1.4658e-06	0.00050237	0.000415193	Abcg2/Adcy7/Akr1c3/Arg2/Csmd1/Cyp1a1/Esr1/Fgl2/Fosl1/Gjb2/Hpgd/Igf2/Igfbp3/Lgals9/Mmp13/Mst1/Ndp/Rxfp1/Slc38a3/Sostdc1	20	-1.34164
BP	GO:0051952	regulation of amine transport	12/323	121/18112	1.73887e-06	0.000546294	0.000451496	Adora2b/Arg2/Cacna1a/Cartpt/Cxcl12/Htr1b/P2rx7/Ptgs1/Slc38a3/Slc6a1/Tacr2/Vip	12	-1.1547
BP	GO:0044706	multi-multicellular organism process	20/323	336/18112	2.81155e-06	0.000815349	0.000673861	Abcg2/Adcy7/Akr1c3/Arg2/Csmd1/Cyp1a1/Esr1/Fgl2/Fosl1/Gjb2/Hpgd/Igf2/Igfbp3/Lgals9/Mmp13/Mst1/Ndp/Rxfp1/Slc38a3/Sostdc1	20	-1.34164
BP	GO:0007567	parturition	6/323	24/18112	3.1521e-06	0.000848816	0.00070152	Akr1c3/Cyp1a1/Fgl2/Hpgd/Mmp13/Rxfp1	6	0.816497
BP	GO:0051954	positive regulation of amine transport	8/323	52/18112	3.5669e-06	0.000896482	0.000740915	Adora2b/Cartpt/Cxcl12/P2rx7/Slc38a3/Slc6a1/Tacr2/Vip	8	-1.41421
BP	GO:0071383	cellular response to steroid hormone stimulus	17/323	261/18112	4.8303e-06	0.00113814	0.000940636	Abcb1a/Abcg2/Akr1c3/Arg2/Atp1a2/Bdnf/Eln/Esr1/Gjb2/Hcn4/Lbh/Ntrk2/Olr59/Pck1/Rxrg/Scgb2a1/Sox10	17	0.242536
BP	GO:0051607	defense response to virus	17/323	264/18112	5.62492e-06	0.00117361	0.000969955	Bst2/Dhx58/Fgl2/Ifit1/Ifit3/Irf7/Isg15/Mx2/Oas1a/Oas1b/Oas1i/Oas2/Oas3/Oasl/Oasl2/Rtp4/Zc3h12a	17	-3.63803
BP	GO:0035637	multicellular organismal signaling	13/323	159/18112	5.66432e-06	0.00117361	0.000969955	Cacna1a/Cacna1i/Cartpt/Chrna5/Dpp6/Ehd3/Fkbp1b/Grik2/Hcn4/Kcnn2/Ntrk2/P2rx7/Scn7a	13	-1.94145
BP	GO:0140546	defense response to symbiont	17/323	265/18112	5.91476e-06	0.00117361	0.000969955	Bst2/Dhx58/Fgl2/Ifit1/Ifit3/Irf7/Isg15/Mx2/Oas1a/Oas1b/Oas1i/Oas2/Oas3/Oasl/Oasl2/Rtp4/Zc3h12a	17	-3.63803
BP	GO:0048525	negative regulation of viral process	10/323	94/18112	6.8044e-06	0.00127481	0.00105359	Bst2/Isg15/Mx2/Oas1a/Oas1b/Oas1i/Oas2/Oas3/Oasl/Oasl2	10	-3.16228
BP	GO:0051962	positive regulation of nervous system development	20/323	358/18112	7.27211e-06	0.00127481	0.00105359	Asic2/Bdnf/Cdh4/Cdkl5/Cux2/Cxcl12/Cxcr4/Enpp2/Fn1/Islr2/Lrrc4b/Met/Nefl/Ntrk2/Plxnb3/Slitrk2/Slitrk3/Sox10/Srpx2/Zfp488	20	-1.34164
BP	GO:1903900	regulation of viral life cycle	12/323	139/18112	7.43923e-06	0.00127481	0.00105359	Adarb1/Bst2/Isg15/Lgals9/Mx2/Oas1a/Oas1b/Oas1i/Oas2/Oas3/Oasl/Oasl2	12	-3.4641
BP	GO:0050792	regulation of viral process	13/323	164/18112	7.94751e-06	0.0013027	0.00107664	Adarb1/Bst2/Cxcr4/Isg15/Lgals9/Mx2/Oas1a/Oas1b/Oas1i/Oas2/Oas3/Oasl/Oasl2	13	-3.05085
BP	GO:0019226	transmission of nerve impulse	10/323	97/18112	9.0292e-06	0.00141834	0.00117221	Cacna1a/Cacna1i/Cartpt/Chrna5/Dpp6/Fkbp1b/Grik2/Ntrk2/P2rx7/Scn7a	10	-2.52982
BP	GO:0001764	neuron migration	14/323	194/18112	1.05501e-05	0.00159095	0.00131487	Cdkl5/Celsr1/Chl1/Cxcl12/Cxcr4/Gfra3/Igsf10/Lmx1b/Met/Ndnf/Ntrk2/Phactr1/Tnn/Unc5d	14	-1.06904
BP	GO:0030879	mammary gland development	14/323	200/18112	1.4903e-05	0.00207542	0.00171527	Abcb1a/Abcb1b/Ccl11/Cdo1/Csmd1/Elf5/Esr1/Fgf10/Lbh/Met/Mst1/Oas2/Rxfp1/Sostdc1	14	-1.60357
BP	GO:0007611	learning or memory	19/323	345/18112	1.50636e-05	0.00207542	0.00171527	Aff2/Atp1a2/Bdnf/Camk4/Ccl11/Csmd1/Cux2/Fosl1/Foxo6/Igf2/Itga8/Lmx1b/Ntrk2/Pde1b/Ptgs1/S100b/Slc6a1/Tacr2/Vip	19	-2.52357
BP	GO:1905954	positive regulation of lipid localization	10/323	103/18112	1.54143e-05	0.00207542	0.00171527	Abcb1a/Abcb1b/Acacb/Acsl6/Adipoq/Cidea/P2rx7/Retn/Spp1/Zc3h12a	10	-1.26491
BP	GO:0090092	regulation of transmembrane receptor protein serine/threonine kinase signaling pathway	16/323	258/18112	1.69404e-05	0.00213582	0.00176519	Bmp3/Cdkn2b/Cidea/Cilp/Fgf10/Gdf6/Grem1/Inhbb/Itga8/Ldlrad4/Lgals9/Lox/Pmepa1/Sfrp5/Sostdc1/Tfap2b	16	1
BP	GO:0009615	response to virus	19/323	348/18112	1.69959e-05	0.00213582	0.00176519	Bst2/Cyp1a1/Dhx58/Fgl2/Ifit1/Ifit3/Irf7/Isg15/Lgals9/Mx2/Oas1a/Oas1b/Oas1i/Oas2/Oas3/Oasl/Oasl2/Rtp4/Zc3h12a	19	-3.44124
BP	GO:0050890	cognition	20/323	385/18112	2.09516e-05	0.00254799	0.00210583	Aff2/Atp1a2/Bdnf/Camk4/Ccl11/Chl1/Csmd1/Cux2/Fosl1/Foxo6/Igf2/Itga8/Lmx1b/Ntrk2/Pde1b/Ptgs1/S100b/Slc6a1/Tacr2/Vip	20	-2.68328
BP	GO:0072001	renal system development	20/323	387/18112	2.25626e-05	0.00265816	0.00219689	Adipoq/Amer1/Arg2/Basp1/Bdnf/Crlf1/Cxcr4/Fgf10/Gdf6/Grem1/Hpgd/Itga8/Lgr5/Mmp17/Pcsk9/Rgn/Spp1/Tfap2b/Tiparp/Wnt2b	20	1.34164
BP	GO:0002832	negative regulation of response to biotic stimulus	10/323	112/18112	3.21083e-05	0.00366813	0.0030316	Arg2/Dhx58/Fgl2/Igf2/Isg15/Lgals9/Oas1a/Oas3/RT1-S3/Usp18	10	-2.52982
BP	GO:0071496	cellular response to external stimulus	21/323	433/18112	3.59459e-05	0.00398577	0.00329411	Abcb1a/Abcb1b/Adora2b/Akr1c3/Aoc1/Atp1a2/Cartpt/Cdkn2b/Eln/Fosl1/Gdap1/Igf2/Il13ra2/Inhbb/P2rx7/Pck1/Pcsk9/Piezo2/Slc38a3/Wnt2b/Zc3h12a	21	-0.218218
BP	GO:0042908	xenobiotic transport	6/323	36/18112	3.80919e-05	0.00402468	0.00332628	Abcb1a/Abcb1b/Abcg2/Nr1i2/Slc22a2/Slc7a5	6	-1.63299
BP	GO:0001655	urogenital system development	21/323	435/18112	3.8432e-05	0.00402468	0.00332628	Adipoq/Amer1/Arg2/Basp1/Bdnf/Crlf1/Cxcr4/Esr1/Fgf10/Gdf6/Grem1/Hpgd/Itga8/Lgr5/Mmp17/Pcsk9/Rgn/Spp1/Tfap2b/Tiparp/Wnt2b	21	1.09109
BP	GO:0071357	cellular response to type I interferon	7/323	53/18112	4.09875e-05	0.0041763	0.00345158	Irf7/Isg15/Mx2/Oas1a/Oas2/Oas3/Usp18	7	-2.64575
BP	GO:0001822	kidney development	19/323	373/18112	4.39596e-05	0.00427979	0.00353711	Adipoq/Amer1/Arg2/Basp1/Bdnf/Crlf1/Cxcr4/Fgf10/Gdf6/Grem1/Hpgd/Itga8/Mmp17/Pcsk9/Rgn/Spp1/Tfap2b/Tiparp/Wnt2b	19	1.60591
BP	GO:1905952	regulation of lipid localization	12/323	166/18112	4.42737e-05	0.00427979	0.00353711	Abcb1a/Abcb1b/Acacb/Acsl6/Adipoq/Cidea/Igfbp3/P2rx7/Pcsk9/Retn/Spp1/Zc3h12a	12	-1.1547
BP	GO:0009612	response to mechanical stimulus	18/323	346/18112	5.31874e-05	0.00501291	0.00414302	Acta1/Asic2/Atp1a2/Bdnf/Chrna5/Col11a1/Cxcl12/Cxcr4/Fosl1/Igf2/Il13ra2/Kcnc1/Mmp13/Mpo/Ntrk2/P2rx7/Piezo2/Retn	18	-1.41421
BP	GO:0045824	negative regulation of innate immune response	8/323	76/18112	6.1691e-05	0.00551404	0.00455719	Dhx58/Igf2/Isg15/Lgals9/Oas1a/Oas3/RT1-S3/Usp18	8	-2.82843
BP	GO:0032355	response to estradiol	15/323	257/18112	6.21719e-05	0.00551404	0.00455719	Abcb1a/Abcg2/Dhh/Enpp2/Esr1/Fgf10/Gjb2/Hpgd/Igf2/Igfbp3/Ntm/Ppargc1a/Slc6a1/Tacr3/Wfdc1	15	-2.32379
BP	GO:0003012	muscle system process	21/323	451/18112	6.45554e-05	0.00551404	0.00455719	Acta1/Adora2b/Arg2/Atp1a2/Cxcr4/Ehd3/Fkbp1b/Hcn4/Kcnn2/Met/Mlip/Myh1/Myh3/Myh6/Myoc/Ppargc1a/Ptgs1/Scn7a/Tacr2/Tacr3/Zc3h12a	21	-0.218218
BP	GO:0007613	memory	12/323	173/18112	6.6162e-05	0.00551404	0.00455719	Bdnf/Camk4/Csmd1/Cux2/Foxo6/Igf2/Itga8/Lmx1b/Ntrk2/Ptgs1/S100b/Slc6a1	12	-1.73205
BP	GO:0001649	osteoblast differentiation	14/323	229/18112	6.63594e-05	0.00551404	0.00455719	Bmp3/Cthrc1/Dhh/Esr1/Gpnmb/Grem1/Igf2/Igfbp3/Lox/Mmp13/Myoc/Smoc1/Spp1/Tnn	14	0.534522
BP	GO:0060537	muscle tissue development	22/323	487/18112	6.76529e-05	0.00551404	0.00455719	Acta1/Bdnf/Col11a1/Eln/Grem1/Igf2/Itga8/Lox/Met/Myh6/Ngfr/Nox4/P2rx5/Popdc3/Ppargc1a/Rxrg/S100b/Sgcg/Tfap2b/Tiparp/Tnn/Usp2	22	0.852803
BP	GO:0010959	regulation of metal ion transport	21/323	453/18112	6.87427e-05	0.00551404	0.00455719	Atp1a2/Atp1b2/Cacna1a/Cemip/Cxcl12/Cxcr4/Dhrs7c/Dpp6/Ehd3/Fkbp1b/Fxyd6/Kcnc1/Kcnn2/Nkain1/P2rx5/P2rx7/Pcsk9/Plp1/Rgn/Usp2/Vip	21	-1.09109
BP	GO:0007178	transmembrane receptor protein serine/threonine kinase signaling pathway	19/323	387/18112	7.1916e-05	0.00553313	0.00457296	Bmp3/Cdkn2b/Cidea/Cilp/Fgf10/Gdf6/Grem1/Hpgd/Inhbb/Itga8/Ldlrad4/Lgals9/Lox/Ltbp2/Ntrk2/Pmepa1/Sfrp5/Sostdc1/Tfap2b	19	0.688247
BP	GO:1904062	regulation of cation transmembrane transport	19/323	387/18112	7.1916e-05	0.00553313	0.00457296	Arg2/Asic2/Atp1a2/Atp1b2/Cacna1a/Cemip/Dhrs7c/Dpp6/Ehd3/Fkbp1b/Fxyd6/Kcnc1/Kcnn2/P2rx5/Pcsk9/Plp1/Ppargc1a/Rasgrf1/Rgn	19	-1.14708
BP	GO:0051965	positive regulation of synapse assembly	8/323	78/18112	7.43835e-05	0.00557372	0.0046065	Asic2/Bdnf/Cux2/Lrrc4b/Ntrk2/Slitrk2/Slitrk3/Srpx2	8	-1.41421
BP	GO:0007517	muscle organ development	18/323	356/18112	7.66321e-05	0.00557372	0.0046065	Acta1/Adarb1/Bdnf/Cntfr/Col11a1/Eln/Igf2/Jph1/Lox/Met/Myh6/Ngfr/P2rx5/Popdc3/Rxrg/S100b/Unc45b/Usp2	18	-0.942809
BP	GO:0006936	muscle contraction	17/323	325/18112	8.00835e-05	0.00557372	0.0046065	Adora2b/Arg2/Atp1a2/Cxcr4/Ehd3/Fkbp1b/Hcn4/Kcnn2/Met/Myh1/Myh3/Myh6/Ptgs1/Scn7a/Tacr2/Tacr3/Zc3h12a	17	0.242536
BP	GO:0032728	positive regulation of interferon-beta production	6/323	41/18112	8.1587e-05	0.00557372	0.0046065	Dhx58/Irf7/Isg15/Oas1a/Oas2/Oas3	6	-2.44949
BP	GO:0060603	mammary gland duct morphogenesis	6/323	41/18112	8.1587e-05	0.00557372	0.0046065	Ccl11/Csmd1/Esr1/Fgf10/Mst1/Sostdc1	6	-2.44949
BP	GO:0042552	myelination	12/323	177/18112	8.24463e-05	0.00557372	0.0046065	Cxcr4/Dhh/Lgi4/Myoc/Ngfr/Ntrk2/Plp1/Pou3f1/Rxrg/S100b/Sox10/Zfp488	12	-2.3094
BP	GO:0034340	response to type I interferon	7/323	59/18112	8.27926e-05	0.00557372	0.0046065	Irf7/Isg15/Mx2/Oas1a/Oas2/Oas3/Usp18	7	-2.64575
BP	GO:1901890	positive regulation of cell junction assembly	10/323	127/18112	9.37983e-05	0.00592446	0.00489639	Asic2/Bdnf/Cux2/Enpp2/Lrrc4b/Myoc/Ntrk2/Slitrk2/Slitrk3/Srpx2	10	-1.89737
BP	GO:0050772	positive regulation of axonogenesis	9/323	103/18112	9.42299e-05	0.00592446	0.00489639	Bdnf/Cdh4/Cdkl5/Cxcl12/Fn1/Islr2/Nefl/Ntrk2/Plxnb3	9	-0.333333
BP	GO:0007272	ensheathment of neurons	12/323	180/18112	9.68232e-05	0.00592446	0.00489639	Cxcr4/Dhh/Lgi4/Myoc/Ngfr/Ntrk2/Plp1/Pou3f1/Rxrg/S100b/Sox10/Zfp488	12	-2.3094
BP	GO:0008366	axon ensheathment	12/323	180/18112	9.68232e-05	0.00592446	0.00489639	Cxcr4/Dhh/Lgi4/Myoc/Ngfr/Ntrk2/Plp1/Pou3f1/Rxrg/S100b/Sox10/Zfp488	12	-2.3094
BP	GO:0007422	peripheral nervous system development	8/323	81/18112	9.74315e-05	0.00592446	0.00489639	Bdnf/Egr3/Lgi4/Myoc/Ntrk2/Pou3f1/Rxrg/Sox10	8	-1.41421
BP	GO:0061180	mammary gland epithelium development	8/323	81/18112	9.74315e-05	0.00592446	0.00489639	Ccl11/Csmd1/Elf5/Esr1/Fgf10/Lbh/Mst1/Sostdc1	8	-2.12132
BP	GO:0007565	female pregnancy	16/323	299/18112	9.94245e-05	0.00594969	0.00491724	Abcg2/Adcy7/Akr1c3/Arg2/Csmd1/Esr1/Fosl1/Gjb2/Hpgd/Igf2/Igfbp3/Lgals9/Mst1/Ndp/Slc38a3/Sostdc1	16	-2
BP	GO:0006941	striated muscle contraction	12/323	181/18112	0.000102072	0.00601265	0.00496927	Arg2/Atp1a2/Cxcr4/Ehd3/Fkbp1b/Hcn4/Kcnn2/Met/Myh1/Myh3/Myh6/Zc3h12a	12	1.1547
BP	GO:0031960	response to corticosteroid	17/323	332/18112	0.000103783	0.00601944	0.00497488	Abcb1a/Abcg2/Adipoq/Akr1c3/Arg2/Cdo1/Eln/Fn1/Fosl1/Gjb2/Hcn4/Htr1b/Maob/Nefl/Pck1/Ptgs1/S100b	17	-0.727607
BP	GO:0050777	negative regulation of immune response	12/323	182/18112	0.000107563	0.00614411	0.00507792	Arg2/Dhx58/Fgl2/Igf2/Il13ra2/Isg15/Lgals9/Oas1a/Oas3/RT1-S3/Usp18/Zc3h12a	12	-2.3094
BP	GO:0043270	positive regulation of ion transport	17/323	334/18112	0.000111598	0.00627948	0.0051898	Abcb1a/Asic2/Atp1b2/Cemip/Cxcl12/Cxcr4/Dpp6/Ehd3/Kcnc1/Kcnn2/P2rx5/P2rx7/Plp1/Rgn/Slc38a3/Slc6a1/Tacr2	17	-2.18282
BP	GO:0001508	action potential	11/323	156/18112	0.000114613	0.00635426	0.0052516	Cacna1i/Chrna5/Dpp6/Fkbp1b/Gna14/Grik2/Hcn4/Kcnn2/Ntrk2/P2rx7/Scn7a	11	-2.7136
BP	GO:0016048	detection of temperature stimulus	5/323	28/18112	0.00012267	0.00670243	0.00553935	Cxcl12/Cxcr4/Grik2/Ngfr/Trpm3	5	-1.34164
BP	GO:0001505	regulation of neurotransmitter levels	15/323	274/18112	0.000127186	0.00684985	0.00566119	Adora2b/Atp1a2/Cacna1a/Chrna5/Htr1b/Maob/Moxd1/Ntrk2/P2rx7/Pde1b/Prima1/Prrt2/Slc22a2/Slc6a1/Tacr2	15	-3.87298
BP	GO:0060393	regulation of pathway-restricted SMAD protein phosphorylation	7/323	64/18112	0.000139722	0.00741906	0.00613162	Bmp3/Gdf6/Grem1/Inhbb/Ldlrad4/Lgals9/Pmepa1	7	1.88982
BP	GO:0071639	positive regulation of monocyte chemotactic protein-1 production	4/323	16/18112	0.000152518	0.0079647	0.00658258	Adipoq/Lgals9/Oas1a/Oas3	4	-2
BP	GO:0060443	mammary gland morphogenesis	7/323	65/18112	0.000154224	0.0079647	0.00658258	Ccl11/Csmd1/Esr1/Fgf10/Mst1/Rxfp1/Sostdc1	7	-1.88982
BP	GO:0050770	regulation of axonogenesis	12/323	190/18112	0.000161384	0.00822187	0.00679513	Aatk/Bdnf/Cacna1a/Cdh4/Cdkl5/Cxcl12/Fn1/Islr2/Nefl/Ntrk2/Plxnb3/Spp1	12	-0.57735
BP	GO:0007568	aging	18/323	379/18112	0.000167985	0.00840831	0.00694921	Abcg2/Bdnf/Cdkn2b/Cyp1a1/Eln/Gjb2/Igfbp3/Mpo/Myh6/Ngb/Nox4/Ntrk2/Pck1/Ppargc1a/Ptgs1/Retn/Rgn/Tacr3	18	-0.942809
BP	GO:0043524	negative regulation of neuron apoptotic process	12/323	191/18112	0.000169504	0.00840831	0.00694921	Bdnf/Cacna1a/Chl1/Cntfr/Crlf1/Grik2/Ndnf/Nefl/Ngfr/Ntrk2/Ppargc1a/Tfap2b	12	-1.73205
BP	GO:0006006	glucose metabolic process	13/323	222/18112	0.000184553	0.00903272	0.00746526	Acacb/Adipoq/Adora2b/Crem/Gpd1/Igf2/Igfbp3/Mst1/Oas1a/Pck1/Ppargc1a/Rgn/Tfap2b	13	-3.60555
BP	GO:0046717	acid secretion	7/323	67/18112	0.000186884	0.00903272	0.00746526	Abcb1a/Abcb1b/Cacna1a/Cartpt/Htr1b/P2rx7/Slc6a1	7	-1.13389
BP	GO:0010720	positive regulation of cell development	18/323	384/18112	0.000197361	0.00941838	0.007784	Abcb1a/Adipoq/Bdnf/Cdh4/Cdkl5/Cux2/Cxcl12/Cxcr4/Enpp2/Fn1/Islr2/Met/Myoc/Nefl/Ntrk2/Plxnb3/Sox10/Zfp488	18	-1.41421
BP	GO:0060389	pathway-restricted SMAD protein phosphorylation	7/323	68/18112	0.00020519	0.00966957	0.0079916	Bmp3/Gdf6/Grem1/Inhbb/Ldlrad4/Lgals9/Pmepa1	7	1.88982
BP	GO:0060560	developmental growth involved in morphogenesis	15/323	288/18112	0.000219019	0.00996089	0.00823237	Aatk/Bdnf/Ccl11/Cdh4/Cdkl5/Cxcl12/Cxcr4/Esr1/Fgf10/Fn1/Islr2/Mst1/Sfrp5/Spp1/Tnn	15	-0.258199
BP	GO:0050767	regulation of neurogenesis	20/323	457/18112	0.000219925	0.00996089	0.00823237	Aatk/Bdnf/Ccl11/Cdh4/Cdkl5/Cdkn2b/Cux2/Cxcl12/Cxcr4/Enpp2/Fn1/Gpr37l1/Islr2/Met/Nefl/Ntrk2/Plxnb3/Sox10/Spp1/Zfp488	20	-0.894427
BP	GO:0006865	amino acid transport	11/323	168/18112	0.000220167	0.00996089	0.00823237	Arg2/Bdnf/Cacna1a/Htr1b/Ntrk2/P2rx7/Slc22a2/Slc38a3/Slc38a5/Slc6a1/Slc7a5	11	-2.11058
BP	GO:0007409	axonogenesis	21/323	493/18112	0.00022194	0.00996089	0.00823237	Aatk/Adarb1/Bdnf/Cacna1a/Cdh4/Cdkl5/Chl1/Cxcl12/Cxcr4/Fn1/Gfra3/Islr2/Nefl/Ngfr/Ntrk2/Plxnb3/Slitrk2/Slitrk3/Spp1/Tnn/Unc5d	21	-1.52753
BP	GO:0014074	response to purine-containing compound	13/323	227/18112	0.000229584	0.0101827	0.0084157	Adipoq/Cdo1/Crem/Fosl1/Gpd1/Hcn4/Inhbb/Nox4/P2rx5/P2rx7/Pck1/Ppargc1a/Slc6a1	13	-1.38675
BP	GO:0051402	neuron apoptotic process	16/323	326/18112	0.000266535	0.0116841	0.00965659	Aatk/Adarb1/Bdnf/Cacna1a/Chl1/Cntfr/Crlf1/Esr1/Grik2/Ndnf/Nefl/Ngfr/Ntrk2/Pcsk9/Ppargc1a/Tfap2b	16	-2
BP	GO:0019228	neuronal action potential	6/323	51/18112	0.000281413	0.0119888	0.00990834	Cacna1i/Chrna5/Dpp6/Grik2/P2rx7/Scn7a	6	-2.44949
BP	GO:0060337	type I interferon signaling pathway	6/323	51/18112	0.000281413	0.0119888	0.00990834	Irf7/Isg15/Oas1a/Oas2/Oas3/Usp18	6	-2.44949
BP	GO:0034764	positive regulation of transmembrane transport	14/323	263/18112	0.000283024	0.0119888	0.00990834	Abcb1a/Acsl6/Adipoq/Asic2/Atp1b2/Cemip/Dpp6/Ehd3/Kcnc1/Met/P2rx5/P2rx7/Plp1/Rgn	14	-1.60357
BP	GO:0051899	membrane depolarization	8/323	95/18112	0.000296894	0.0124366	0.0102784	Cacna1a/Cacna1i/Chrna5/Hcn4/Myoc/Ngfr/P2rx7/Scn7a	8	-2.12132
BP	GO:0050769	positive regulation of neurogenesis	15/323	297/18112	0.000304518	0.0125697	0.0103884	Bdnf/Cdh4/Cdkl5/Cux2/Cxcl12/Cxcr4/Enpp2/Fn1/Islr2/Met/Nefl/Ntrk2/Plxnb3/Sox10/Zfp488	15	-0.774597
BP	GO:0033605	positive regulation of catecholamine secretion	4/323	19/18112	0.00031137	0.0125697	0.0103884	Adora2b/Cartpt/Cxcl12/Vip	4	0
BP	GO:0060339	negative regulation of type I interferon-mediated signaling pathway	4/323	19/18112	0.00031137	0.0125697	0.0103884	Isg15/Oas1a/Oas3/Usp18	4	-2
BP	GO:0050974	detection of mechanical stimulus involved in sensory perception	6/323	52/18112	0.000313408	0.0125697	0.0103884	Asic2/Chrna5/Col11a1/Cxcl12/Cxcr4/Piezo2	6	0
BP	GO:1901215	negative regulation of neuron death	14/323	266/18112	0.000317568	0.0126024	0.0104155	Bdnf/Cacna1a/Chl1/Cntfr/Crlf1/Esr1/Gpnmb/Grik2/Ndnf/Nefl/Ngfr/Ntrk2/Ppargc1a/Tfap2b	14	-1.60357
BP	GO:0071560	cellular response to transforming growth factor beta stimulus	14/323	268/18112	0.000342554	0.0134524	0.011118	Akr1c3/Cdkn2b/Cidea/Cilp/Eln/Fn1/Hpgd/Itga8/Ldlrad4/Lox/Ltbp2/Nox4/Pmepa1/Ppargc1a	14	2.13809
BP	GO:0001503	ossification	19/323	438/18112	0.00035133	0.0136548	0.0112853	Bmp3/Col11a1/Cthrc1/Dhh/Esr1/Fn1/Gpnmb/Grem1/Igf2/Igfbp3/Igsf10/Isg15/Lox/Mmp13/Myoc/P2rx7/Smoc1/Spp1/Tnn	19	0.229416
BP	GO:0001666	response to hypoxia	19/323	439/18112	0.000361379	0.013902	0.0114896	Abcb1a/Abcb1b/Acsl6/Adipoq/Arg2/Bdnf/Cxcl12/Cxcr4/Cyp1a1/Eln/Igfbp3/Mmp13/Mst1/Ndnf/Ngb/Nox4/Pck1/Ppargc1a/S100b	19	-0.229416
BP	GO:0005996	monosaccharide metabolic process	14/323	270/18112	0.000369206	0.0140596	0.0116199	Acacb/Adipoq/Adora2b/Crem/Gpd1/Igf2/Igfbp3/Mst1/Oas1a/Otogl/Pck1/Ppargc1a/Rgn/Tfap2b	14	-3.74166
BP	GO:0014051	gamma-aminobutyric acid secretion	4/323	20/18112	0.000383774	0.0144048	0.0119051	Cacna1a/Htr1b/P2rx7/Slc6a1	4	-2
BP	GO:1901861	regulation of muscle tissue development	6/323	54/18112	0.000385911	0.0144048	0.0119051	Bdnf/Igf2/Lox/Ppargc1a/Tnn/Usp2	6	0
BP	GO:0031668	cellular response to extracellular stimulus	15/323	305/18112	0.000403258	0.0149047	0.0123183	Adora2b/Akr1c3/Aoc1/Cartpt/Cdkn2b/Eln/Fosl1/Gdap1/Inhbb/P2rx7/Pck1/Pcsk9/Slc38a3/Wnt2b/Zc3h12a	15	0.258199
BP	GO:0032368	regulation of lipid transport	9/323	127/18112	0.000458599	0.0165183	0.0136519	Abcb1a/Abcb1b/Acsl6/Adipoq/Igfbp3/P2rx7/Pcsk9/Retn/Spp1	9	-1
BP	GO:0015850	organic hydroxy compound transport	14/323	276/18112	0.00046006	0.0165183	0.0136519	Abcb1a/Abcb1b/Adora2b/Cartpt/Cxcl12/Htr1b/Igfbp3/Maob/Osbp2/Pcsk9/Ptgs1/Slc22a2/Spp1/Vip	14	-0.534522
BP	GO:0071559	response to transforming growth factor beta	14/323	276/18112	0.00046006	0.0165183	0.0136519	Akr1c3/Cdkn2b/Cidea/Cilp/Eln/Fn1/Hpgd/Itga8/Ldlrad4/Lox/Ltbp2/Nox4/Pmepa1/Ppargc1a	14	2.13809
BP	GO:0140448	signaling receptor ligand precursor processing	4/323	21/18112	0.000467453	0.0166254	0.0137404	Cma1/Cpe/Pcsk6/Scg5	4	2
BP	GO:0071392	cellular response to estradiol stimulus	6/323	57/18112	0.000518515	0.0182692	0.0150989	Abcb1a/Abcg2/Enpp2/Esr1/Igfbp3/Ppargc1a	6	-2.44949
BP	GO:0046942	carboxylic acid transport	15/323	313/18112	0.000528303	0.0183556	0.0151703	Abcb1a/Abcb1b/Abcg2/Arg2/Bdnf/Cacna1a/Htr1b/Ntrk2/P2rx7/Pla2g2a/Slc22a2/Slc38a3/Slc38a5/Slc6a1/Slc7a5	15	-2.32379
BP	GO:0031346	positive regulation of cell projection organization	19/323	453/18112	0.000530704	0.0183556	0.0151703	Acsl6/Atp1b2/Bdnf/Cdh4/Cdkl5/Cux2/Cxcl12/Enpp2/Fkbp1b/Fn1/Islr2/Met/Ndnf/Nefl/Ngfr/Ntrk2/P2rx7/Plxnb3/Tnn	19	-1.14708
BP	GO:0060338	regulation of type I interferon-mediated signaling pathway	5/323	38/18112	0.000541503	0.0185588	0.0153383	Irf7/Isg15/Oas1a/Oas3/Usp18	5	-2.23607
BP	GO:0032370	positive regulation of lipid transport	7/323	80/18112	0.000560533	0.0187952	0.0155336	Abcb1a/Abcb1b/Acsl6/Adipoq/P2rx7/Retn/Spp1	7	-1.13389
BP	GO:0032616	interleukin-13 production	4/323	22/18112	0.000563357	0.0187952	0.0155336	Arg2/Lgals9/RT1-S3/Tslp	4	-1
BP	GO:0032656	regulation of interleukin-13 production	4/323	22/18112	0.000563357	0.0187952	0.0155336	Arg2/Lgals9/RT1-S3/Tslp	4	-1
BP	GO:0006814	sodium ion transport	13/323	250/18112	0.000577987	0.0191141	0.0157972	Asic2/Asic4/Atp1a2/Atp1b2/Cacna1i/Fxyd6/Hcn4/Nkain1/P2rx7/Pcsk9/Scn7a/Slc38a3/Slc6a1	13	-1.38675
BP	GO:0042063	gliogenesis	17/323	385/18112	0.000584173	0.0191507	0.0158275	Atp1b2/Cdkn2b/Cxcr4/Enpp2/Fgf10/Fn1/Gpr37l1/Lamc3/Lgi4/Met/Myoc/Ntrk2/Plp1/Pou3f1/S100b/Sox10/Zfp488	17	-1.69775
BP	GO:1903531	negative regulation of secretion by cell	11/323	189/18112	0.000600826	0.0195269	0.0161383	Adipoq/Cartpt/Fkbp1b/Htr1b/Igfbp3/Il13ra2/Inhbb/Lgals9/Maob/Ptgs1/Tacr2	11	-1.50756
BP	GO:2000027	regulation of animal organ morphogenesis	9/323	132/18112	0.00060764	0.0195795	0.0161819	Ajap1/Celsr1/Cthrc1/Fgf10/Grem1/Met/Ngfr/Sfrp5/Wnt2b	9	-1
BP	GO:0019318	hexose metabolic process	13/323	252/18112	0.000622704	0.0198949	0.0164425	Acacb/Adipoq/Adora2b/Crem/Gpd1/Igf2/Igfbp3/Mst1/Oas1a/Pck1/Ppargc1a/Rgn/Tfap2b	13	-3.60555
BP	GO:0015844	monoamine transport	8/323	107/18112	0.000662334	0.0203077	0.0167837	Adora2b/Cartpt/Cxcl12/Htr1b/Maob/Ptgs1/Slc22a2/Vip	8	-0.707107
BP	GO:0060078	regulation of postsynaptic membrane potential	10/323	162/18112	0.000671079	0.0203077	0.0167837	Bdnf/Chrna5/Cux2/Gabra3/Grid1/Grik2/Met/Ngfr/P2rx5/P2rx7	10	-0.632456
BP	GO:0071605	monocyte chemotactic protein-1 production	4/323	23/18112	0.000672445	0.0203077	0.0167837	Adipoq/Lgals9/Oas1a/Oas3	4	-2
BP	GO:0071637	regulation of monocyte chemotactic protein-1 production	4/323	23/18112	0.000672445	0.0203077	0.0167837	Adipoq/Lgals9/Oas1a/Oas3	4	-2
BP	GO:1900120	regulation of receptor binding	4/323	23/18112	0.000672445	0.0203077	0.0167837	Adipoq/Bdnf/Lox/Pcsk9	4	1
BP	GO:0010001	glial cell differentiation	14/323	287/18112	0.000676535	0.0203077	0.0167837	Cxcr4/Enpp2/Fgf10/Gpr37l1/Lamc3/Lgi4/Met/Myoc/Ntrk2/Plp1/Pou3f1/S100b/Sox10/Zfp488	14	-2.13809
BP	GO:0060048	cardiac muscle contraction	9/323	134/18112	0.000677394	0.0203077	0.0167837	Atp1a2/Cxcr4/Ehd3/Fkbp1b/Hcn4/Kcnn2/Met/Myh6/Zc3h12a	9	0.333333
BP	GO:0032608	interferon-beta production	6/323	60/18112	0.000684107	0.0203077	0.0167837	Dhx58/Irf7/Isg15/Oas1a/Oas2/Oas3	6	-2.44949
BP	GO:0032648	regulation of interferon-beta production	6/323	60/18112	0.000684107	0.0203077	0.0167837	Dhx58/Irf7/Isg15/Oas1a/Oas2/Oas3	6	-2.44949
BP	GO:0043523	regulation of neuron apoptotic process	14/323	289/18112	0.000723969	0.0213231	0.0176229	Bdnf/Cacna1a/Chl1/Cntfr/Crlf1/Esr1/Grik2/Ndnf/Nefl/Ngfr/Ntrk2/Pcsk9/Ppargc1a/Tfap2b	14	-1.60357
BP	GO:0046683	response to organophosphorus	11/323	194/18112	0.000746182	0.021513	0.0177798	Adipoq/Cdo1/Crem/Fosl1/Gpd1/Hcn4/Inhbb/Nox4/P2rx5/P2rx7/Pck1	11	-0.904534
BP	GO:0031641	regulation of myelination	6/323	61/18112	0.000747532	0.021513	0.0177798	Lgi4/Ngfr/Rxrg/S100b/Sox10/Zfp488	6	-2.44949
BP	GO:0032481	positive regulation of type I interferon production	6/323	61/18112	0.000747532	0.021513	0.0177798	Dhx58/Irf7/Isg15/Oas1a/Oas2/Oas3	6	-2.44949
BP	GO:0015695	organic cation transport	5/323	41/18112	0.000773952	0.0219614	0.0181504	Abcb1a/Cacna1a/P2rx7/Slc22a2/Tacr2	5	-2.23607
BP	GO:0019058	viral life cycle	13/323	258/18112	0.000774765	0.0219614	0.0181504	Adarb1/Bst2/Isg15/Lgals9/Mx2/Oas1a/Oas1b/Oas1i/Oas2/Oas3/Oasl/Oasl2/Zc3h12a	13	-3.05085
BP	GO:0031643	positive regulation of myelination	4/323	24/18112	0.000795684	0.022386	0.0185014	Ngfr/S100b/Sox10/Zfp488	4	-2
BP	GO:0070493	thrombin-activated receptor signaling pathway	3/323	11/18112	0.000833693	0.0230205	0.0190257	Hpgd/Iqgap2/Met	3	-0.57735
BP	GO:0009582	detection of abiotic stimulus	9/323	138/18112	0.000836553	0.0230205	0.0190257	Asic2/Chrna5/Col11a1/Cxcl12/Cxcr4/Grik2/Ngfr/Piezo2/Trpm3	9	-1
BP	GO:0021782	glial cell development	9/323	138/18112	0.000836553	0.0230205	0.0190257	Lamc3/Lgi4/Met/Myoc/Ntrk2/Plp1/Pou3f1/Sox10/Zfp488	9	-1.66667
BP	GO:0009581	detection of external stimulus	9/323	139/18112	0.000880758	0.0237878	0.0196599	Asic2/Chrna5/Col11a1/Cxcl12/Cxcr4/Grik2/Ngfr/Piezo2/Trpm3	9	-1
BP	GO:0001818	negative regulation of cytokine production	14/323	295/18112	0.000883506	0.0237878	0.0196599	Adcy7/Adipoq/Arg2/Bst2/Cidea/Dhx58/Fn1/Gpnmb/Inhbb/Lgals9/Met/Oas1a/Oas3/Zc3h12a	14	0
BP	GO:0035725	sodium ion transmembrane transport	10/323	168/18112	0.000888444	0.0237878	0.0196599	Asic2/Asic4/Atp1a2/Atp1b2/Cacna1i/Fxyd6/Hcn4/Pcsk9/Scn7a/Slc6a1	10	-1.26491
BP	GO:0036293	response to decreased oxygen levels	19/323	473/18112	0.000889675	0.0237878	0.0196599	Abcb1a/Abcb1b/Acsl6/Adipoq/Arg2/Bdnf/Cxcl12/Cxcr4/Cyp1a1/Eln/Igfbp3/Mmp13/Mst1/Ndnf/Ngb/Nox4/Pck1/Ppargc1a/S100b	19	-0.229416
BP	GO:0034767	positive regulation of ion transmembrane transport	11/323	199/18112	0.000919633	0.0242852	0.020071	Abcb1a/Asic2/Atp1b2/Cemip/Dpp6/Ehd3/Kcnc1/P2rx5/P2rx7/Plp1/Rgn	11	-1.50756
BP	GO:0006937	regulation of muscle contraction	10/323	169/18112	0.000929741	0.0242852	0.020071	Adora2b/Arg2/Atp1a2/Ehd3/Fkbp1b/Hcn4/Ptgs1/Tacr2/Tacr3/Zc3h12a	10	0
BP	GO:0032682	negative regulation of chemokine production	4/323	25/18112	0.000934046	0.0242852	0.020071	Arg2/Lgals9/Oas1a/Oas3	4	-1
BP	GO:0035634	response to stilbenoid	4/323	25/18112	0.000934046	0.0242852	0.020071	Cidea/Ifit3/Ppargc1a/Usp18	4	-2
BP	GO:0090287	regulation of cellular response to growth factor stimulus	14/323	297/18112	0.000942874	0.0243468	0.0201219	Cadm4/Cdkn2b/Cidea/Fgf10/Grem1/Itga8/Ldlrad4/Lox/Ngfr/Pmepa1/Ptp4a3/Sfrp5/Sostdc1/Tfap2b	14	-0.534522
BP	GO:0002683	negative regulation of immune system process	18/323	441/18112	0.00100867	0.0258687	0.0213797	Adipoq/Arg2/Bst2/Cxcl12/Dhx58/Fgl2/Gpnmb/Grem1/Igf2/Il13ra2/Ildr2/Isg15/Lgals9/Oas1a/Oas3/RT1-S3/Usp18/Zc3h12a	18	-1.88562
BP	GO:0015812	gamma-aminobutyric acid transport	4/323	26/18112	0.0010885	0.0275703	0.022786	Cacna1a/Htr1b/P2rx7/Slc6a1	4	-2
BP	GO:0015801	aromatic amino acid transport	3/323	12/18112	0.00109696	0.0275703	0.022786	Slc38a3/Slc38a5/Slc7a5	3	-1.73205
BP	GO:0048241	epinephrine transport	3/323	12/18112	0.00109696	0.0275703	0.022786	Cartpt/Ptgs1/Vip	3	1.73205
BP	GO:0031348	negative regulation of defense response	12/323	236/18112	0.0011309	0.0278006	0.0229763	Adipoq/Arg2/Dhx58/Fgl2/Igf2/Isg15/Lgals9/Oas1a/Oas3/RT1-S3/Usp18/Wfdc1	12	-2.3094
BP	GO:0060135	maternal process involved in female pregnancy	7/323	90/18112	0.00113336	0.0278006	0.0229763	Adcy7/Arg2/Csmd1/Esr1/Gjb2/Lgals9/Ndp	7	-0.377964
BP	GO:0050982	detection of mechanical stimulus	6/323	66/18112	0.00113562	0.0278006	0.0229763	Asic2/Chrna5/Col11a1/Cxcl12/Cxcr4/Piezo2	6	0
BP	GO:0060688	regulation of morphogenesis of a branching structure	6/323	66/18112	0.00113562	0.0278006	0.0229763	Cpe/Esr1/Fgf10/Grem1/Met/Wnt2b	6	0
BP	GO:0051384	response to glucocorticoid	14/323	304/18112	0.00117783	0.0286478	0.0236765	Abcb1a/Abcg2/Adipoq/Arg2/Cdo1/Eln/Fn1/Fosl1/Gjb2/Maob/Nefl/Pck1/Ptgs1/S100b	14	-1.06904
BP	GO:0051937	catecholamine transport	7/323	91/18112	0.00120942	0.0291776	0.0241144	Adora2b/Cartpt/Cxcl12/Htr1b/Ptgs1/Slc22a2/Vip	7	-0.377964
BP	GO:0032409	regulation of transporter activity	14/323	305/18112	0.00121509	0.0291776	0.0241144	Abcb1a/Adipoq/Asic2/Atp1a2/Atp1b2/Cacna1a/Ehd3/Fkbp1b/Fxyd6/Kcnc1/Pcsk9/Ppargc1a/Rasgrf1/Rgn	14	-1.60357
BP	GO:0032720	negative regulation of tumor necrosis factor production	6/323	67/18112	0.00122894	0.0293234	0.0242349	Adipoq/Arg2/Cidea/Gpnmb/Lgals9/Zc3h12a	6	0
BP	GO:0060079	excitatory postsynaptic potential	8/323	118/18112	0.00125625	0.0296893	0.0245373	Bdnf/Chrna5/Cux2/Grik2/Met/Ngfr/P2rx5/P2rx7	8	-0.707107
BP	GO:0035455	response to interferon-alpha	4/323	27/18112	0.00126002	0.0296893	0.0245373	Bst2/Ifit1/Ifit3/Oas1a	4	-2
BP	GO:0031589	cell-substrate adhesion	16/323	377/18112	0.00127279	0.0298039	0.024632	Ajap1/Atp1b2/Col8a1/Edil3/Egfl6/Enpp2/Fn1/Grem1/Itga8/Micall2/Myoc/Ndnf/Smoc1/Spp1/Tnn/Ttyh1	16	0
BP	GO:0010811	positive regulation of cell-substrate adhesion	9/323	147/18112	0.00130716	0.0304198	0.025141	Col8a1/Edil3/Egfl6/Enpp2/Fn1/Myoc/Ndnf/Smoc1/Spp1	9	-0.333333
BP	GO:1903556	negative regulation of tumor necrosis factor superfamily cytokine production	6/323	68/18112	0.00132801	0.0305641	0.0252603	Adipoq/Arg2/Cidea/Gpnmb/Lgals9/Zc3h12a	6	0
BP	GO:0034329	cell junction assembly	18/323	452/18112	0.00132958	0.0305641	0.0252603	Asic2/Bdnf/Cacna1a/Cdh19/Cldn2/Cux2/Enpp2/Fn1/Gjb2/Grem1/Lrrc4b/Micall2/Myoc/Nptxr/Ntrk2/Slitrk2/Slitrk3/Srpx2	18	-0.942809
BP	GO:0014052	regulation of gamma-aminobutyric acid secretion	3/323	13/18112	0.0014073	0.0319609	0.0264147	Htr1b/P2rx7/Slc6a1	3	-1.73205
BP	GO:0060394	negative regulation of pathway-restricted SMAD protein phosphorylation	3/323	13/18112	0.0014073	0.0319609	0.0264147	Grem1/Ldlrad4/Pmepa1	3	1.73205
BP	GO:0008209	androgen metabolic process	4/323	28/18112	0.00144958	0.0325293	0.0268845	Esr1/Ppargc1a/Spp1/Tiparp	4	0
BP	GO:0033762	response to glucagon	4/323	28/18112	0.00144958	0.0325293	0.0268845	Abcb1a/Cdo1/Gjb2/Pck1	4	-1
BP	GO:1901655	cellular response to ketone	11/323	211/18112	0.00147533	0.0329111	0.0272001	Abcb1a/Abcg2/Akr1c3/Arg2/Eln/Fn1/Gjb2/Hcn4/Pck1/Sox10/Spp1	11	0.904534
BP	GO:0015849	organic acid transport	15/323	347/18112	0.00149494	0.0331525	0.0273995	Abcb1a/Abcg2/Acsl6/Arg2/Bdnf/Cacna1a/Htr1b/Ntrk2/P2rx7/Pla2g2a/Slc22a2/Slc38a3/Slc38a5/Slc6a1/Slc7a5	15	-2.84019
BP	GO:0051591	response to cAMP	9/323	150/18112	0.00150459	0.0331714	0.0274151	Adipoq/Cdo1/Crem/Fosl1/Gpd1/Hcn4/Inhbb/Nox4/Pck1	9	-1
BP	GO:0050433	regulation of catecholamine secretion	6/323	70/18112	0.00154434	0.0338498	0.0279758	Adora2b/Cartpt/Cxcl12/Htr1b/Ptgs1/Vip	6	0
BP	GO:0051963	regulation of synapse assembly	8/323	122/18112	0.00155559	0.0338993	0.0280167	Asic2/Bdnf/Cux2/Lrrc4b/Ntrk2/Slitrk2/Slitrk3/Srpx2	8	-1.41421
BP	GO:0046685	response to arsenic-containing substance	5/323	48/18112	0.00159762	0.034615	0.0286083	Abcb1b/Cyp1a1/Met/Nefl/Zc3h12a	5	1.34164
BP	GO:0032412	regulation of ion transmembrane transporter activity	13/323	280/18112	0.00162546	0.0346252	0.0286167	Abcb1a/Asic2/Atp1a2/Atp1b2/Cacna1a/Ehd3/Fkbp1b/Fxyd6/Kcnc1/Pcsk9/Ppargc1a/Rasgrf1/Rgn	13	-1.38675
BP	GO:0032640	tumor necrosis factor production	10/323	182/18112	0.00162564	0.0346252	0.0286167	Adipoq/Arg2/Cidea/Gpnmb/Lgals9/Oas1a/Oas2/Oas3/RT1-S3/Zc3h12a	10	-1.26491
BP	GO:0032680	regulation of tumor necrosis factor production	10/323	182/18112	0.00162564	0.0346252	0.0286167	Adipoq/Arg2/Cidea/Gpnmb/Lgals9/Oas1a/Oas2/Oas3/RT1-S3/Zc3h12a	10	-1.26491
BP	GO:0001763	morphogenesis of a branching structure	12/323	247/18112	0.00166483	0.0352607	0.0291419	Ccl11/Celsr1/Cpe/Csmd1/Cxcl12/Cxcr4/Esr1/Fgf10/Grem1/Met/Sox10/Wnt2b	12	-1.1547
BP	GO:0007584	response to nutrient	14/323	317/18112	0.00174496	0.0367514	0.0303739	Abcb1a/Abcb1b/Abcg2/Acsl6/Adipoq/Akr1c3/Arg2/Bdnf/Cdkn2b/Cyp1a1/Eln/Fkbp1b/Gdap1/Spp1	14	0.534522
BP	GO:0032222	regulation of synaptic transmission, cholinergic	3/323	14/18112	0.00176757	0.0368163	0.0304275	Cacna1a/Ngfr/Tacr2	3	-1.73205
BP	GO:0046415	urate metabolic process	3/323	14/18112	0.00176757	0.0368163	0.0304275	Abcg2/Slc16a9/Spp1	3	-0.57735
BP	GO:0050673	epithelial cell proliferation	18/323	465/18112	0.00181701	0.0373917	0.0309031	Adora2b/Ccl11/Cdkn2b/Col8a1/Cxcl12/Egr3/Esr1/Fgf10/Igf2/Igfbp3/Lgr5/Mst1/Ngfr/Olr59/Plxnb3/Rgn/Vip/Wfdc1	18	-1.88562
BP	GO:0033273	response to vitamin	10/323	185/18112	0.00183487	0.0373917	0.0309031	Abcb1a/Abcb1b/Abcg2/Arg2/Bdnf/Cyp1a1/Eln/Fkbp1b/Gdap1/Spp1	10	0.632456
BP	GO:0071706	tumor necrosis factor superfamily cytokine production	10/323	185/18112	0.00183487	0.0373917	0.0309031	Adipoq/Arg2/Cidea/Gpnmb/Lgals9/Oas1a/Oas2/Oas3/RT1-S3/Zc3h12a	10	-1.26491
BP	GO:1903555	regulation of tumor necrosis factor superfamily cytokine production	10/323	185/18112	0.00183487	0.0373917	0.0309031	Adipoq/Arg2/Cidea/Gpnmb/Lgals9/Oas1a/Oas2/Oas3/RT1-S3/Zc3h12a	10	-1.26491
BP	GO:0001938	positive regulation of endothelial cell proliferation	7/323	98/18112	0.00186009	0.0377018	0.0311593	Adora2b/Ccl11/Cxcl12/Egr3/Igf2/Plxnb3/Vip	7	-1.88982
BP	GO:0003015	heart process	12/323	251/18112	0.00190427	0.0380542	0.0314506	Atp1a2/Cxcr4/Ehd3/Fkbp1b/Hcn4/Kcnn2/Met/Myh6/Nox4/Sgcg/Tacr3/Zc3h12a	12	0.57735
BP	GO:0032922	circadian regulation of gene expression	6/323	73/18112	0.00191785	0.0380542	0.0314506	Arntl2/Cartpt/Crem/Ngfr/Ppargc1a/Usp2	6	-0.816497
BP	GO:0050432	catecholamine secretion	6/323	73/18112	0.00191785	0.0380542	0.0314506	Adora2b/Cartpt/Cxcl12/Htr1b/Ptgs1/Vip	6	0
BP	GO:0071549	cellular response to dexamethasone stimulus	6/323	73/18112	0.00191785	0.0380542	0.0314506	Abcb1a/Abcg2/Arg2/Eln/Gjb2/Pck1	6	0
BP	GO:0048771	tissue remodeling	11/323	219/18112	0.00198002	0.039082	0.0323001	Abcb1b/Cartpt/Cthrc1/Eln/Fgf10/Gpnmb/Grem1/Htr1b/Nox4/P2rx7/Spp1	11	1.50756
BP	GO:0099565	chemical synaptic transmission, postsynaptic	8/323	127/18112	0.00200635	0.0393955	0.0325592	Bdnf/Chrna5/Cux2/Grik2/Met/Ngfr/P2rx5/P2rx7	8	-0.707107
BP	GO:0051048	negative regulation of secretion	11/323	220/18112	0.00205194	0.0399618	0.0330272	Adipoq/Cartpt/Fkbp1b/Htr1b/Igfbp3/Il13ra2/Inhbb/Lgals9/Maob/Ptgs1/Tacr2	11	-1.50756
BP	GO:0051385	response to mineralocorticoid	6/323	74/18112	0.00205639	0.0399618	0.0330272	Fosl1/Hcn4/Htr1b/Maob/Nefl/Ptgs1	6	-0.816497
BP	GO:0060562	epithelial tube morphogenesis	16/323	396/18112	0.00209851	0.0405711	0.0335308	Alx1/Ccl11/Celsr1/Csmd1/Cthrc1/Cxcl12/Cxcr4/Esr1/Fgf10/Grem1/Lgr5/Met/Mst1/Sfrp5/Sostdc1/Wnt2b	16	-2
BP	GO:0090177	establishment of planar polarity involved in neural tube closure	3/323	15/18112	0.00218046	0.0417276	0.0344866	Celsr1/Cthrc1/Sfrp5	3	-0.57735
BP	GO:1903624	regulation of DNA catabolic process	3/323	15/18112	0.00218046	0.0417276	0.0344866	Cidea/Igfbp3/Rgn	3	-1.73205
BP	GO:0048754	branching morphogenesis of an epithelial tube	10/323	190/18112	0.00223158	0.042273	0.0349373	Ccl11/Celsr1/Csmd1/Cxcl12/Cxcr4/Esr1/Fgf10/Grem1/Met/Wnt2b	10	-1.26491
BP	GO:0098739	import across plasma membrane	10/323	190/18112	0.00223158	0.042273	0.0349373	Acsl6/Arg2/Atp1a2/Atp1b2/Cacna1a/Hcn4/P2rx5/Slc22a2/Slc6a1/Slc7a5	10	-1.26491
BP	GO:0030522	intracellular receptor signaling pathway	12/323	256/18112	0.0022426	0.042273	0.0349373	Akr1c3/Bdnf/Crem/Dhx58/Esr1/Lbh/Nr1i2/Ntrk2/Oas3/Oasl/Rxrg/Scgb2a1	12	-1.1547
BP	GO:0022898	regulation of transmembrane transporter activity	13/323	291/18112	0.00228005	0.0427652	0.0353441	Abcb1a/Asic2/Atp1a2/Atp1b2/Cacna1a/Ehd3/Fkbp1b/Fxyd6/Kcnc1/Pcsk9/Ppargc1a/Rasgrf1/Rgn	13	-1.38675
BP	GO:0009914	hormone transport	16/323	400/18112	0.00231992	0.0430135	0.0355493	Abcb1a/Adipoq/Cartpt/Cpe/Fkbp1b/Igfbp3/Ildr2/Inhbb/Nell2/Retn/Scg5/Slc7a5/Spp1/Tacr2/Tfap2b/Vip	16	-0.5
BP	GO:0032102	negative regulation of response to external stimulus	16/323	400/18112	0.00231992	0.0430135	0.0355493	Adipoq/Ajap1/Arg2/Cartpt/Dhx58/Fgl2/Grem1/Igf2/Isg15/Lgals9/Oas1a/Oas3/RT1-S3/Spp1/Usp18/Wfdc1	16	-1.5
BP	GO:0032642	regulation of chemokine production	7/323	102/18112	0.00233783	0.0430135	0.0355493	Adipoq/Adora2b/Arg2/Lgals9/Oas1a/Oas3/Tslp	7	-1.88982
BP	GO:0032722	positive regulation of chemokine production	6/323	76/18112	0.002356	0.0430135	0.0355493	Adipoq/Adora2b/Lgals9/Oas1a/Oas3/Tslp	6	-2.44949
BP	GO:0007271	synaptic transmission, cholinergic	4/323	32/18112	0.00240738	0.0430135	0.0355493	Cacna1a/Chrna5/Ngfr/Tacr2	4	-2
BP	GO:0022011	myelination in peripheral nervous system	4/323	32/18112	0.00240738	0.0430135	0.0355493	Lgi4/Myoc/Ntrk2/Pou3f1	4	-1
BP	GO:0032292	peripheral nervous system axon ensheathment	4/323	32/18112	0.00240738	0.0430135	0.0355493	Lgi4/Myoc/Ntrk2/Pou3f1	4	-1
BP	GO:0035590	purinergic nucleotide receptor signaling pathway	4/323	32/18112	0.00240738	0.0430135	0.0355493	Adora2b/P2rx5/P2rx7/P2ry14	4	-1
BP	GO:0045472	response to ether	4/323	32/18112	0.00240738	0.0430135	0.0355493	Abcb1a/Abcb1b/Ppargc1a/Zc3h12a	4	0
BP	GO:0050951	sensory perception of temperature stimulus	4/323	32/18112	0.00240738	0.0430135	0.0355493	Cxcl12/Cxcr4/Grik2/Trpm3	4	-1
BP	GO:0071384	cellular response to corticosteroid stimulus	8/323	131/18112	0.00243621	0.0432604	0.0357534	Abcb1a/Abcg2/Akr1c3/Arg2/Eln/Gjb2/Hcn4/Pck1	8	0.707107
BP	GO:0060538	skeletal muscle organ development	11/323	225/18112	0.00244416	0.0432604	0.0357534	Acta1/Cntfr/Eln/Igf2/Met/Ngfr/P2rx5/Popdc3/Rxrg/S100b/Usp2	11	-0.904534
BP	GO:0032602	chemokine production	7/323	104/18112	0.0026096	0.0455638	0.037657	Adipoq/Adora2b/Arg2/Lgals9/Oas1a/Oas3/Tslp	7	-1.88982
BP	GO:0051924	regulation of calcium ion transport	13/323	296/18112	0.00264214	0.0455638	0.037657	Atp1a2/Cacna1a/Cemip/Cxcl12/Cxcr4/Dhrs7c/Ehd3/Fkbp1b/P2rx5/P2rx7/Plp1/Rgn/Usp2	13	-1.38675
BP	GO:0010752	regulation of cGMP-mediated signaling	3/323	16/18112	0.00264845	0.0455638	0.037657	Adora2b/Pde10a/Rundc3a	3	0.57735
BP	GO:0032736	positive regulation of interleukin-13 production	3/323	16/18112	0.00264845	0.0455638	0.037657	Lgals9/RT1-S3/Tslp	3	-1.73205
BP	GO:0001959	regulation of cytokine-mediated signaling pathway	8/323	133/18112	0.00267657	0.0455638	0.037657	Adipoq/Cxcr4/Irf7/Isg15/Oas1a/Oas3/Tslp/Usp18	8	-2.12132
BP	GO:0090090	negative regulation of canonical Wnt signaling pathway	8/323	133/18112	0.00267657	0.0455638	0.037657	Amer1/Cthrc1/Grem1/Sfrp5/Shisa3/Sostdc1/Sox10/Tnn	8	0
BP	GO:0071320	cellular response to cAMP	6/323	78/18112	0.00268733	0.0455638	0.037657	Adipoq/Gpd1/Hcn4/Inhbb/Nox4/Pck1	6	0
BP	GO:0045932	negative regulation of muscle contraction	4/323	33/18112	0.00270145	0.0455638	0.037657	Adora2b/Arg2/Atp1a2/Zc3h12a	4	0
BP	GO:0048745	smooth muscle tissue development	4/323	33/18112	0.00270145	0.0455638	0.037657	Itga8/Tfap2b/Tiparp/Tnn	4	1
BP	GO:0010976	positive regulation of neuron projection development	11/323	228/18112	0.00270724	0.0455638	0.037657	Acsl6/Atp1b2/Bdnf/Cux2/Fkbp1b/Met/Ndnf/Ngfr/Ntrk2/Plxnb3/Tnn	11	-0.904534
BP	GO:0061138	morphogenesis of a branching epithelium	11/323	228/18112	0.00270724	0.0455638	0.037657	Ccl11/Celsr1/Csmd1/Cxcl12/Cxcr4/Esr1/Fgf10/Grem1/Met/Sox10/Wnt2b	11	-1.50756
BP	GO:0007416	synapse assembly	10/323	196/18112	0.00279579	0.0463562	0.038312	Asic2/Bdnf/Cacna1a/Cux2/Lrrc4b/Nptxr/Ntrk2/Slitrk2/Slitrk3/Srpx2	10	-1.89737
BP	GO:1901888	regulation of cell junction assembly	11/323	229/18112	0.00279984	0.0463562	0.038312	Asic2/Bdnf/Cux2/Enpp2/Grem1/Lrrc4b/Myoc/Ntrk2/Slitrk2/Slitrk3/Srpx2	11	-1.50756
BP	GO:0007631	feeding behavior	8/323	134/18112	0.00280351	0.0463562	0.038312	Bdnf/Cartpt/Cntfr/Htr1b/Mmp17/Ntrk2/Retn/Tacr3	8	-0.707107
BP	GO:0061387	regulation of extent of cell growth	8/323	134/18112	0.00280351	0.0463562	0.038312	Aatk/Bdnf/Cdh4/Cdkl5/Cxcl12/Fn1/Islr2/Spp1	8	0.707107
BP	GO:0016032	viral process	14/323	335/18112	0.00288986	0.0475755	0.0393197	Adarb1/Bst2/Cxcr4/Isg15/Lgals9/Mx2/Oas1a/Oas1b/Oas1i/Oas2/Oas3/Oasl/Oasl2/Zc3h12a	14	-2.67261
BP	GO:0051955	regulation of amino acid transport	5/323	55/18112	0.00293322	0.0480793	0.0397361	Arg2/Htr1b/P2rx7/Slc38a3/Slc6a1	5	-1.34164
BP	GO:0010447	response to acidic pH	4/323	34/18112	0.00301922	0.0492747	0.0407241	Asic2/Met/Pck1/Slc38a3	4	-1
BP	GO:0090257	regulation of muscle system process	12/323	266/18112	0.00306696	0.0498381	0.0411897	Adora2b/Arg2/Atp1a2/Ehd3/Fkbp1b/Hcn4/Mlip/Ppargc1a/Ptgs1/Tacr2/Tacr3/Zc3h12a	12	-0.57735
BP	GO:0031669	cellular response to nutrient levels	12/323	267/18112	0.00316137	0.0504993	0.0417362	Akr1c3/Aoc1/Cartpt/Cdkn2b/Eln/Gdap1/Inhbb/Pck1/Pcsk9/Slc38a3/Wnt2b/Zc3h12a	12	1.1547
BP	GO:0035457	cellular response to interferon-alpha	3/323	17/18112	0.00317383	0.0504993	0.0417362	Ifit1/Ifit3/Oas1a	3	-1.73205
BP	GO:0042249	establishment of planar polarity of embryonic epithelium	3/323	17/18112	0.00317383	0.0504993	0.0417362	Celsr1/Cthrc1/Sfrp5	3	-0.57735
BP	GO:0035567	non-canonical Wnt signaling pathway	5/323	56/18112	0.00317463	0.0504993	0.0417362	Celsr1/Cthrc1/Myoc/Rspo1/Sfrp5	5	-0.447214
BP	GO:0045773	positive regulation of axon extension	5/323	56/18112	0.00317463	0.0504993	0.0417362	Cdh4/Cdkl5/Cxcl12/Fn1/Islr2	5	0.447214
BP	GO:0010876	lipid localization	17/323	452/18112	0.00323738	0.0512382	0.0423468	Abca8a/Abcb1a/Abcb1b/Abcg2/Acacb/Acsl6/Adipoq/Apol9a/Cidea/Igfbp3/Osbp2/P2rx7/Pcsk9/Pla2g2a/Retn/Spp1/Zc3h12a	17	-2.18282
BP	GO:0098586	cellular response to virus	6/323	81/18112	0.00324826	0.0512382	0.0423468	Dhx58/Lgals9/Oas1a/Oas3/Oasl/Zc3h12a	6	-1.63299
BP	GO:0009636	response to toxic substance	13/323	304/18112	0.00331848	0.0521279	0.0430821	Abcb1a/Abcb1b/Abcg2/Arg2/Cyp1a1/Htr1b/Inhbb/Kcnc1/Maob/Mpo/Nefl/Ptgs1/Slc6a1	13	-0.83205
BP	GO:0070997	neuron death	17/323	454/18112	0.00338494	0.0529511	0.0437624	Aatk/Adarb1/Bdnf/Cacna1a/Chl1/Cntfr/Crlf1/Esr1/Gpnmb/Grik2/Ndnf/Nefl/Ngfr/Ntrk2/Pcsk9/Ppargc1a/Tfap2b	17	-1.69775
BP	GO:0014888	striated muscle adaptation	5/323	57/18112	0.00343002	0.0534346	0.0441621	Acta1/Mlip/Myh6/Myoc/Ppargc1a	5	-1.34164
BP	GO:1901654	response to ketone	16/323	417/18112	0.00348994	0.0541443	0.0447486	Abcb1a/Abcb1b/Abcg2/Akr1c3/Arg2/Eln/Fn1/Fosl1/Gjb2/Hcn4/Maob/Nefl/Pck1/Ptgs1/Sox10/Spp1	16	0.5
BP	GO:0007188	adenylate cyclase-modulating G protein-coupled receptor signaling pathway	11/323	236/18112	0.00352203	0.0544183	0.044975	Adcy7/Adora2b/Gna14/Gpr37l1/Htr1b/Lgr5/Mrap/Pde10a/Rxfp1/S1pr3/Vip	11	-0.904534
BP	GO:0042593	glucose homeostasis	14/323	343/18112	0.00356722	0.0548915	0.0453661	Adipoq/Cacna1a/Cartpt/Cma1/Csmd1/Fkbp1b/Fn1/Met/Ngfr/Nox4/Oas1a/Pck1/Ppargc1a/Tfap2b	14	-1.06904
BP	GO:0010810	regulation of cell-substrate adhesion	11/323	237/18112	0.00363638	0.0557283	0.0460577	Ajap1/Col8a1/Edil3/Egfl6/Enpp2/Fn1/Grem1/Myoc/Ndnf/Smoc1/Spp1	11	-0.301511
BP	GO:0033500	carbohydrate homeostasis	14/323	344/18112	0.00366032	0.0557891	0.046108	Adipoq/Cacna1a/Cartpt/Cma1/Csmd1/Fkbp1b/Fn1/Met/Ngfr/Nox4/Oas1a/Pck1/Ppargc1a/Tfap2b	14	-1.06904
BP	GO:0031646	positive regulation of nervous system process	5/323	58/18112	0.00369986	0.0557891	0.046108	Cartpt/Ngfr/S100b/Sox10/Zfp488	5	-1.34164
BP	GO:0048483	autonomic nervous system development	5/323	58/18112	0.00369986	0.0557891	0.046108	Adarb1/Fn1/Gfra3/Sox10/Tfap2b	5	-1.34164
BP	GO:0014044	Schwann cell development	4/323	36/18112	0.00372945	0.0557891	0.046108	Lgi4/Myoc/Ntrk2/Pou3f1	4	-1
BP	GO:0042445	hormone metabolic process	11/323	238/18112	0.00375369	0.0557891	0.046108	Akr1c3/Cacna1a/Cpe/Cyp1a1/Esr1/Igf2/Pcsk6/Ppargc1a/Scg5/Spp1/Tiparp	11	0.904534
BP	GO:0016486	peptide hormone processing	3/323	18/18112	0.00375874	0.0557891	0.046108	Cpe/Pcsk6/Scg5	3	1.73205
BP	GO:0060572	morphogenesis of an epithelial bud	3/323	18/18112	0.00375874	0.0557891	0.046108	Fgf10/Sostdc1/Wnt2b	3	-1.73205
BP	GO:0071468	cellular response to acidic pH	3/323	18/18112	0.00375874	0.0557891	0.046108	Asic2/Pck1/Slc38a3	3	-1.73205
BP	GO:0046849	bone remodeling	7/323	112/18112	0.00394644	0.0583453	0.0482206	Cartpt/Cthrc1/Grem1/Htr1b/Nox4/P2rx7/Spp1	7	1.13389
BP	GO:0006109	regulation of carbohydrate metabolic process	10/323	206/18112	0.00398463	0.0586127	0.0484416	Acacb/Adipoq/Adora2b/Gpd1/Igf2/Igfbp3/Mst1/P2rx7/Ppargc1a/Rgn	10	-3.16228
BP	GO:0001936	regulation of endothelial cell proliferation	8/323	142/18112	0.0039961	0.0586127	0.0484416	Adora2b/Ccl11/Cxcl12/Egr3/Igf2/Ngfr/Plxnb3/Vip	8	-2.12132
BP	GO:0015711	organic anion transport	15/323	385/18112	0.00401116	0.0586127	0.0484416	Abcb1a/Abcb1b/Abcg2/Arg2/Bdnf/Cacna1a/Htr1b/Ntrk2/P2rx7/Pla2g2a/Slc22a2/Slc38a3/Slc38a5/Slc6a1/Slc7a5	15	-2.32379
BP	GO:0060047	heart contraction	11/323	241/18112	0.00412386	0.0600269	0.0496104	Atp1a2/Cxcr4/Ehd3/Fkbp1b/Hcn4/Kcnn2/Met/Myh6/Sgcg/Tacr3/Zc3h12a	11	0.301511
BP	GO:0009266	response to temperature stimulus	11/323	242/18112	0.00425353	0.0616526	0.050954	Cidea/Ckm/Cxcl12/Cxcr4/Grik2/Htr1b/Myh6/Ngfr/Plin1/Ppargc1a/Trpm3	11	-2.7136
BP	GO:0009268	response to pH	5/323	60/18112	0.00428461	0.0616526	0.050954	Asic2/Met/P2rx5/Pck1/Slc38a3	5	-0.447214
BP	GO:0030199	collagen fibril organization	5/323	60/18112	0.00428461	0.0616526	0.050954	Col11a1/Fmod/Grem1/Lmx1b/Lox	5	1.34164
BP	GO:0060759	regulation of response to cytokine stimulus	8/323	144/18112	0.00434778	0.0623237	0.0515086	Adipoq/Cxcr4/Irf7/Isg15/Oas1a/Oas3/Tslp/Usp18	8	-2.12132
BP	GO:0007519	skeletal muscle tissue development	10/323	209/18112	0.00441	0.0629761	0.0520478	Acta1/Eln/Igf2/Met/Ngfr/P2rx5/Popdc3/Rxrg/S100b/Usp2	10	-0.632456
BP	GO:1904064	positive regulation of cation transmembrane transport	9/323	178/18112	0.00474711	0.0675344	0.0558151	Asic2/Atp1b2/Cemip/Dpp6/Ehd3/Kcnc1/P2rx5/Plp1/Rgn	9	-1
BP	GO:0098742	cell-cell adhesion via plasma-membrane adhesion molecules	11/323	246/18112	0.00480501	0.0681011	0.0562835	Adipoq/Cdh19/Cdh4/Celsr1/Cldn2/Lrrc4b/Pcdh10/Plxnb3/Slitrk2/Slitrk3/Unc5d	11	-2.7136
BP	GO:2000146	negative regulation of cell motility	13/323	318/18112	0.00483735	0.0683026	0.05645	Adarb1/Adipoq/Atp1b2/Bst2/Cxcl12/Grem1/Igfbp3/Ldlrad4/Ngfr/Plxnb3/Ppargc1a/Rgn/Tnn	13	-1.94145
BP	GO:0016055	Wnt signaling pathway	16/323	432/18112	0.0048914	0.0686276	0.0567186	Amer1/Celsr1/Cpe/Cthrc1/Fgf10/Grem1/Lgr5/Myoc/Ndp/Rspo1/Sfrp5/Shisa3/Sostdc1/Sox10/Tnn/Wnt2b	16	-1
BP	GO:0009267	cellular response to starvation	9/323	179/18112	0.00492239	0.0686276	0.0567186	Akr1c3/Aoc1/Cartpt/Inhbb/Pck1/Pcsk9/Slc38a3/Wnt2b/Zc3h12a	9	1
BP	GO:1903169	regulation of calcium ion transmembrane transport	9/323	179/18112	0.00492239	0.0686276	0.0567186	Atp1a2/Cacna1a/Cemip/Dhrs7c/Ehd3/Fkbp1b/P2rx5/Plp1/Rgn	9	-1
BP	GO:0001933	negative regulation of protein phosphorylation	14/323	356/18112	0.00494045	0.0686276	0.0567186	Adarb1/Adipoq/Cadm4/Cdkn2b/Gfra2/Grem1/Igfbp3/Ldlrad4/Met/Pmepa1/Ppargc1a/Rgn/Sfrp5/Zc3h12a	14	-0.534522
BP	GO:0060828	regulation of canonical Wnt signaling pathway	11/323	247/18112	0.00495138	0.0686276	0.0567186	Amer1/Cthrc1/Fgf10/Grem1/Lgr5/Rspo1/Sfrp5/Shisa3/Sostdc1/Sox10/Tnn	11	-0.301511
BP	GO:0019432	triglyceride biosynthetic process	4/323	39/18112	0.00499458	0.0689727	0.0570039	Acsl6/Pck1/Rgn/Thrsp	4	-2
BP	GO:0050805	negative regulation of synaptic transmission	6/323	89/18112	0.00516881	0.0711183	0.0587771	Adipoq/Bdnf/Grik2/Htr1b/Kcnq4/Slc6a1	6	-1.63299
BP	GO:0198738	cell-cell signaling by wnt	16/323	435/18112	0.00522046	0.0713612	0.0589778	Amer1/Celsr1/Cpe/Cthrc1/Fgf10/Grem1/Lgr5/Myoc/Ndp/Rspo1/Sfrp5/Shisa3/Sostdc1/Sox10/Tnn/Wnt2b	16	-1
BP	GO:0030516	regulation of axon extension	7/323	118/18112	0.00524921	0.0713612	0.0589778	Aatk/Bdnf/Cdh4/Cdkl5/Cxcl12/Fn1/Islr2	7	0.377964
BP	GO:0006584	catecholamine metabolic process	5/323	63/18112	0.00528111	0.0713612	0.0589778	Maob/Moxd1/Pde1b/Sult1d1/Tacr3	5	-2.23607
BP	GO:0009712	catechol-containing compound metabolic process	5/323	63/18112	0.00528111	0.0713612	0.0589778	Maob/Moxd1/Pde1b/Sult1d1/Tacr3	5	-2.23607
BP	GO:0055078	sodium ion homeostasis	5/323	63/18112	0.00528111	0.0713612	0.0589778	Atp1a2/Atp1b2/Scn7a/Spp1/Tfap2b	5	-1.34164
BP	GO:0051928	positive regulation of calcium ion transport	8/323	149/18112	0.00533133	0.0717825	0.059326	Cemip/Cxcl12/Cxcr4/Ehd3/P2rx5/P2rx7/Plp1/Rgn	8	0
BP	GO:0003018	vascular process in circulatory system	11/323	250/18112	0.00541177	0.0726064	0.0600069	Abcb1a/Abcg2/Adora2b/Asic2/Atp1a2/C2cd4a/Htr1b/Ptgs1/Ptp4a3/Slc22a2/Tacr2	11	-2.11058
BP	GO:0009755	hormone-mediated signaling pathway	9/323	182/18112	0.00547855	0.0729828	0.060318	Bdnf/Esr1/Lbh/Lgr5/Ntrk2/Olr59/Rxfp1/Rxrg/Scgb2a1	9	0.333333
BP	GO:0051896	regulation of protein kinase B signaling	9/323	182/18112	0.00547855	0.0729828	0.060318	Akr1c3/Cxcl12/Igf2/Met/Myoc/Ngfr/Nox4/Ntrk2/Sfrp5	9	-1
BP	GO:0043491	protein kinase B signaling	10/323	216/18112	0.00554207	0.073569	0.0608026	Akr1c3/Cxcl12/Igf2/Lox/Met/Myoc/Ngfr/Nox4/Ntrk2/Sfrp5	10	-0.632456
BP	GO:0001960	negative regulation of cytokine-mediated signaling pathway	5/323	64/18112	0.00564685	0.0744357	0.0615189	Adipoq/Isg15/Oas1a/Oas3/Usp18	5	-2.23607
BP	GO:0051932	synaptic transmission, GABAergic	5/323	64/18112	0.00564685	0.0744357	0.0615189	Bdnf/Gabra3/Htr1b/Slc6a1/Slitrk3	5	-1.34164
BP	GO:0032890	regulation of organic acid transport	6/323	91/18112	0.00575689	0.0753593	0.0622821	Acsl6/Arg2/Htr1b/P2rx7/Slc38a3/Slc6a1	6	-1.63299
BP	GO:0046364	monosaccharide biosynthetic process	6/323	91/18112	0.00575689	0.0753593	0.0622821	Adipoq/Gpd1/Mst1/Pck1/Ppargc1a/Rgn	6	-2.44949
BP	GO:0046851	negative regulation of bone remodeling	3/323	21/18112	0.00588932	0.0765612	0.0632755	Cartpt/Grem1/P2rx7	3	0.57735
BP	GO:0051900	regulation of mitochondrial depolarization	3/323	21/18112	0.00588932	0.0765612	0.0632755	Myoc/Ngfr/P2rx7	3	-1.73205
BP	GO:0051271	negative regulation of cellular component movement	13/323	326/18112	0.00592959	0.0768198	0.0634892	Adarb1/Adipoq/Atp1b2/Bst2/Cxcl12/Grem1/Igfbp3/Ldlrad4/Ngfr/Plxnb3/Ppargc1a/Rgn/Tnn	13	-1.94145
BP	GO:0045785	positive regulation of cell adhesion	17/323	481/18112	0.00598465	0.0772676	0.0638593	Col8a1/Cxcl12/Dusp26/Edil3/Egfl6/Egr3/Enpp2/Fn1/Igf2/Lgals9/Myo10/Myoc/Ndnf/Pck1/RT1-S3/Smoc1/Spp1	17	-1.21268
BP	GO:0140115	export across plasma membrane	5/323	65/18112	0.0060301	0.0775887	0.0641247	Abcb1a/Abcg2/Atp1a2/Atp1b2/Slc22a2	5	-2.23607
BP	GO:0006942	regulation of striated muscle contraction	6/323	92/18112	0.00606857	0.0778181	0.0643143	Arg2/Atp1a2/Ehd3/Fkbp1b/Hcn4/Zc3h12a	6	0.816497
BP	GO:0048639	positive regulation of developmental growth	10/323	219/18112	0.00609176	0.0778506	0.0643411	Acacb/Bdnf/Cdh4/Cdkl5/Cxcl12/Cxcr4/Fn1/Foxs1/Igf2/Islr2	10	0.632456
BP	GO:1901214	regulation of neuron death	15/323	406/18112	0.00647587	0.0822698	0.0679934	Bdnf/Cacna1a/Chl1/Cntfr/Crlf1/Esr1/Gpnmb/Grik2/Ndnf/Nefl/Ngfr/Ntrk2/Pcsk9/Ppargc1a/Tfap2b	15	-1.29099
BP	GO:0008217	regulation of blood pressure	10/323	221/18112	0.0064812	0.0822698	0.0679934	Adipoq/Asic2/Atp1a2/Cartpt/Gpr37l1/Myh6/Olr59/Ptgs1/Tacr3/Trhde	10	-1.26491
BP	GO:0050679	positive regulation of epithelial cell proliferation	10/323	222/18112	0.00668304	0.0845472	0.0698756	Adora2b/Ccl11/Cxcl12/Egr3/Esr1/Fgf10/Igf2/Mst1/Plxnb3/Vip	10	-2.52982
BP	GO:0007189	adenylate cyclase-activating G protein-coupled receptor signaling pathway	8/323	155/18112	0.00672623	0.084577	0.0699003	Adcy7/Adora2b/Lgr5/Mrap/Pde10a/Rxfp1/S1pr3/Vip	8	0
BP	GO:0150104	transport across blood-brain barrier	3/323	22/18112	0.00673026	0.084577	0.0699003	Abcb1a/Abcg2/Slc22a2	3	-1.73205
BP	GO:0048662	negative regulation of smooth muscle cell proliferation	5/323	67/18112	0.00685083	0.0852428	0.0704506	Adipoq/Esr1/Igfbp3/Ppargc1a/Vip	5	-1.34164
BP	GO:0009308	amine metabolic process	7/323	124/18112	0.00685108	0.0852428	0.0704506	Aoc1/Cyp1a1/Maob/Moxd1/Pde1b/Sult1d1/Tacr3	7	-1.13389
BP	GO:0051897	positive regulation of protein kinase B signaling	7/323	124/18112	0.00685108	0.0852428	0.0704506	Akr1c3/Cxcl12/Igf2/Met/Myoc/Ngfr/Nox4	7	-0.377964
BP	GO:0032479	regulation of type I interferon production	6/323	95/18112	0.00707737	0.0874809	0.0723003	Dhx58/Irf7/Isg15/Oas1a/Oas2/Oas3	6	-2.44949
BP	GO:0032606	type I interferon production	6/323	95/18112	0.00707737	0.0874809	0.0723003	Dhx58/Irf7/Isg15/Oas1a/Oas2/Oas3	6	-2.44949
BP	GO:0006836	neurotransmitter transport	11/323	260/18112	0.00719514	0.0885454	0.0731801	Adora2b/Atp1a2/Cacna1a/Chrna5/Htr1b/Ntrk2/P2rx7/Prrt2/Slc22a2/Slc6a1/Tacr2	11	-3.31662
BP	GO:0008202	steroid metabolic process	13/323	334/18112	0.00721046	0.0885454	0.0731801	Adora2b/Akr1c19/Akr1c3/Cyp1a1/Cyp2c11/Cyp3a18/Dhh/Esr1/Igf2/Pcsk9/Ppargc1a/Spp1/Tiparp	13	-0.27735
BP	GO:0060761	negative regulation of response to cytokine stimulus	5/323	68/18112	0.00728915	0.0892211	0.0737385	Adipoq/Isg15/Oas1a/Oas3/Usp18	5	-2.23607
BP	GO:1903532	positive regulation of secretion by cell	14/323	373/18112	0.00735002	0.089675	0.0741137	Adora2b/Cacna1i/Cartpt/Cxcl12/Exph5/Inhbb/Mmp13/Nell2/Olr59/P2rx7/Retn/Spp1/Tacr2/Vip	14	0
BP	GO:0002028	regulation of sodium ion transport	6/323	96/18112	0.00743908	0.0902125	0.0745579	Atp1a2/Atp1b2/Fxyd6/Nkain1/P2rx7/Pcsk9	6	0
BP	GO:0030534	adult behavior	9/323	191/18112	0.00744194	0.0902125	0.0745579	Atp1a2/Bdnf/Cacna1a/Cartpt/Chl1/Chrna5/Cxcl12/Lgi4/Met	9	-1
BP	GO:0010232	vascular transport	3/323	23/18112	0.00763893	0.0914247	0.0755597	Abcb1a/Abcg2/Slc22a2	3	-1.73205
BP	GO:0042053	regulation of dopamine metabolic process	3/323	23/18112	0.00763893	0.0914247	0.0755597	Maob/Pde1b/Tacr3	3	-1.73205
BP	GO:0045953	negative regulation of natural killer cell mediated cytotoxicity	3/323	23/18112	0.00763893	0.0914247	0.0755597	Igf2/Lgals9/RT1-S3	3	-1.73205
BP	GO:0050961	detection of temperature stimulus involved in sensory perception	3/323	23/18112	0.00763893	0.0914247	0.0755597	Cxcl12/Cxcr4/Grik2	3	-0.57735
BP	GO:0033189	response to vitamin A	4/323	44/18112	0.00769046	0.0917502	0.0758287	Abcb1a/Abcb1b/Bdnf/Cyp1a1	4	1
BP	GO:0060070	canonical Wnt signaling pathway	12/323	300/18112	0.00785809	0.0934543	0.0772371	Amer1/Cthrc1/Fgf10/Grem1/Lgr5/Rspo1/Sfrp5/Shisa3/Sostdc1/Sox10/Tnn/Wnt2b	12	-0.57735
BP	GO:0002698	negative regulation of immune effector process	7/323	128/18112	0.00810406	0.0960764	0.0794042	Bst2/Fgl2/Igf2/Il13ra2/Lgals9/RT1-S3/Zc3h12a	7	-1.88982
BP	GO:0030336	negative regulation of cell migration	12/323	302/18112	0.00826133	0.0975229	0.0805997	Adarb1/Adipoq/Atp1b2/Bst2/Cxcl12/Grem1/Igfbp3/Ldlrad4/Ngfr/Plxnb3/Ppargc1a/Tnn	12	-1.73205
BP	GO:0014037	Schwann cell differentiation	4/323	45/18112	0.0083246	0.0975229	0.0805997	Lgi4/Myoc/Ntrk2/Pou3f1	4	-1
BP	GO:0031952	regulation of protein autophosphorylation	4/323	45/18112	0.0083246	0.0975229	0.0805997	Adipoq/Gfra2/Gpnmb/Grem1	4	0
BP	GO:0001935	endothelial cell proliferation	8/323	161/18112	0.00838128	0.0975229	0.0805997	Adora2b/Ccl11/Cxcl12/Egr3/Igf2/Ngfr/Plxnb3/Vip	8	-2.12132
BP	GO:0019233	sensory perception of pain	8/323	161/18112	0.00838128	0.0975229	0.0805997	Cacna1a/Chrna5/Cxcl12/Cxcr4/Ngfr/P2rx7/Ptgs1/Vip	8	-0.707107
BP	GO:0072073	kidney epithelium development	8/323	161/18112	0.00838128	0.0975229	0.0805997	Adipoq/Arg2/Basp1/Bdnf/Crlf1/Grem1/Tfap2b/Wnt2b	8	0.707107
BP	GO:0001656	metanephros development	6/323	99/18112	0.00860423	0.0984375	0.0813555	Adipoq/Fgf10/Gdf6/Grem1/Itga8/Tfap2b	6	0
BP	GO:0046888	negative regulation of hormone secretion	6/323	99/18112	0.00860423	0.0984375	0.0813555	Adipoq/Cartpt/Fkbp1b/Igfbp3/Inhbb/Tacr2	6	-0.816497
BP	GO:0002716	negative regulation of natural killer cell mediated immunity	3/323	24/18112	0.00861654	0.0984375	0.0813555	Igf2/Lgals9/RT1-S3	3	-1.73205
BP	GO:0050966	detection of mechanical stimulus involved in sensory perception of pain	3/323	24/18112	0.00861654	0.0984375	0.0813555	Chrna5/Cxcl12/Cxcr4	3	-0.57735
BP	GO:0051882	mitochondrial depolarization	3/323	24/18112	0.00861654	0.0984375	0.0813555	Myoc/Ngfr/P2rx7	3	-1.73205
BP	GO:0071280	cellular response to copper ion	3/323	24/18112	0.00861654	0.0984375	0.0813555	Aoc1/Cyp1a1/Eln	3	1.73205
BP	GO:0048857	neural nucleus development	5/323	71/18112	0.00872086	0.0993282	0.0820917	Basp1/Cacna1a/Kcnc1/Maob/Plp1	5	-1.34164
CC	GO:0031012	extracellular matrix	28/320	408/18418	6.85069e-10	1.22023e-07	1.05897e-07	Adamts8/Cilp/Col11a1/Col23a1/Col28a1/Col6a4/Col6a6/Col8a1/Col9a3/Cthrc1/Egfl6/Eln/Fgf10/Fgl2/Fmod/Fn1/Hapln1/Hmcn1/Lamc3/Lox/Mmp13/Mmp17/Myoc/Ndnf/Ndp/Pcsk6/Smoc1/Tnn	28	0.755929
CC	GO:0030312	external encapsulating structure	28/320	410/18418	7.65037e-10	1.22023e-07	1.05897e-07	Adamts8/Cilp/Col11a1/Col23a1/Col28a1/Col6a4/Col6a6/Col8a1/Col9a3/Cthrc1/Egfl6/Eln/Fgf10/Fgl2/Fmod/Fn1/Hapln1/Hmcn1/Lamc3/Lox/Mmp13/Mmp17/Myoc/Ndnf/Ndp/Pcsk6/Smoc1/Tnn	28	0.755929
CC	GO:0062023	collagen-containing extracellular matrix	19/320	250/18418	8.39505e-08	8.92673e-06	7.74701e-06	Adamts8/Cilp/Col11a1/Col28a1/Col9a3/Egfl6/Eln/Fgf10/Fgl2/Fmod/Fn1/Hmcn1/Lamc3/Lox/Myoc/Ndp/Pcsk6/Smoc1/Tnn	19	0.229416
CC	GO:0043204	perikaryon	13/320	201/18418	5.23573e-05	0.0038916	0.0033773	Bdnf/Cacna1a/Cpe/Drp2/Esr1/Grik2/Itga8/Nell2/Ngb/Ngfr/Ntrk2/Pde10a/Vip	13	-0.83205
CC	GO:0009897	external side of plasma membrane	21/320	461/18418	6.09968e-05	0.0038916	0.0033773	Abcb1b/Abcg2/Alpi/Atp1b2/Cd209f/Cntfr/Crlf1/Cxcl12/Cxcr4/Gfra2/Gfra3/Il13ra2/Itga8/Mfge8/Ngfr/P2rx7/Prnd/RT1-S3/RT1-T24-3/Scube1/Slc7a5	21	-1.96396
CC	GO:0005581	collagen trimer	7/320	60/18418	7.84942e-05	0.00417327	0.00362175	Adipoq/Col11a1/Col23a1/Col28a1/Col9a3/Cthrc1/Lox	7	-0.377964
CC	GO:0044298	cell body membrane	5/320	39/18418	0.000544122	0.0201853	0.0175177	Atp1b2/Cadm2/Kcnc1/Ngfr/Tacr3	5	-2.23607
CC	GO:0097060	synaptic membrane	19/320	467/18418	0.000560349	0.0201853	0.0175177	Cacna1a/Chrna5/Cpe/Fosl1/Fxyd6/Gabra3/Grid1/Grik2/Htr1b/Itga8/Kcnc1/Lrrc4b/Met/Ntrk2/Prrt2/Slc6a1/Slitrk2/Slitrk3/Srpx2	19	-1.60591
CC	GO:0046581	intercellular canaliculus	3/320	10/18418	0.000569491	0.0201853	0.0175177	Abcb1a/Abcb1b/Mmp13	3	0.57735
CC	GO:0031253	cell projection membrane	15/320	350/18418	0.00126085	0.0402212	0.0349057	Abcb1a/Abcg2/Atp1b2/Cdkl5/Ehd3/Gabra3/Gpr37l1/Hmcn1/Itga8/Kcnc1/Myo10/Ngfr/Slc7a5/Tacr3/Ttyh1	15	-1.29099
CC	GO:0150034	distal axon	17/320	442/18418	0.00196931	0.0543352	0.0471545	Aatk/Basp1/Bdnf/Cdkl5/Cxcr4/Esr1/Grik2/Hcn4/Htr1b/Kcnc1/Nefl/Ngfr/Ntrk2/P2rx7/Prrt2/Rasgrf1/Tnn	17	-0.727607
CC	GO:0032590	dendrite membrane	5/320	52/18418	0.00204396	0.0543352	0.0471545	Gabra3/Itga8/Kcnc1/Ngfr/Tacr3	5	-1.34164
CC	GO:0043235	receptor complex	16/320	413/18418	0.00246322	0.05577	0.0483996	Arntl2/Chrna5/Cntfr/Crlf1/Gabra3/Gfra2/Gfra3/Gpr37l1/Grik2/Htr1b/Il13ra2/Itga8/Met/Ntrk2/Plp1/Plxnb3	16	-2
CC	GO:0032589	neuron projection membrane	6/320	79/18418	0.00251925	0.05577	0.0483996	Gabra3/Hmcn1/Itga8/Kcnc1/Ngfr/Tacr3	6	-0.816497
CC	GO:0099699	integral component of synaptic membrane	11/320	233/18418	0.00262241	0.05577	0.0483996	Cacna1a/Fxyd6/Gabra3/Grid1/Htr1b/Kcnc1/Lrrc4b/Prrt2/Slc6a1/Slitrk2/Slitrk3	11	-2.11058
CC	GO:0032809	neuronal cell body membrane	4/320	36/18418	0.00339857	0.0655528	0.0568896	Cadm2/Kcnc1/Ngfr/Tacr3	4	-2
CC	GO:0032982	myosin filament	3/320	18/18418	0.00349341	0.0655528	0.0568896	Myh1/Myh3/Myh6	3	0.57735
CC	GO:0005604	basement membrane	7/320	115/18418	0.00396309	0.0702347	0.0609527	Col28a1/Col9a3/Egfl6/Fn1/Hmcn1/Lamc3/Smoc1	7	-1.13389
CC	GO:0045211	postsynaptic membrane	13/320	322/18418	0.0043283	0.0726699	0.0630661	Chrna5/Fxyd6/Gabra3/Grid1/Grik2/Kcnc1/Lrrc4b/Met/Ntrk2/Prrt2/Slc6a1/Slitrk2/Slitrk3	13	-1.94145
CC	GO:0034702	ion channel complex	12/320	289/18418	0.0048304	0.0741832	0.0643794	Cacna1a/Cacna1i/Chrna5/Dpp6/Fkbp1b/Gabra3/Grik2/Hcn4/Kcnc1/Kcnq4/Scn7a/Ttyh1	12	-2.88675
CC	GO:0099240	intrinsic component of synaptic membrane	11/320	253/18418	0.00488354	0.0741832	0.0643794	Cacna1a/Fxyd6/Gabra3/Grid1/Htr1b/Kcnc1/Lrrc4b/Prrt2/Slc6a1/Slitrk2/Slitrk3	11	-2.11058
CC	GO:0044306	neuron projection terminus	11/320	255/18418	0.0051756	0.0750462	0.0651284	Bdnf/Esr1/Grik2/Hcn4/Htr1b/Kcnc1/Ntrk2/P2rx7/Prrt2/Tnn/Vip	11	-0.904534
CC	GO:1902495	transmembrane transporter complex	14/320	371/18418	0.00563711	0.0781843	0.0678517	Atp1a2/Atp1b2/Cacna1a/Cacna1i/Chrna5/Dpp6/Fkbp1b/Gabra3/Grik2/Hcn4/Kcnc1/Kcnq4/Scn7a/Ttyh1	14	-3.20713
CC	GO:0043679	axon terminus	10/320	231/18418	0.00734025	0.0940574	0.0816271	Bdnf/Esr1/Grik2/Hcn4/Htr1b/Kcnc1/Ntrk2/P2rx7/Prrt2/Tnn	10	-1.26491
CC	GO:0043195	terminal bouton	7/320	129/18418	0.00737127	0.0940574	0.0816271	Bdnf/Esr1/Grik2/Hcn4/Ntrk2/P2rx7/Tnn	7	-0.377964
MF	GO:0008201	heparin binding	13/295	160/16650	5.57785e-06	0.00161987	0.00139141	Aoc1/Col11a1/Col23a1/Fgf10/Fn1/Gpnmb/Ltbp2/Mpo/Ndnf/Nell2/Pcsk6/Rspo1/Smoc1	13	0.83205
MF	GO:0022836	gated channel activity	19/295	328/16650	6.56225e-06	0.00161987	0.00139141	Asic2/Asic4/Cacna1a/Cacna1i/Chrna5/Gabra3/Grid1/Grik2/Hcn4/Htr1b/Kcnc1/Kcnn2/Kcnq4/P2rx5/P2rx7/Piezo2/Scn7a/Trpm3/Ttyh1	19	-2.52357
MF	GO:0005539	glycosaminoglycan binding	15/295	218/16650	8.27873e-06	0.00161987	0.00139141	Aoc1/Cemip/Col11a1/Col23a1/Fgf10/Fn1/Gpnmb/Hapln1/Ltbp2/Mpo/Ndnf/Nell2/Pcsk6/Rspo1/Smoc1	15	0.774597
MF	GO:0003725	double-stranded RNA binding	9/295	81/16650	1.30045e-05	0.00190841	0.00163925	Adarb1/Dhx58/Oas1a/Oas1b/Oas1i/Oas2/Oas3/Oasl/Oasl2	9	-3
MF	GO:0070566	adenylyltransferase activity	6/295	34/16650	2.60398e-05	0.00305707	0.00262591	Oas1a/Oas1b/Oas1i/Oas2/Oas3/Oasl2	6	-2.44949
MF	GO:0005178	integrin binding	11/295	147/16650	6.27651e-05	0.00614052	0.00527447	Cxcl12/Egfl6/Fn1/Gpnmb/Igf2/Isg15/Itga8/Mfge8/S1pr3/Spp1/Tnn	11	0.301511
MF	GO:0005272	sodium channel activity	6/295	44/16650	0.000117805	0.0097225	0.00835126	Asic2/Asic4/Cacna1i/Grik2/Hcn4/Scn7a	6	-1.63299
MF	GO:0015276	ligand-gated ion channel activity	10/295	134/16650	0.000137982	0.0097225	0.00835126	Asic2/Asic4/Chrna5/Gabra3/Grid1/Grik2/Hcn4/Kcnn2/P2rx5/P2rx7	10	-1.26491
MF	GO:0005125	cytokine activity	12/295	191/16650	0.000158004	0.0097225	0.00835126	Bmp3/Ccl11/Crlf1/Cxcl12/Gdf6/Grem1/Il17b/Inhbb/Ndp/Spp1/Tslp/Wnt2b	12	0.57735
MF	GO:0022834	ligand-gated channel activity	10/295	137/16650	0.00016563	0.0097225	0.00835126	Asic2/Asic4/Chrna5/Gabra3/Grid1/Grik2/Hcn4/Kcnn2/P2rx5/P2rx7	10	-1.26491
MF	GO:0048018	receptor ligand activity	20/295	458/16650	0.000203516	0.0102704	0.00882187	Adipoq/Bdnf/Bmp3/Cartpt/Ccl11/Crlf1/Cxcl12/Fgf10/Gdf6/Gpnmb/Grem1/Igf2/Il17b/Inhbb/Ndp/Retn/Spp1/Tslp/Vip/Wnt2b	20	0.447214
MF	GO:0050839	cell adhesion molecule binding	15/295	290/16650	0.000217081	0.0102704	0.00882187	Cdh19/Cdh4/Cpe/Cxcl12/Egfl6/Fn1/Gpnmb/Igf2/Isg15/Itga8/Mfge8/Plxnb3/S1pr3/Spp1/Tnn	15	-0.258199
MF	GO:0005216	ion channel activity	19/295	427/16650	0.000231275	0.0102704	0.00882187	Asic2/Asic4/Cacna1a/Cacna1i/Chrna5/Gabra3/Grid1/Grik2/Hcn4/Htr1b/Kcnc1/Kcnn2/Kcnq4/P2rx5/P2rx7/Piezo2/Scn7a/Trpm3/Ttyh1	19	-2.52357
MF	GO:0005201	extracellular matrix structural constituent	7/295	71/16650	0.000257497	0.0102704	0.00882187	Col11a1/Col23a1/Col28a1/Col8a1/Col9a3/Eln/Fn1	7	0.377964
MF	GO:0030546	signaling receptor activator activity	20/295	467/16650	0.000262446	0.0102704	0.00882187	Adipoq/Bdnf/Bmp3/Cartpt/Ccl11/Crlf1/Cxcl12/Fgf10/Gdf6/Gpnmb/Grem1/Igf2/Il17b/Inhbb/Ndp/Retn/Spp1/Tslp/Vip/Wnt2b	20	0.447214
MF	GO:1901681	sulfur compound binding	14/295	266/16650	0.000293848	0.0106589	0.00915559	Acacb/Aoc1/Col11a1/Col23a1/Fgf10/Fn1/Gpnmb/Ltbp2/Mpo/Ndnf/Nell2/Pcsk6/Rspo1/Smoc1	14	0.534522
MF	GO:0005261	cation channel activity	16/295	335/16650	0.000330849	0.0106589	0.00915559	Asic2/Asic4/Cacna1a/Cacna1i/Chrna5/Grik2/Hcn4/Htr1b/Kcnc1/Kcnn2/Kcnq4/P2rx5/P2rx7/Piezo2/Scn7a/Trpm3	16	-2.5
MF	GO:0015267	channel activity	20/295	477/16650	0.000345007	0.0106589	0.00915559	Asic2/Asic4/Cacna1a/Cacna1i/Chrna5/Gabra3/Gjb2/Grid1/Grik2/Hcn4/Htr1b/Kcnc1/Kcnn2/Kcnq4/P2rx5/P2rx7/Piezo2/Scn7a/Trpm3/Ttyh1	20	-2.23607
MF	GO:0022803	passive transmembrane transporter activity	20/295	477/16650	0.000345007	0.0106589	0.00915559	Asic2/Asic4/Cacna1a/Cacna1i/Chrna5/Gabra3/Gjb2/Grid1/Grik2/Hcn4/Htr1b/Kcnc1/Kcnn2/Kcnq4/P2rx5/P2rx7/Piezo2/Scn7a/Trpm3/Ttyh1	20	-2.23607
MF	GO:0099094	ligand-gated cation channel activity	8/295	103/16650	0.000489761	0.0143745	0.0123471	Asic2/Asic4/Chrna5/Grik2/Hcn4/Kcnn2/P2rx5/P2rx7	8	-1.41421
MF	GO:0005248	voltage-gated sodium channel activity	4/295	25/16650	0.000910493	0.0254504	0.021861	Asic2/Cacna1i/Hcn4/Scn7a	4	-1
MF	GO:0015081	sodium ion transmembrane transporter activity	9/295	143/16650	0.00102363	0.0273123	0.0234603	Asic2/Asic4/Atp1a2/Atp1b2/Cacna1i/Grik2/Hcn4/Scn7a/Slc6a1	9	-2.33333
MF	GO:0005516	calmodulin binding	10/295	178/16650	0.00130403	0.0319119	0.0274111	Basp1/Cacna1a/Camk4/Iqgap2/Kcnn2/Myh3/Myh6/Myo10/Ngfr/Pde1b	10	-1.26491
MF	GO:0043121	neurotrophin binding	3/295	13/16650	0.00138021	0.0319119	0.0274111	Ngfr/Ntrk2/Pcsk6	3	-0.57735
MF	GO:0005230	extracellular ligand-gated ion channel activity	6/295	69/16650	0.00138263	0.0319119	0.0274111	Chrna5/Gabra3/Grid1/Grik2/P2rx5/P2rx7	6	-0.816497
MF	GO:0000146	microfilament motor activity	4/295	28/16650	0.00141348	0.0319119	0.0274111	Myh1/Myh3/Myh6/Myo10	4	1
MF	GO:0042910	xenobiotic transmembrane transporter activity	4/295	29/16650	0.00161701	0.035093	0.0301435	Abcb1a/Abcb1b/Abcg2/Slc22a2	4	-1
MF	GO:0008559	ABC-type xenobiotic transporter activity	3/295	14/16650	0.00173372	0.035093	0.0301435	Abcb1a/Abcb1b/Abcg2	3	-0.57735
MF	GO:0015562	efflux transmembrane transporter activity	3/295	14/16650	0.00173372	0.035093	0.0301435	Abcb1a/Abcg2/Slc22a2	3	-1.73205
MF	GO:0015174	basic amino acid transmembrane transporter activity	3/295	15/16650	0.00213891	0.0418514	0.0359488	Slc22a2/Slc38a3/Slc38a5	3	-1.73205
MF	GO:0005231	excitatory extracellular ligand-gated ion channel activity	4/295	35/16650	0.00328026	0.0621132	0.0533529	Chrna5/Grik2/P2rx5/P2rx7	4	-1
MF	GO:0030551	cyclic nucleotide binding	4/295	37/16650	0.00402473	0.0738286	0.0634159	Fkbp1b/Hcn4/Pde10a/Popdc3	4	0
MF	GO:0003707	nuclear steroid receptor activity	3/295	19/16650	0.00432284	0.0768941	0.0660491	Esr1/Olr59/Rxrg	3	-0.57735
MF	GO:0005507	copper ion binding	5/295	61/16650	0.00446839	0.0771454	0.066265	Aoc1/Lox/Moxd1/P2rx7/Prnd	5	0.447214
MF	GO:0001614	purinergic nucleotide receptor activity	3/295	20/16650	0.00501971	0.079637	0.0684052	P2rx5/P2rx7/P2ry14	3	-0.57735
MF	GO:0016502	nucleotide receptor activity	3/295	20/16650	0.00501971	0.079637	0.0684052	P2rx5/P2rx7/P2ry14	3	-0.57735
MF	GO:0016641	oxidoreductase activity, acting on the CH-NH2 group of donors, oxygen as acceptor	3/295	20/16650	0.00501971	0.079637	0.0684052	Aoc1/Lox/Maob	3	0.57735
MF	GO:0005109	frizzled binding	4/295	40/16650	0.00534325	0.0825392	0.070898	Cthrc1/Myoc/Ndp/Wnt2b	4	-1
KEGG	rno04020	Calcium signaling pathway	16/164	238/8963	6.86357e-06	0.00157176	0.00142329	Adcy7/Adora2b/Cacna1a/Cacna1i/Camk4/Cxcr4/Fgf10/Gna14/Met/Mst1/Ntrk2/P2rx5/P2rx7/Pde1b/Tacr2/Tacr3	16	-2
KEGG	rno04974	Protein digestion and absorption	9/164	103/8963	0.000106422	0.0121853	0.0110343	Atp1a2/Atp1b2/Col11a1/Col28a1/Col6a4/Col6a6/Col8a1/Col9a3/Eln	9	-0.333333
KEGG	rno04512	ECM-receptor interaction	8/164	87/8963	0.000181455	0.0138511	0.0125427	Col6a4/Col6a6/Col9a3/Fn1/Itga8/Lamc3/Spp1/Tnn	8	0.707107
KEGG	rno00330	Arginine and proline metabolism	6/164	51/8963	0.000312047	0.0178647	0.0161772	Aoc1/Arg2/Carns1/Ckm/Maob/P4ha3	6	0
KEGG	rno04964	Proximal tubule bicarbonate reclamation	4/164	22/8963	0.000611046	0.0236443	0.0214108	Atp1a2/Atp1b2/Pck1/Slc38a3	4	-2
KEGG	rno05160	Hepatitis C	10/164	158/8963	0.00062483	0.0236443	0.0214108	Cldn2/Ifit1/Irf7/Irf9/Mx2/Oas1a/Oas1b/Oas1i/Oas2/Oas3	10	-2.52982
KEGG	rno05165	Human papillomavirus infection	16/164	353/8963	0.000722752	0.0236443	0.0214108	Col6a4/Col6a6/Col9a3/Fn1/Irf9/Isg15/Itga8/Lamc3/Mx2/Oasl/Oasl2/RT1-S3/RT1-T24-3/Spp1/Tnn/Wnt2b	16	-1.5
KEGG	rno05162	Measles	9/164	144/8963	0.0012745	0.0364826	0.0330364	Cd209f/Irf7/Irf9/Mx2/Oas1a/Oas1b/Oas1i/Oas2/Oas3	9	-3
KEGG	rno04151	PI3K-Akt signaling pathway	15/164	345/8963	0.0016079	0.0372947	0.0337718	Bdnf/Col6a4/Col6a6/Col9a3/Fgf10/Fn1/Igf2/Itga8/Lamc3/Met/Ngfr/Ntrk2/Pck1/Spp1/Tnn	15	-0.258199
KEGG	rno04976	Bile secretion	7/164	94/8963	0.00162859	0.0372947	0.0337718	Abcb1a/Abcb1b/Abcg2/Adcy7/Atp1a2/Atp1b2/Kcnn2	7	-1.13389
KEGG	rno04920	Adipocytokine signaling pathway	6/164	72/8963	0.00197473	0.0411102	0.0372269	Acacb/Acsl6/Adipoq/Pck1/Ppargc1a/Rxrg	6	-2.44949
KEGG	rno04510	Focal adhesion	10/164	200/8963	0.0036487	0.0696293	0.063052	Col6a4/Col6a6/Col9a3/Fn1/Itga8/Lamc3/Met/Rasgrf1/Spp1/Tnn	10	1.26491
KEGG	rno04080	Neuroactive ligand-receptor interaction	15/164	385/8963	0.00457515	0.080593	0.0729801	Adora2b/Chrna5/Gabra3/Grid1/Grik2/Htr1b/Npy4r/P2rx5/P2rx7/P2ry14/Rxfp1/S1pr3/Tacr2/Tacr3/Vip	15	-1.29099
KEGG	rno04727	GABAergic synapse	6/164	91/8963	0.00634395	0.096851	0.0877023	Adcy7/Cacna1a/Gabra3/Slc38a3/Slc38a5/Slc6a1	6	-1.63299
KEGG	rno04742	Taste transduction	6/164	91/8963	0.00634395	0.096851	0.0877023	Asic2/Cacna1a/Gabra3/Hcn4/Htr1b/Pde1b	6	-1.63299
