# Supplementary material for: Transcriptomics Reveals Molecular Features of the Bilateral Pelvic Nerve Injury Rat Model of Detrusor Underactivity
Source: Biomolecules. 2023 Aug 18;13(8):1260. doi: 10.3390/biom13081260 (PMC10452637; doi:10.3390/biom13081260)
Supplement: Supplementary file 1 [file biomolecules-13-01260-s001.zip › Table S8 GSEA of sham group vs. 3 days post-BPNI.xlsx]

## Sheet: Sheet 1
Table S8 GSEA of sham group vs. 3 days post-BPNI
ID	Description	setSize	enrichmentScore	NES	pvalue	p.adjust	qvalue	rank	leading_edge	core_enrichment
REACTOME_RESOLUTION_OF_SISTER_CHROMATID_COHESION	REACTOME_RESOLUTION_OF_SISTER_CHROMATID_COHESION	116	0.777453	2.42246	1e-10	2.03667e-08	1.8e-08	2109	tags=39%, list=11%, signal=35%	Bub1b/Cenpf/Kif2c/Ccnb2/Cenpa/Cenpt/Plk1/Ska1/Sgo2/Ccnb1/Aurkb/Spc25/Nuf2/Birc5/Cenpu/Cdk1/Cenpe/Cenph/Knl1/Spc24/Ercc6l/Kntc1/Sgo1/Cdc20/Ndc80/Cenpm/Tubb3/Cdca5/Cenpi/Bub1/Cenpk/Cenpn/Dsn1/Cdca8/Dync1i1/Kif18a/Cenpo/Mad2l1/Nsl1/Pmf1/Tubb2b/Cenpq/Tuba1a/Tubb2a/Incenp
REACTOME_MITOTIC_SPINDLE_CHECKPOINT	REACTOME_MITOTIC_SPINDLE_CHECKPOINT	109	0.780945	2.41037	1e-10	2.03667e-08	1.8e-08	1771	tags=34%, list=9%, signal=31%	Bub1b/Cenpf/Kif2c/Cenpa/Cenpt/Plk1/Ska1/Sgo2/Aurkb/Spc25/Nuf2/Ube2c/Birc5/Cenpu/Cenpe/Cenph/Knl1/Spc24/Ercc6l/Kntc1/Sgo1/Cdc20/Ndc80/Cenpm/Cenpi/Bub1/Cenpk/Cenpn/Dsn1/Cdca8/Dync1i1/Kif18a/Cenpo/Mad2l1/Nsl1/Pmf1/Cenpq
REACTOME_MITOTIC_PROMETAPHASE	REACTOME_MITOTIC_PROMETAPHASE	187	0.727966	2.40394	1e-10	2.03667e-08	1.8e-08	2109	tags=29%, list=11%, signal=26%	Bub1b/Cenpf/Kif2c/Ccnb2/Cenpa/Cenpt/Ncapg/Plk1/Ska1/Sgo2/Ccnb1/Nek2/Aurkb/Spc25/Nuf2/Birc5/Cenpu/Cdk1/Cenpe/Ncaph/Cenph/Knl1/Spc24/Ercc6l/Kntc1/Sgo1/Cdc20/Ndc80/Cenpm/Tubb3/Cdca5/Plk4/Cenpi/Bub1/Cenpk/Cenpn/Dsn1/Cdca8/Cep72/Dync1i1/Kif18a/Haus4/Cenpo/Nek6/Mad2l1/Ncapd2/Nsl1/Pmf1/Tubb2b/Cenpq/Tuba1a/Tubb5/Tubb2a/Incenp
REACTOME_SEPARATION_OF_SISTER_CHROMATIDS	REACTOME_SEPARATION_OF_SISTER_CHROMATIDS	181	0.723182	2.37427	1e-10	2.03667e-08	1.8e-08	2267	tags=27%, list=12%, signal=24%	Bub1b/Cenpf/Kif2c/Espl1/Cenpa/Cenpt/Plk1/Ska1/Sgo2/Aurkb/Spc25/Nuf2/Ube2c/Birc5/Cenpu/Pttg1/Cenpe/Cenph/Knl1/Spc24/Ercc6l/Kntc1/Sgo1/Cdc20/Ndc80/Cenpm/Tubb3/Cdca5/Cenpi/Bub1/Cenpk/Cenpn/Dsn1/Cdca8/Dync1i1/Kif18a/Cenpo/Mad2l1/Nsl1/Pmf1/Tubb2b/Psmb11/Cenpq/Tuba1a/Tubb2a/Incenp/Zwilch/Npb
REACTOME_CELL_CYCLE_CHECKPOINTS	REACTOME_CELL_CYCLE_CHECKPOINTS	248	0.706995	2.37115	1e-10	2.03667e-08	1.8e-08	2353	tags=27%, list=12%, signal=24%	Bub1b/Cenpf/Kif2c/Ccnb2/Cenpa/Cenpt/Plk1/Ska1/Sgo2/Ccnb1/Aurkb/Spc25/Nuf2/Ube2c/Ccna2/Exo1/Birc5/Cenpu/Cdk1/Cenpe/Ccna1/Cenph/Knl1/Spc24/Ercc6l/Kntc1/Bard1/Sgo1/Cdc20/Ndc80/Cenpm/Mcm10/Dbf4/Cenpi/Rmi2/Bub1/Cenpk/Clspn/Ccne1/Cdc45/Brip1/Cdc6/Cenpn/Dsn1/Cdca8/Dync1i1/Kif18a/Mcm5/Brca1/Gtse1/Cenpo/Mcm3/Mad2l1/Mcm6/Cdc25c/Nsl1/Pmf1/Psmb11/Cenpq/Orc1/Incenp/Blm/Mcm4/Zwilch/Npb/Pkmyt1/Cdc7
REACTOME_MITOTIC_METAPHASE_AND_ANAPHASE	REACTOME_MITOTIC_METAPHASE_AND_ANAPHASE	225	0.704182	2.35663	1e-10	2.03667e-08	1.8e-08	2267	tags=24%, list=12%, signal=21%	Bub1b/Cenpf/Kif2c/Espl1/Ccnb2/Cenpa/Cenpt/Plk1/Ska1/Sgo2/Ccnb1/Aurkb/Spc25/Nuf2/Ube2c/Birc5/Cenpu/Pttg1/Cdk1/Cenpe/Cenph/Knl1/Spc24/Ercc6l/Kntc1/Sgo1/Cdc20/Ndc80/Cenpm/Tubb3/Cdca5/Cenpi/Bub1/Cenpk/Lmnb1/Cenpn/Dsn1/Cdca8/Dync1i1/Kif18a/Cenpo/Mad2l1/Nsl1/Pmf1/Tubb2b/Psmb11/Fbxo5/Cenpq/Tuba1a/Tubb2a/Incenp/Zwilch/Npb
REACTOME_RHO_GTPASES_ACTIVATE_FORMINS	REACTOME_RHO_GTPASES_ACTIVATE_FORMINS	128	0.733026	2.30415	1e-10	2.03667e-08	1.8e-08	2247	tags=34%, list=12%, signal=31%	Bub1b/Cenpf/Kif2c/Cenpa/Cenpt/Plk1/Ska1/Sgo2/Aurkb/Spc25/Nuf2/Birc5/Cenpu/Cenpe/Diaph3/Cenph/Knl1/Spc24/Ercc6l/Kntc1/Sgo1/Cdc20/Ndc80/Cenpm/Tubb3/Cenpi/Bub1/Cenpk/Cenpn/Dsn1/Cdca8/Dync1i1/Kif18a/Cenpo/Mad2l1/Nsl1/Pmf1/Tubb2b/Cenpq/Tuba1a/Tubb2a/Incenp/Fmnl1/Zwilch
REACTOME_M_PHASE	REACTOME_M_PHASE	340	0.659385	2.2622	1e-10	2.03667e-08	1.8e-08	2267	tags=20%, list=12%, signal=18%	Bub1b/Cenpf/Kif2c/Espl1/Ccnb2/Cenpa/Cenpt/Ncapg/Plk1/Ska1/Sgo2/Ccnb1/Nek2/Mastl/Aurkb/Spc25/Nuf2/Ube2c/Birc5/Cenpu/Pttg1/Cdk1/Cenpe/Ncaph/Cenph/Knl1/Spc24/Ercc6l/Kntc1/Sgo1/Cdc20/Ndc80/Cenpm/Tubb3/Cdca5/Kif20a/Plk4/Cenpi/Bub1/Cenpk/Lmnb1/Kif23/Cenpn/Dsn1/Cdca8/Cep72/Dync1i1/Kif18a/Haus4/Cenpo/Nek6/Mad2l1/Ncapg2/Ncapd2/Nsl1/Pmf1/Tubb2b/Psmb11/Fbxo5/Hist1h2af/Cenpq/Tuba1a/Tubb5/Tubb2a/Incenp/Zwilch…
WP_COHESIN_COMPLEX_CORNELIA_DE_LANGE_SYNDROME	WP_COHESIN_COMPLEX_CORNELIA_DE_LANGE_SYNDROME	34	0.875222	2.24256	1e-10	2.03667e-08	1.8e-08	542	tags=29%, list=3%, signal=29%	Smc1b/Espl1/Plk1/Sgo2/Aurkb/Pttg1/Cdk1/Sgo1/Esco2/Cdca5
REACTOME_CELL_CYCLE_MITOTIC	REACTOME_CELL_CYCLE_MITOTIC	479	0.633136	2.2213	1e-10	2.03667e-08	1.8e-08	2698	tags=24%, list=14%, signal=21%	Top2a/Bub1b/Mybl2/Cenpf/Rrm2/Kif2c/Espl1/Ccnb2/Cenpa/Cenpt/Ncapg/Plk1/Ska1/Sgo2/Ccnb1/Nek2/Mastl/Aurkb/Spc25/Nuf2/Ube2c/Ccna2/Birc5/Cenpu/Pttg1/Cdk1/Cenpe/Ncaph/Ccna1/Cenph/Knl1/Spc24/Ercc6l/Kntc1/Hmmr/Tpx2/Sgo1/Cdc20/Ndc80/Esco2/Cenpm/Tubb3/Cdca5/Kif20a/Mcm10/Gins1/Plk4/Dbf4/Cenpi/Tk1/Bub1/Cenpk/Ccne1/Cdc45/Lmnb1/Kif23/Cdc6/Cenpn/Dsn1/Cdca8/Cep72/Dync1i1/Cdt1/Kif18a/Mcm5/Pole/Pole2/Aurka/Foxm1/H…
REACTOME_RHO_GTPASE_EFFECTORS	REACTOME_RHO_GTPASE_EFFECTORS	249	0.637043	2.13644	1e-10	2.03667e-08	1.8e-08	2445	tags=26%, list=13%, signal=23%	Kif14/Bub1b/Cenpf/Kif2c/Cenpa/Cenpt/Plk1/Ska1/Sgo2/Aurkb/Spc25/Nuf2/Iqgap3/Birc5/Cenpu/Cenpe/Diaph3/Cenph/Knl1/Spc24/Ercc6l/Kntc1/Sgo1/Cdc20/Ndc80/Cenpm/Cybb/Tubb3/Cenpi/Bub1/Cenpk/Ncf1/Prc1/Cit/Cenpn/Dsn1/Cdca8/Dync1i1/Ncf2/S100a8/Kif18a/S100a9/Cenpo/Mad2l1/Nckap1l/Cdc25c/Nsl1/Pmf1/Tubb2b/Btk/Was/Hist1h2af/Cenpq/Tuba1a/Tubb2a/Incenp/Rac2/Fmnl1/Noxo1/Nox1/Zwilch/Ncf4/Diaph2/Arpc1b
REACTOME_NEUTROPHIL_DEGRANULATION	REACTOME_NEUTROPHIL_DEGRANULATION	433	0.511765	1.78128	1e-10	2.03667e-08	1.8e-08	3803	tags=33%, list=20%, signal=27%	Mmp9/Serpinb10/Aoc1/Tarm1/Clec4b2/Cxcl3/Clec4d/Prg3/Hk3/Ptx3/Gpr84/Slc11a1/Tnfaip6/Elane/Olr1/Cxcl2/Itgam/Itgb2/Chi3l1/Lyz2/Serpinb12/Cd300a/Mcemp1/C3/Cybb/Sell/Bpi/Siglec8/Clec5a/C5ar1/Atp8b4/C3ar1/Oscar/Cxcl1/Fgr/Dsn1/Bst1/Hvcn1/S100a8/Clec12a/Frmpd3/Itgax/S100a9/Fcgr2b/Cxcr1/Prg2/Dok3/Nfam1/Cd68/Ptprc/Fcer1g/Cd33/Tyrobp/Arg1/Cd53/Serpina3n/Cd14/Kcnab2/Fcnb/Nckap1l/Dsg1/Tnfrsf1b/Gmfg/Fpr1/Ctsz/…
REACTOME_APC_C_MEDIATED_DEGRADATION_OF_CELL_CYCLE_PROTEINS	REACTOME_APC_C_MEDIATED_DEGRADATION_OF_CELL_CYCLE_PROTEINS	88	0.692336	2.07631	2.81829e-09	5.29838e-07	4.68269e-07	1736	tags=17%, list=9%, signal=16%	Bub1b/Plk1/Ccnb1/Nek2/Aurkb/Ube2c/Ccna2/Pttg1/Cdk1/Ccna1/Cdc20/Aurka/Mad2l1/Psmb11/Fbxo5
REACTOME_IMMUNOREGULATORY_INTERACTIONS_BETWEEN_A_LYMPHOID_AND_A_NON_LYMPHOID_CELL	REACTOME_IMMUNOREGULATORY_INTERACTIONS_BETWEEN_A_LYMPHOID_AND_A_NON_LYMPHOID_CELL	97	0.682188	2.07855	5.21448e-09	9.10298e-07	8.04519e-07	2624	tags=48%, list=14%, signal=42%	Cd300lb/Lilrb4/Slamf6/Trem1/Itgb2/Cd300a/C3/Sftpd/Sell/Trem2/Siglec8/Siglec10/Cd8b/Igsf7/Oscar/RGD1562667/Fcgr1a/Itga4/Ncr3/Cd200r1/LOC100910497/Fcgr2b/Cd300e/Cd300le/Siglec5/Cd33/Tyrobp/LOC100909671/Lilrb3l/Cd40/Lilrb3/Clec2d2/Cd300lf/Treml4/Siglec1/Cd160/Treml2/Crtam/Klrb1b/Madcam1/Lilrb3a/Klrd1/Cd22/Icam1/Klrg1/Itgal/Mill1
KEGG_CELL_CYCLE	KEGG_CELL_CYCLE	122	0.642998	2.01413	5.93724e-09	9.67374e-07	8.54962e-07	3150	tags=31%, list=16%, signal=26%	Smc1b/Bub1b/Espl1/Ccnb2/Plk1/Ccnb1/Ttk/Ccna2/Pttg1/Cdk1/Ccna1/Cdc20/Dbf4/Bub1/Ccne1/Cdc45/Cdc6/Mcm5/Mcm3/Mad2l1/Mcm6/Cdc25c/E2f1/Orc1/Rbl1/Mcm4/Npb/Pkmyt1/Cdc7/Cdk6/Ccne2/Chek1/E2f3/Tgfb1/Gadd45b/Mcm2/Cdkn2c/Skp2
PID_PLK1_PATHWAY	PID_PLK1_PATHWAY	46	0.786803	2.14808	9.08858e-09	1.38828e-06	1.22696e-06	1736	tags=43%, list=9%, signal=40%	Bub1b/Plk1/Ccnb1/Cenpu/Cdk1/Cenpe/Spc24/Ercc6l/Tpx2/Sgo1/Cdc20/Ndc80/Ect2/Kif20a/Bub1/Clspn/Prc1/Aurka/Cdc25c/Fbxo5
WP_BURN_WOUND_HEALING	WP_BURN_WOUND_HEALING	92	0.6803	2.06659	1.3338e-08	1.91753e-06	1.69471e-06	3498	tags=49%, list=18%, signal=40%	Mmp9/Cxcl3/Cxcl2/Timp1/Eln/Fn1/Cxcr4/Il6/Il1a/Ccl12/Acta1/Adam12/Cxcl1/Inhba/Tlr8/S100a9/Tnc/Tlr7/Hgf/Tlr5/Nox4/Foxe1/Vim/Tlr1/Il1b/Tlr9/Lgals1/Tlr2/Mmp13/Icam1/Cxcr2/Fbn1/Tnf/Mmp3/S100a11/Tlr6/Serpinh1/Nfkbiz/S100a6/Tnfaip3/Sparc/F13a1/Ly96/Col1a1/Cnn2
REACTOME_SIGNALING_BY_INTERLEUKINS	REACTOME_SIGNALING_BY_INTERLEUKINS	429	0.48971	1.70246	1.57074e-08	2.13272e-06	1.88489e-06	2814	tags=23%, list=15%, signal=20%	Mmp9/Cxcl3/Il5ra/Ifng/Crlf1/Serpinb2/Nos2/Birc5/Il10/Cxcl2/Itgam/Itgb2/Timp1/Csf3r/Il17a/Fn1/Il1rapl1/Gsta5/Il6/Ccl3/Il1a/Ccl12/Il21r/Csf2/Hmox1/Ccr5/Cxcl1/Lmnb1/Il4/Ccl4/Il36b/Il27/Osmr/Lif/Itgax/Il36a/Socs3/Ccr1l1/Ebi3/Osm/Vav1/Hck/Il1rl2/Il31/Faslg/Hgf/Cd80/Il1f10/Ptpn20/Tnfrsf1b/Fscn1/Fpr1/Il27ra/Psmb11/Lcn2/Ptafr/Il1r2/Il1rl1/Vim/Fos/Ptpn7/Il18rap/Csf2rb/Il1b/Il10ra/Csf1r/Lbp/Ccl22/Syk/Il2rg…
WP_RETINOBLASTOMA_GENE_IN_CANCER	WP_RETINOBLASTOMA_GENE_IN_CANCER	84	0.685055	2.04292	4.58929e-08	5.90328e-06	5.2173e-06	3273	tags=44%, list=17%, signal=37%	Top2a/Rrm2/Ccnb2/Ccnb1/Ttk/Ccna2/Cdk1/Kif4a/Bard1/Anln/Plk4/Ccne1/Cdc45/Cdt1/Rbp1/Pole/Pole2/Hmgb2/Mcm3/Mcm6/E2f1/Dhfr/Orc1/Stmn1/Mcm4/Cdc7/Cdk6/Tyms/Ccne2/Smc2/Chek1/Prim1/E2f3/Rrm1/Skp2/Rfc3/Dnmt1
WP_CELL_CYCLE	WP_CELL_CYCLE	118	0.631723	1.97466	7.60863e-08	8.855e-06	7.82602e-06	3150	tags=31%, list=16%, signal=26%	Smc1b/Espl1/Ccnb2/Plk1/Ccnb1/Ttk/Ccna2/Pttg1/Cdk1/Ccna1/Cdc20/Dbf4/Bub1/Ccne1/Cdc45/Cdc6/Mcm5/Mcm3/Mcm6/Cdc25c/E2f1/Orc1/Rbl1/Mcm4/Npb/Pkmyt1/Cdc7/Cdk6/Ccne2/Chek1/E2f3/Tgfb1/Gadd45b/Mcm2/Cdkn2c/Skp2
KEGG_CYTOKINE_CYTOKINE_RECEPTOR_INTERACTION	KEGG_CYTOKINE_CYTOKINE_RECEPTOR_INTERACTION	214	0.552696	1.84037	7.5081e-08	8.855e-06	7.82602e-06	2822	tags=36%, list=15%, signal=31%	Cxcl3/Il5ra/Ccl9/Ifng/Cxcl6/Prlr/Ccr3/Il10/Cxcl2/Tnfsf8/Ccr9/Csf3r/Il17a/Cxcr4/Il17b/Il6/Ccl3/Il1a/Tnfsf18/Ccl12/Tnfrsf13b/Ccl7/Il21r/Csf2/Ccr5/Cxcl1/Il4/Ccl4/Osmr/Lif/Gdf5/Xcl1/Inhba/Cxcr1/Ccr1l1/Osm/Ccl1/Cxcl11/Ifne/Cd40/Tnfrsf8/Faslg/Hgf/Epo/Cx3cr1/Tnfrsf1b/Ccr4/Il1r2/Relt/Il18rap/Csf2rb/Il1b/Il10ra/Csf1r/Ccl22/Il2rg/Eda2r/Met/Pf4/Il18/Csf2ra/Tnfrsf9/Cxcr2/Ccl24/Il2rb/Vegfc/Il22ra2/Il17ra/Tnf/…
REACTOME_CHROMOSOME_MAINTENANCE	REACTOME_CHROMOSOME_MAINTENANCE	89	0.664578	1.9983	9.20113e-08	9.89901e-06	8.74872e-06	2971	tags=30%, list=15%, signal=26%	Cenpa/Cenpt/Cenpw/Oip5/Ccna2/Cenpu/Ccna1/Cenph/Knl1/Cenpm/Cenpi/Cenpk/Pif1/Cenpn/Dscc1/Cenpo/Hjurp/Hist1h2af/Cenpq/Mis18bp1/Blm/Prim2/Prim1/Pola2/Mis18a/Itgb3bp/Chtf18
REACTOME_MITOTIC_G1_PHASE_AND_G1_S_TRANSITION	REACTOME_MITOTIC_G1_PHASE_AND_G1_S_TRANSITION	144	0.595947	1.90736	9.31576e-08	9.89901e-06	8.74872e-06	2698	tags=24%, list=14%, signal=21%	Top2a/Mybl2/Rrm2/Ccnb1/Ccna2/Cdk1/Ccna1/Mcm10/Dbf4/Tk1/Ccne1/Cdc45/Cdc6/Cdt1/Mcm5/Pole/Pole2/Mcm3/Mcm6/Gmnn/Fbxo5/E2f1/Dhfr/Orc1/Rbl1/Mcm4/Lyn/Cdc7/Cdk6/Tyms/Ccne2/Prim2/Prim1/Pola2/E2f3
PID_AURORA_B_PATHWAY	PID_AURORA_B_PATHWAY	38	0.79488	2.07988	1.91306e-07	1.94813e-05	1.72175e-05	2691	tags=55%, list=14%, signal=48%	Kif2c/Cenpa/Ncapg/Aurkb/Birc5/Racgap1/Ncaph/Sgo1/Ndc80/Kif20a/Bub1/Kif23/Cdca8/Aurka/Ncapd2/Vim/Incenp/Stmn1/Cbx5/Smc2/Smc4
REACTOME_DEPOSITION_OF_NEW_CENPA_CONTAINING_NUCLEOSOMES_AT_THE_CENTROMERE	REACTOME_DEPOSITION_OF_NEW_CENPA_CONTAINING_NUCLEOSOMES_AT_THE_CENTROMERE	26	0.839403	2.06439	6.37526e-07	6.21003e-05	5.4884e-05	2056	tags=62%, list=11%, signal=55%	Cenpa/Cenpt/Cenpw/Oip5/Cenpu/Cenph/Knl1/Cenpm/Cenpi/Cenpk/Cenpn/Cenpo/Hjurp/Hist1h2af/Cenpq/Mis18bp1
KEGG_CHEMOKINE_SIGNALING_PATHWAY	KEGG_CHEMOKINE_SIGNALING_PATHWAY	166	0.560569	1.81932	6.60641e-07	6.21003e-05	5.4884e-05	3454	tags=32%, list=18%, signal=26%	Cxcl3/Ccl9/Cxcl6/Gng13/Ccr3/Cxcl2/Ccr9/Cxcr4/Ccl3/Ccl12/Ccl7/Ncf1/Pik3r5/Ccr5/Cxcl1/Fgr/Ccl4/Adcy8/Xcl1/Cxcr1/Ccr1l1/Vav1/Hck/Ccl1/Cxcl11/Shc3/Cx3cr1/Ccr4/Was/Gngt2/Ccl22/Adcy7/Gnb4/Dock2/Pf4/Rac2/Pik3cg/Lyn/Cxcr2/Plcb2/Ccl24/Jak3/Prex1/Pak1/Cxcl10/Ccr8/Ccl17/Ppbp/Pik3cd/Shc2/Prkcd/Bcar1/Nras
REACTOME_GOLGI_CISTERNAE_PERICENTRIOLAR_STACK_REORGANIZATION	REACTOME_GOLGI_CISTERNAE_PERICENTRIOLAR_STACK_REORGANIZATION	14	0.914507	1.9621	7.51145e-07	6.79925e-05	6.00916e-05	289	tags=29%, list=1%, signal=28%	Ccnb2/Plk1/Ccnb1/Cdk1
WP_MICROGLIA_PATHOGEN_PHAGOCYTOSIS_PATHWAY	WP_MICROGLIA_PATHOGEN_PHAGOCYTOSIS_PATHWAY	40	0.760284	2.00484	1.70705e-06	0.000149001	0.000131687	3283	tags=65%, list=17%, signal=54%	Trem1/Itgam/Itgb2/Cybb/Trem2/Siglec8/Ncf1/Fcgr1a/Ncf2/Vav1/Fcer1g/Tyrobp/Hck/Nckap1l/Syk/Rac2/Pik3cg/Lyn/Ncf4/Arpc1b/C1qb/Ptpn6/C1qa/Cyba/Pik3cd/Rac3
PID_FOXM1_PATHWAY	PID_FOXM1_PATHWAY	38	0.765812	2.00382	1.90825e-06	0.000160819	0.000142132	1212	tags=32%, list=6%, signal=30%	Cenpf/Ccnb2/Cenpa/Plk1/Ccnb1/Nek2/Aurkb/Ccna2/Birc5/Cdk1/Ccne1/Foxm1
WP_GASTRIC_CANCER_NETWORK_1	WP_GASTRIC_CANCER_NETWORK_1	23	0.841178	2.00616	2.33588e-06	0.000184158	0.000162758	2190	tags=52%, list=11%, signal=46%	Top2a/Mybl2/Cenpf/Ube2c/Kif20b/E2f7/Ccna1/Tpx2/Ect2/Aurka/Kif15/Mcm4
REACTOME_KINESINS	REACTOME_KINESINS	51	0.711479	1.98466	2.31673e-06	0.000184158	0.000162758	2046	tags=35%, list=11%, signal=32%	Kif2c/Kif22/Kif18b/Racgap1/Kif20b/Kif11/Cenpe/Kif4a/Kifc1/Kif6/Tubb3/Kif20a/Kif23/Kif18a/Tubb2b/Kif15/Tuba1a/Tubb2a
REACTOME_INTERLEUKIN_10_SIGNALING	REACTOME_INTERLEUKIN_10_SIGNALING	43	0.753934	2.02506	2.5887e-06	0.000197712	0.000174737	2797	tags=65%, list=14%, signal=56%	Cxcl3/Il10/Cxcl2/Timp1/Il6/Ccl3/Il1a/Ccl12/Csf2/Ccr5/Cxcl1/Ccl4/Lif/Ccr1l1/Cd80/Tnfrsf1b/Fpr1/Ptafr/Il1r2/Il1b/Il10ra/Ccl22/Il18/Il1rn/Icam1/Tnf/Cxcl10/Tnfrsf1a
KEGG_OOCYTE_MEIOSIS	KEGG_OOCYTE_MEIOSIS	106	0.611797	1.87711	2.70588e-06	0.000200399	0.000177112	2504	tags=22%, list=13%, signal=19%	Smc1b/Espl1/Ccnb2/Plk1/Ccnb1/Pttg1/Cdk1/Pgr/Sgo1/Cdc20/Bub1/Ccne1/Adcy8/Aurka/Mad2l1/Fbxo43/Cdc25c/Fbxo5/Adcy7/Npb/Pkmyt1/Chp2/Ccne2
REACTOME_DNA_REPLICATION	REACTOME_DNA_REPLICATION	129	0.581888	1.8295	2.98827e-06	0.000214804	0.000189843	4697	tags=36%, list=24%, signal=27%	Ube2c/Ccna2/Ccna1/Mcm10/Gins1/Dbf4/Ccne1/Cdc45/Cdc6/Cdt1/Mcm5/Pole/Pole2/Mcm3/Mcm6/Gmnn/Psmb11/Hist1h2af/Orc1/Gins2/Mcm4/Npb/Cdc7/Ccne2/Prim2/Prim1/Pola2/Mcm2/Skp2/Rfc3/Gins4/Gins3/Rpa3/Psme4/LOC100362333/Rfc5/Anapc15/Ube2s/Pola1/Fen1/Kpnb1/Cdk2/Rfc2/Ctrl/Rfc4/Lig1
REACTOME_G2_M_CHECKPOINTS	REACTOME_G2_M_CHECKPOINTS	128	0.581973	1.82933	4.09382e-06	0.000285865	0.000252647	2353	tags=19%, list=12%, signal=17%	Ccnb2/Ccnb1/Exo1/Cdk1/Bard1/Mcm10/Dbf4/Rmi2/Clspn/Cdc45/Brip1/Cdc6/Mcm5/Brca1/Gtse1/Mcm3/Mcm6/Cdc25c/Psmb11/Orc1/Blm/Mcm4/Pkmyt1/Cdc7
REACTOME_MITOTIC_G2_G2_M_PHASES	REACTOME_MITOTIC_G2_G2_M_PHASES	185	0.540032	1.78138	4.75443e-06	0.000322773	0.000285266	2046	tags=14%, list=11%, signal=12%	Mybl2/Cenpf/Ccnb2/Plk1/Ccnb1/Nek2/Ccna2/Cdk1/Ccna1/Hmmr/Tpx2/Tubb3/Plk4/Cep72/Aurka/Foxm1/Haus4/Gtse1/Cdc25c/Tubb2b/Psmb11/E2f1/Tuba1a/Tubb5/Tubb2a
REACTOME_EXTRACELLULAR_MATRIX_ORGANIZATION	REACTOME_EXTRACELLULAR_MATRIX_ORGANIZATION	279	0.485799	1.6437	6.73885e-06	0.000445128	0.000393403	3504	tags=36%, list=18%, signal=30%	Tnn/Spp1/Mmp9/Col26a1/Ltbp2/Elane/P4ha3/Itgam/Itgb2/Timp1/Eln/Vcan/Tnr/Lox/Fn1/Fgb/Col9a1/Itga8/Acan/Adamts4/Capn3/Adam12/Col11a1/Serpine1/Mmp7/Gdf5/Itgax/Itga4/Matn3/Loxl1/Capn6/Bgn/Mmp12/Tnc/Loxl2/Mmp10/Itga10/Plod2/Col18a1/Mfap4/Emilin1/Adam19/Pxdn/Thbs1/A2m/Adamts14/Adamts8/Mmp19/Pcolce/Fbln2/Madcam1/Col8a1/Mmp13/Ctrb1/Mmp17/Col5a1/P3h1/Ctss/Col4a1/Itgae/Icam1/Capn8/Adam8/Fbn1/Itgal/Col4a3/Mf…
WP_OVERVIEW_OF_PROINFLAMMATORY_AND_PROFIBROTIC_MEDIATORS	WP_OVERVIEW_OF_PROINFLAMMATORY_AND_PROFIBROTIC_MEDIATORS	85	0.636509	1.90312	1.17517e-05	0.000755819	0.00066799	2814	tags=52%, list=15%, signal=44%	Spp1/Mmp9/Cxcl3/Ccl9/Ifng/Cxcl6/Il10/Cxcl2/Il17a/Il17b/Il6/Ccl3/Il1a/Ccl12/Ccl7/Csf2/Cxcl1/Il4/Ccl4/Il36b/Il27/Lif/Xcl1/Il36a/Ebi3/Osm/Ccl1/Cxcl11/Il31/Epo/Il1f10/Areg/Il1b/Ccl22/Pf4/Il18/Il1rn/Ccl24/Tnf/Mmp3/Il33/Cxcl10/Tgfb1/Il11
REACTOME_SYNTHESIS_OF_DNA	REACTOME_SYNTHESIS_OF_DNA	121	0.565302	1.76954	2.05181e-05	0.0012858	0.00113639	4697	tags=34%, list=24%, signal=26%	Ube2c/Ccna2/Ccna1/Gins1/Ccne1/Cdc45/Cdc6/Cdt1/Mcm5/Pole/Pole2/Mcm3/Mcm6/Gmnn/Psmb11/Orc1/Gins2/Mcm4/Npb/Ccne2/Prim2/Prim1/Pola2/Mcm2/Skp2/Rfc3/Gins4/Gins3/Rpa3/Psme4/LOC100362333/Rfc5/Anapc15/Ube2s/Pola1/Fen1/Cdk2/Rfc2/Ctrl/Rfc4/Lig1
WP_REGULATION_OF_SISTER_CHROMATID_SEPARATION_AT_THE_METAPHASEANAPHASE_TRANSITION	WP_REGULATION_OF_SISTER_CHROMATID_SEPARATION_AT_THE_METAPHASEANAPHASE_TRANSITION	16	0.862422	1.90073	2.18138e-05	0.00133283	0.00117795	1299	tags=44%, list=7%, signal=41%	Bub1b/Espl1/Pttg1/Cenpe/Cdc20/Bub1/Mad2l1
PID_AURORA_A_PATHWAY	PID_AURORA_A_PATHWAY	31	0.767731	1.94151	2.98266e-05	0.00177796	0.00157135	1199	tags=26%, list=6%, signal=24%	Cenpa/Aurkb/Birc5/Tpx2/Tacc3/Dlgap5/Brca1/Aurka
REACTOME_CYCLIN_A_B1_B2_ASSOCIATED_EVENTS_DURING_G2_M_TRANSITION	REACTOME_CYCLIN_A_B1_B2_ASSOCIATED_EVENTS_DURING_G2_M_TRANSITION	25	0.781802	1.8892	3.48196e-05	0.00197905	0.00174908	1532	tags=32%, list=8%, signal=30%	Ccnb2/Plk1/Ccnb1/Ccna2/Cdk1/Ccna1/Foxm1/Cdc25c
REACTOME_MHC_CLASS_II_ANTIGEN_PRESENTATION	REACTOME_MHC_CLASS_II_ANTIGEN_PRESENTATION	109	0.573054	1.76872	3.47333e-05	0.00197905	0.00174908	4429	tags=32%, list=23%, signal=25%	Kif2c/Kif22/Racgap1/Kif11/Cenpe/Kif4a/Tubb3/Kif20a/Kif23/Dync1i1/Kif18a/Tubb2b/Lgmn/RT1-DMb/Kif15/Tuba1a/Tubb2a/Ctss/Ifi30/Ctsb/RT1-DMa/Tuba1c/Lag3/Ctsc/Ctsl/Tubb4b/Sec24d/Ap2s1/Tubb6/Capza1/Cd74/Ctsa/Ctsk/RT1-Da/Sptbn2
WP_TYROBP_CAUSAL_NETWORK_IN_MICROGLIA	WP_TYROBP_CAUSAL_NETWORK_IN_MICROGLIA	59	0.659785	1.87725	3.68636e-05	0.00201344	0.00177948	3640	tags=58%, list=19%, signal=47%	Spp1/Itgam/Itgb2/C3/Cd84/Igsf6/Ncf2/Itgax/Samsn1/Tyrobp/Gapt/Cd37/Nckap1l/Tnfrsf1b/Lyl1/Plek/Slc7a7/Il10ra/Rnase6/Il18/Pycard/Tmem106a/Hcls1/Kcne3/Adap2/Nrros/Runx3/Ppp1r18/Apbb1ip/Cd4/Elf4/Il13ra1/Gpx1/Rps6ka1
WP_CHEMOKINE_SIGNALING_PATHWAY	WP_CHEMOKINE_SIGNALING_PATHWAY	158	0.531017	1.71575	3.70724e-05	0.00201344	0.00177948	3454	tags=30%, list=18%, signal=25%	Ccl9/Cxcl6/Gng13/Ccr3/Cxcl2/Ccr9/Cxcr4/Ccl3/Ccl7/Ncf1/Pik3r5/Fgr/Ccl4/Adcy8/Xcl1/Ccr1l1/Vav1/Hck/Ccl1/Cxcl11/Shc3/Cx3cr1/Ccr4/Was/Gngt2/Ccl22/Adcy7/Gnb4/Dock2/Pf4/Rac2/Pik3cg/Lyn/Cxcr2/Plcb2/Ccl24/Jak3/Prex1/Pak1/Cxcl10/Ccr8/Ccl17/Ppbp/Pik3cd/Shc2/Prkcd/Bcar1/Nras
REACTOME_INTERLEUKIN_4_AND_INTERLEUKIN_13_SIGNALING	REACTOME_INTERLEUKIN_4_AND_INTERLEUKIN_13_SIGNALING	99	0.578477	1.76395	4.69598e-05	0.002495	0.00220507	2804	tags=40%, list=15%, signal=35%	Mmp9/Nos2/Birc5/Il10/Itgam/Itgb2/Timp1/Il17a/Fn1/Il6/Il1a/Ccl12/Hmox1/Il4/Lif/Itgax/Socs3/Osm/Faslg/Hgf/Tnfrsf1b/Fscn1/Lcn2/Vim/Fos/Il1b/Lbp/Ccl22/Il2rg/Il18/Junb/Batf/Icam1/Irf4/Jak3/Tnf/Mmp3/Cebpd/Tgfb1/Ndn
KEGG_NATURAL_KILLER_CELL_MEDIATED_CYTOTOXICITY	KEGG_NATURAL_KILLER_CELL_MEDIATED_CYTOTOXICITY	94	0.574545	1.74975	5.02685e-05	0.00261396	0.00231021	4358	tags=48%, list=23%, signal=37%	Ifng/Itgb2/Csf2/Pik3r5/Ncr3/Vav1/Fcer1g/Tyrobp/Shc3/Faslg/Syk/Rac2/Klrd1/Pik3cg/Icam1/Chp2/Cd244/Itgal/Klrc2/Tnf/Ptpn6/Mill1/Lcp2/Pak1/Hcst/Sh3bp2/Pik3cd/Rac3/Shc2/Nras/Tnfrsf10b/Fcgr3a/Lck/Ncr1/Ifnar1/Shc1/Gzmb/RT1-M6-2/Cd247/Bid/Klrk1/Plcg2/Klrc1/Shc4/Ifngr1
WP_OSTEOPONTIN_SIGNALING	WP_OSTEOPONTIN_SIGNALING	13	0.873882	1.86312	5.23653e-05	0.00266627	0.00235644	7	tags=15%, list=0%, signal=15%	Spp1/Mmp9
REACTOME_S_PHASE	REACTOME_S_PHASE	162	0.517882	1.67652	5.58653e-05	0.00278643	0.00246263	4697	tags=30%, list=24%, signal=23%	Ube2c/Ccna2/Ccna1/Esco2/Cdca5/Gins1/Ccne1/Cdc45/Cdc6/Cdt1/Mcm5/Pole/Pole2/Mcm3/Mcm6/Gmnn/Psmb11/E2f1/Orc1/Gins2/Mcm4/Npb/Ccne2/Prim2/Prim1/Pola2/Mcm2/Skp2/Rfc3/Gins4/Gins3/Rpa3/Lin9/Psme4/LOC100362333/Rfc5/Lin54/Anapc15/Akt3/Ube2s/Cks1b/Pola1/Fen1/Cdk2/Rfc2/Ctrl/Cdkn1a/Rfc4/Lig1
KEGG_LEISHMANIA_INFECTION	KEGG_LEISHMANIA_INFECTION	65	0.63861	1.8351	5.8923e-05	0.00288016	0.00254547	3706	tags=43%, list=19%, signal=35%	Ifng/Nos2/Il10/Itgam/Itgb2/C3/Il1a/Ncf1/Il4/Fcgr1a/Ncf2/Itga4/Fcgr2b/Fos/Il1b/RT1-DMb/Tlr2/Ncf4/Tnf/Ptpn6/RT1-DMa/Tgfb1/Cyba/Fcgr3a/Traf6/Irak4/Tlr4/Marcksl1
REACTOME_RESOLUTION_OF_D_LOOP_STRUCTURES	REACTOME_RESOLUTION_OF_D_LOOP_STRUCTURES	33	0.726784	1.85388	6.71638e-05	0.0032186	0.00284459	2509	tags=36%, list=13%, signal=32%	Exo1/Bard1/Eme1/Rmi2/Rad51/Brip1/Brca1/Gen1/Blm/Rad51b/Rad51c/Palb2
REACTOME_GOLGI_TO_ER_RETROGRADE_TRANSPORT	REACTOME_GOLGI_TO_ER_RETROGRADE_TRANSPORT	124	0.550595	1.72837	7.11531e-05	0.00334419	0.00295559	2046	tags=15%, list=11%, signal=14%	Kif2c/Kif22/Kif18b/Racgap1/Kif20b/Kif11/Cenpe/Kif4a/Kifc1/Kif6/Tubb3/Kif20a/Kif23/Dync1i1/Kif18a/Tubb2b/Kif15/Tuba1a/Tubb2a
REACTOME_G1_S_SPECIFIC_TRANSCRIPTION	REACTOME_G1_S_SPECIFIC_TRANSCRIPTION	29	0.748478	1.86698	7.43442e-05	0.00336476	0.00297377	2491	tags=48%, list=13%, signal=42%	Rrm2/Cdk1/Ccna1/Tk1/Ccne1/Cdc45/Cdc6/Cdt1/Fbxo5/E2f1/Dhfr/Orc1/Rbl1/Tyms
WP_NETWORK_MAP_OF_SARSCOV2_SIGNALING_PATHWAY	WP_NETWORK_MAP_OF_SARSCOV2_SIGNALING_PATHWAY	198	0.493871	1.64123	7.35895e-05	0.00336476	0.00297377	2781	tags=29%, list=14%, signal=25%	Cxcl3/Ccl9/Ifng/Cxcl6/Prg3/Rrm2/Ccnb2/Ccnb1/Birc5/Apoc1/Il10/Cxcl2/Cdk1/C8a/Il17a/Fn1/Il6/Ccl3/Apoa2/Fgb/Il1a/Ccl12/Cd8b/Ccr5/Cxcl1/Serpine1/Il4/Ccl4/Cxcr1/Nlrp3/Gtse1/Ccl1/Cd14/Ctsz/Selp/Trpm2/Il1r2/Fos/Il18rap/Il1b/Lbp/Ccl22/Pf4/Il18/Junb/Cfp/Cebpb/Cfh/Cxcr2/Tf/Cd163/Nlrp1a/Ctsb/Tnf/Ptpn6/Il33/Cfi/Cxcl10
WP_DNA_IRDAMAGE_AND_CELLULAR_RESPONSE_VIA_ATR	WP_DNA_IRDAMAGE_AND_CELLULAR_RESPONSE_VIA_ATR	76	0.614785	1.81566	8.01961e-05	0.00356362	0.00314952	3634	tags=30%, list=19%, signal=25%	Plk1/Exo1/Cdk1/Bard1/Clspn/Rad51/Cdc45/Brip1/Fanci/Fancd2/Brca1/Foxm1/Cdc25c/E2f1/Mcph1/Palb2/Chek1/Mcm2/Chek2/Usp1/Fanca/Mdc1/Topbp1
REACTOME_COPI_DEPENDENT_GOLGI_TO_ER_RETROGRADE_TRAFFIC	REACTOME_COPI_DEPENDENT_GOLGI_TO_ER_RETROGRADE_TRAFFIC	91	0.589004	1.78079	8.37206e-05	0.0035897	0.00317257	2537	tags=22%, list=13%, signal=19%	Kif2c/Kif22/Kif18b/Racgap1/Kif20b/Kif11/Cenpe/Kif4a/Kifc1/Kif6/Tubb3/Kif20a/Kif23/Kif18a/Tubb2b/Kif15/Tuba1a/Tubb2a/Tmed3/Kdelr3
REACTOME_HOMOLOGY_DIRECTED_REPAIR	REACTOME_HOMOLOGY_DIRECTED_REPAIR	99	0.568236	1.73272	8.24962e-05	0.0035897	0.00317257	3882	tags=28%, list=20%, signal=23%	Ccna2/Exo1/Ccna1/Bard1/Eme1/Rmi2/Clspn/Rad51/Brip1/Polq/Pole/Brca1/Pole2/Gen1/Timeless/Blm/Rad51b/Rad51c/Palb2/Chek1/Rfc3/Polh/Mdc1/Topbp1/Rpa3/Rad51ap1/LOC100362333/Rfc5
WP_IL1_AND_MEGAKARYOCYTES_IN_OBESITY	WP_IL1_AND_MEGAKARYOCYTES_IN_OBESITY	24	0.769657	1.84475	0.000103101	0.00434446	0.00383963	2526	tags=62%, list=13%, signal=54%	Mmp9/Ifng/Ccr3/Pla2g7/Timp1/Ccl12/S100a9/Nlrp3/Tlr1/Il1b/Hbegf/Il18/Tlr2/Icam1/F2r
REACTOME_PHOSPHORYLATION_OF_THE_APC_C	REACTOME_PHOSPHORYLATION_OF_THE_APC_C	21	0.797654	1.85803	0.000128407	0.00531909	0.004701	289	tags=19%, list=1%, signal=19%	Plk1/Ccnb1/Ube2c/Cdk1
WP_SPINAL_CORD_INJURY	WP_SPINAL_CORD_INJURY	112	0.545723	1.69082	0.000137357	0.00559501	0.00494485	2801	tags=36%, list=14%, signal=31%	Mmp9/Cxcl3/Ifng/Nos2/Bdnf/Cxcl2/Cdk1/Aqp4/Vcan/Il6/Gap43/Il1a/Ccl12/Acan/Cxcl1/Il4/Fcgr2b/Gfap/Mmp12/Arg1/Pdyn/Gdnf/Nox4/Chst11/Selp/Aif1/Vim/Fos/Gja1/Il1b/E2f1/Lilrb3a/Col4a1/Icam1/C1qb/Tnf/Slit3/Ngfr/Cxcl10/Tgfb1
REACTOME_FACTORS_INVOLVED_IN_MEGAKARYOCYTE_DEVELOPMENT_AND_PLATELET_PRODUCTION	REACTOME_FACTORS_INVOLVED_IN_MEGAKARYOCYTE_DEVELOPMENT_AND_PLATELET_PRODUCTION	125	0.530108	1.66219	0.000172647	0.00691721	0.00611341	2758	tags=21%, list=14%, signal=18%	Kif2c/Kif22/Kif18b/Racgap1/Kif20b/Kif11/Cenpe/Kif4a/Kifc1/Kif6/Tubb3/Kif20a/Kif23/Kif18a/Tubb2b/Gata1/Kif15/Tuba1a/Dock2/Tubb2a/Rad51b/Sh2b2/Cbx5/Rad51c/Nfe2/Tuba1c
REACTOME_AURKA_ACTIVATION_BY_TPX2	REACTOME_AURKA_ACTIVATION_BY_TPX2	67	0.613294	1.76191	0.000180485	0.00711461	0.00628787	1974	tags=16%, list=10%, signal=15%	Plk1/Nek2/Cdk1/Hmmr/Tpx2/Plk4/Cep72/Aurka/Haus4/Tuba1a/Tubb5
NABA_SECRETED_FACTORS	NABA_SECRETED_FACTORS	263	0.461619	1.55566	0.000192613	0.00747215	0.00660386	2814	tags=31%, list=15%, signal=27%	Fgf5/Cxcl3/Ccl9/Fgf23/Ifng/Cxcl6/Crlf1/Ereg/Crnn/Fgfbp1/Bdnf/Sfrp4/Il10/Cxcl2/Tnfsf8/Il17a/Gdf15/Il17b/Il6/Ccl3/Wnt3/Il1a/Tnfsf18/Tdgf1/Chrdl2/Ccl12/Ccl7/Csf2/Angptl4/Cxcl1/Il4/Wnt1/Ccl4/Il36b/S100a8/Lif/Gdf5/Xcl1/Inhba/S100a9/Il36a/Vwc2l/Ebi3/Osm/Ccl1/Cxcl11/Fgf6/S100g/Ifne/Gdf6/Faslg/Hgf/Epo/Il1f10/Gdnf/Wnt9b/Areg/Btc/Hgfac/Il1b/Bmp3/Ccl22/Hbegf/Megf6/Pf4/Il18/Il1rn/S100a4/Ccl24/Brinp3/Vegfc/Ng…
WP_PROSTAGLANDIN_SIGNALING	WP_PROSTAGLANDIN_SIGNALING	31	0.732209	1.85168	0.000218149	0.00833058	0.00736254	2801	tags=61%, list=14%, signal=52%	Mmp9/Cxcl3/Ifng/Cxcl2/Il17a/Il6/Ccl3/Il1a/Ccl12/Cxcl1/Nlrp3/Areg/Il1b/Klrd1/Pik3cg/Pycard/Tnf/Cxcl10/Tgfb1
REACTOME_ACTIVATION_OF_THE_PRE_REPLICATIVE_COMPLEX	REACTOME_ACTIVATION_OF_THE_PRE_REPLICATIVE_COMPLEX	32	0.723678	1.83975	0.000230972	0.00858022	0.00758317	2954	tags=56%, list=15%, signal=48%	Mcm10/Dbf4/Cdc45/Cdc6/Cdt1/Mcm5/Pole/Pole2/Mcm3/Mcm6/Gmnn/Orc1/Mcm4/Cdc7/Prim2/Prim1/Pola2/Mcm2
WP_PHOTODYNAMIC_THERAPYINDUCED_NFKB_SURVIVAL_SIGNALING	WP_PHOTODYNAMIC_THERAPYINDUCED_NFKB_SURVIVAL_SIGNALING	33	0.704905	1.79807	0.000231708	0.00858022	0.00758317	2797	tags=39%, list=14%, signal=34%	Mmp9/Birc5/Il6/Il1a/Csf2/Cxcl1/Bcl2a1/Il1b/Birc3/Icam1/Tnf/Mmp3/Tnfrsf1a
KEGG_HEMATOPOIETIC_CELL_LINEAGE	KEGG_HEMATOPOIETIC_CELL_LINEAGE	75	0.583838	1.71991	0.000237848	0.00867613	0.00766794	4469	tags=59%, list=23%, signal=45%	Il5ra/Itgam/Csf3r/Il6/Il1a/Csf2/Cd8b/Il4/Fcgr1a/Itga4/Cd38/Cd33/Cd14/Cr2/Cd37/Dntt/Epo/Il1r2/Anpep/Il1b/Csf1r/Ms4a1/Csf2ra/Cd22/Tnf/Itga1/Il11/Cd2/Fcer2/Cd55/Cd4/Cd5/Itga3/Cd1d1/Il1r1/Il6r/Cd44/Csf3/Cd8a/Itga5/Il7r/Csf1/RT1-Da/Cd3d
REACTOME_MASTL_FACILITATES_MITOTIC_PROGRESSION	REACTOME_MASTL_FACILITATES_MITOTIC_PROGRESSION	10	0.880465	1.76802	0.000275276	0.00975035	0.00861733	289	tags=30%, list=1%, signal=30%	Ccnb1/Mastl/Cdk1
REACTOME_DNA_REPLICATION_PRE_INITIATION	REACTOME_DNA_REPLICATION_PRE_INITIATION	101	0.560817	1.71609	0.000275147	0.00975035	0.00861733	2648	tags=20%, list=14%, signal=17%	Ube2c/Mcm10/Dbf4/Cdc45/Cdc6/Cdt1/Mcm5/Pole/Pole2/Mcm3/Mcm6/Gmnn/Hist1h2af/Orc1/Mcm4/Npb/Cdc7/Prim2/Prim1/Pola2
KEGG_NOD_LIKE_RECEPTOR_SIGNALING_PATHWAY	KEGG_NOD_LIKE_RECEPTOR_SIGNALING_PATHWAY	57	0.634309	1.80127	0.000338764	0.0118277	0.0104533	2600	tags=30%, list=13%, signal=26%	Cxcl3/Cxcl2/Il6/Ccl12/Ccl7/Cxcl1/Nlrc4/Nlrp3/Naip6/Pstpip1/Il1b/Il18/Birc3/Pycard/Mefv/Nlrp1a/Tnf
REACTOME_G0_AND_EARLY_G1	REACTOME_G0_AND_EARLY_G1	27	0.738527	1.82168	0.000345017	0.0118764	0.0104963	2504	tags=37%, list=13%, signal=32%	Top2a/Mybl2/Ccna2/Cdk1/Ccna1/Ccne1/Cdc6/E2f1/Rbl1/Ccne2
REACTOME_TP53_REGULATES_TRANSCRIPTION_OF_CELL_CYCLE_GENES	REACTOME_TP53_REGULATES_TRANSCRIPTION_OF_CELL_CYCLE_GENES	49	0.655712	1.80678	0.000369325	0.0121053	0.0106986	3139	tags=31%, list=16%, signal=26%	Ccnb1/Ccna2/E2f8/E2f7/Cdk1/Ccna1/Ccne1/Aurka/Cdc25c/E2f1/Rbl1/Ccne2/Plagl1/Rgcc/Plk3
REACTOME_INITIATION_OF_NUCLEAR_ENVELOPE_NE_REFORMATION	REACTOME_INITIATION_OF_NUCLEAR_ENVELOPE_NE_REFORMATION	19	0.785382	1.79848	0.000369864	0.0121053	0.0106986	854	tags=21%, list=4%, signal=20%	Ccnb2/Ccnb1/Cdk1/Lmnb1
WP_LUNG_FIBROSIS	WP_LUNG_FIBROSIS	56	0.628555	1.78392	0.000371479	0.0121053	0.0106986	892	tags=29%, list=5%, signal=27%	Spp1/Mmp9/Grem1/Ptx3/Ccr3/Timp1/Eln/Il6/Muc5b/Ccl3/Ccl12/Csf2/Hmox1/Cxcl1/Il4/Ccl4
PID_E2F_PATHWAY	PID_E2F_PATHWAY	69	0.611105	1.76844	0.000368478	0.0121053	0.0106986	3116	tags=35%, list=16%, signal=29%	Mybl2/Rrm2/Ccna2/E2f7/Cdk1/Tk1/Ccne1/Serpine1/Cdc6/Brca1/Mcm3/E2f1/Dhfr/Orc1/Rbl1/Ces2h/Cbx5/Tyms/Ccne2/E2f3/Apaf1/Cebpa/Rrm1/Cdkn2c
REACTOME_NUCLEAR_ENVELOPE_BREAKDOWN	REACTOME_NUCLEAR_ENVELOPE_BREAKDOWN	50	0.630913	1.74716	0.000421941	0.0135374	0.0119643	1293	tags=12%, list=7%, signal=11%	Ccnb2/Plk1/Ccnb1/Cdk1/Lmnb1/Nek6
WP_IL18_SIGNALING_PATHWAY	WP_IL18_SIGNALING_PATHWAY	252	0.438631	1.47129	0.000426506	0.0135374	0.0119643	3842	tags=29%, list=20%, signal=24%	Spp1/Mmp9/Nppb/Ifng/Ccnb2/Nos2/Ptx3/Pla2g7/Ccna2/Il10/Cxcl2/Tnip3/Timp1/Fn1/Il6/Ccl3/Fam186b/Ccl12/Acta1/Hmox1/Ncf1/Cxcl1/Ccl4/Ncf2/Socs3/Arg1/Ccl1/Tbx21/Faslg/Gata1/Fos/Ptpn7/Il18rap/Il1b/Ticam2/Runx2/Il18/Birc3/Mmp13/Stmn1/Cebpb/Nox1/Icam1/Tf/Nr0b2/Nfkbie/Tnf/Mmp3/Tnfrsf1a/Spon1/Nfkbiz/Mmp14/Cd83/Col3a1/Grn/Tnfaip3/Plod3/Eno1/Tmsb4x/Uggt1/Prkcd/Tnfsf11/Rel/Lmnb2/Col1a1/Zc3h12a/Traf6/Slc12a3/Lck…
REACTOME_RESOLUTION_OF_D_LOOP_STRUCTURES_THROUGH_SYNTHESIS_DEPENDENT_STRAND_ANNEALING_SDSA	REACTOME_RESOLUTION_OF_D_LOOP_STRUCTURES_THROUGH_SYNTHESIS_DEPENDENT_STRAND_ANNEALING_SDSA	26	0.742543	1.82618	0.00043499	0.0136297	0.0120459	2509	tags=38%, list=13%, signal=34%	Exo1/Bard1/Rmi2/Rad51/Brip1/Brca1/Blm/Rad51b/Rad51c/Palb2
REACTOME_APC_C_CDC20_MEDIATED_DEGRADATION_OF_CYCLIN_B	REACTOME_APC_C_CDC20_MEDIATED_DEGRADATION_OF_CYCLIN_B	25	0.73745	1.78202	0.00047284	0.0146281	0.0129283	422	tags=16%, list=2%, signal=16%	Ccnb1/Ube2c/Cdk1/Cdc20
WP_EXTRAFOLLICULAR_B_CELL_ACTIVATION_BY_SARSCOV2	WP_EXTRAFOLLICULAR_B_CELL_ACTIVATION_BY_SARSCOV2	68	0.601094	1.73144	0.000481534	0.0147109	0.0130014	2600	tags=43%, list=13%, signal=37%	Ifng/Il10/Itgb2/Cxcr4/C3/Il6/Sell/Il4/Itgax/Mfge8/Ptcra/Ebi3/Ptprc/Tbx21/Cd40/Cr2/Tlr7/Cd80/Cd79a/Icos/Syk/Ms4a1/Tmsb10/Gpr183/Cd22/Cd69/Irf4/Bach2/Tnf
REACTOME_SWITCHING_OF_ORIGINS_TO_A_POST_REPLICATIVE_STATE	REACTOME_SWITCHING_OF_ORIGINS_TO_A_POST_REPLICATIVE_STATE	92	0.553739	1.68213	0.000504924	0.015235	0.0134646	2504	tags=16%, list=13%, signal=14%	Ube2c/Ccna2/Ccna1/Ccne1/Cdc6/Cdt1/Mcm5/Mcm3/Mcm6/Gmnn/Psmb11/Orc1/Mcm4/Npb/Ccne2
REACTOME_CHEMOKINE_RECEPTORS_BIND_CHEMOKINES	REACTOME_CHEMOKINE_RECEPTORS_BIND_CHEMOKINES	49	0.646853	1.78237	0.000542303	0.0159397	0.0140875	2033	tags=43%, list=11%, signal=38%	Cxcl3/Cxcl6/Ccr3/Cxcl2/Ccr9/Cxcr4/Ccl3/Ccl12/Ccl7/Ccr5/Cxcl1/Ccl4/Xcl1/Cxcr1/Ccr1l1/Ccl1/Cxcl11/Cx3cr1/Ccr4/Ccl22/Pf4
REACTOME_CONDENSATION_OF_PROMETAPHASE_CHROMOSOMES	REACTOME_CONDENSATION_OF_PROMETAPHASE_CHROMOSOMES	11	0.855352	1.76397	0.000547846	0.0159397	0.0140875	2691	tags=73%, list=14%, signal=63%	Ccnb2/Ncapg/Ccnb1/Cdk1/Ncaph/Ncapd2/Smc2/Smc4
REACTOME_HDR_THROUGH_HOMOLOGOUS_RECOMBINATION_HRR	REACTOME_HDR_THROUGH_HOMOLOGOUS_RECOMBINATION_HRR	66	0.589223	1.68977	0.00053731	0.0159397	0.0140875	3882	tags=33%, list=20%, signal=27%	Exo1/Bard1/Eme1/Rmi2/Rad51/Brip1/Pole/Brca1/Pole2/Gen1/Blm/Rad51b/Rad51c/Palb2/Chek1/Rfc3/Polh/Topbp1/Rpa3/Rad51ap1/LOC100362333/Rfc5
REACTOME_POLO_LIKE_KINASE_MEDIATED_EVENTS	REACTOME_POLO_LIKE_KINASE_MEDIATED_EVENTS	16	0.80969	1.78451	0.000581057	0.0167071	0.0147657	1532	tags=44%, list=8%, signal=40%	Mybl2/Cenpf/Ccnb2/Plk1/Ccnb1/Foxm1/Cdc25c
REACTOME_DISEASES_OF_DNA_REPAIR	REACTOME_DISEASES_OF_DNA_REPAIR	50	0.62092	1.71949	0.000627204	0.0178243	0.015753	3882	tags=32%, list=20%, signal=26%	Neil3/Exo1/Bard1/Rmi2/Rad51/Brip1/Brca1/Blm/Rad51b/Rad51c/Palb2/Rfc3/Topbp1/Rpa3/Rad51ap1/Rfc5
KEGG_PROGESTERONE_MEDIATED_OOCYTE_MATURATION	KEGG_PROGESTERONE_MEDIATED_OOCYTE_MATURATION	82	0.571668	1.69864	0.000656251	0.0184354	0.0162931	2350	tags=20%, list=12%, signal=17%	Ccnb2/Plk1/Ccnb1/Ccna2/Cdk1/Ccna1/Pgr/Bub1/Pik3r5/Adcy8/Mad2l1/Cdc25c/Adcy7/Npb/Pik3cg/Pkmyt1
REACTOME_RHOB_GTPASE_CYCLE	REACTOME_RHOB_GTPASE_CYCLE	66	0.585986	1.68048	0.000672574	0.0186792	0.0165086	890	tags=11%, list=5%, signal=10%	Depdc1b/Iqgap3/Racgap1/Diaph3/Ect2/Anln/Cit
WP_DNA_REPLICATION	WP_DNA_REPLICATION	41	0.661821	1.76327	0.000730305	0.0198318	0.0175273	4630	tags=61%, list=24%, signal=46%	Mcm10/Dbf4/Cdc45/Cdc6/Cdt1/Mcm5/Pole/Pole2/Mcm3/Mcm6/Gmnn/Orc1/Mcm4/Cdc7/Prim2/Prim1/Pola2/Mcm2/Rfc3/Rpa3/Rfc5/Pola1/Cdk2/Rfc2/Rfc4
WP_LEPTIN_AND_ADIPONECTIN	WP_LEPTIN_AND_ADIPONECTIN	10	-0.864134	-1.73203	0.000728351	0.0198318	0.0175273	1665	tags=30%, list=9%, signal=27%	Lepr/Lep/Adipoq
REACTOME_C_TYPE_LECTIN_RECEPTORS_CLRS	REACTOME_C_TYPE_LECTIN_RECEPTORS_CLRS	128	0.502088	1.57823	0.000805761	0.0214204	0.0189313	4024	tags=20%, list=21%, signal=16%	Clec4b2/Clec4d/Clec4e/Cd209d/Muc5b/Clec7a/Clec4a2/Fcer1g/Clec10a/Psmb11/Il1b/Ccl22/Syk/Lyn/Pycard/Pak1/Ccl17/Card11/Prkcd/Nras/Traf6/Card9/Psme4/Nfkb2/Muc13/Plcg2
REACTOME_RAC1_GTPASE_CYCLE	REACTOME_RAC1_GTPASE_CYCLE	181	0.467487	1.5348	0.000806332	0.0214204	0.0189313	3681	tags=21%, list=19%, signal=17%	Depdc1b/Iqgap3/Racgap1/Diaph3/Ect2/Cybb/Ncf1/Cit/Ncf2/Arhgef39/Vav1/Arhgap25/Plekhg4/Nckap1l/Arhgap30/Was/Dock2/Arhgap9/Fmnl1/Noxo1/Nox1/Ncf4/Arhgap15/Prex1/Arhgap45/Pak1/Nhs/Cyba/Ykt6/Arhgef19/Arhgap4/Dock5/Arhgdib/Noxa1/Arhgap22/Arhgap33/Arhgef6/Dock8
PID_INTEGRIN_A9B1_PATHWAY	PID_INTEGRIN_A9B1_PATHWAY	24	0.722627	1.73203	0.000916808	0.0240324	0.0212397	3431	tags=54%, list=18%, signal=45%	Spp1/Nos2/Fn1/Csf2/Adam12/Tnc/Adam2/Csf2ra/Adam8/Vegfc/Kcnj15/F13a1/Bcar1
WP_2Q13_COPY_NUMBER_VARIATION_SYNDROME	WP_2Q13_COPY_NUMBER_VARIATION_SYNDROME	51	0.618149	1.72432	0.000924322	0.0240324	0.0212397	2106	tags=24%, list=11%, signal=21%	Arl14/Il6/Il1a/Csf2/Il36b/Il36a/Socs3/Il1rl2/Il1f10/Ckap2l/Il1b/Il1rn
REACTOME_APC_CDC20_MEDIATED_DEGRADATION_OF_NEK2A	REACTOME_APC_CDC20_MEDIATED_DEGRADATION_OF_NEK2A	27	0.719415	1.77454	0.00102315	0.0260477	0.0230209	1299	tags=19%, list=7%, signal=17%	Bub1b/Nek2/Ube2c/Cdc20/Mad2l1
REACTOME_DECTIN_2_FAMILY	REACTOME_DECTIN_2_FAMILY	17	0.78941	1.7705	0.0010178	0.0260477	0.0230209	2281	tags=53%, list=12%, signal=47%	Clec4b2/Clec4d/Clec4e/Muc5b/Clec4a2/Fcer1g/Clec10a/Syk/Lyn
NABA_ECM_AFFILIATED	NABA_ECM_AFFILIATED	130	0.497724	1.56946	0.00106149	0.0267452	0.0236373	2799	tags=25%, list=14%, signal=21%	Reg3g/Grem1/Clec4b2/Clec4d/Clec4e/Cd209d/Anxa10/Reg1a/C1ql4/Sftpd/Muc5b/Clec7a/Clec4a2/C1ql2/Clec5a/Clec12a/Clec10a/Fcnb/Clec2d2/Anxa13/Plxnc1/Lgals1/C1qtnf3/Lgals4/Frem1/C1qtnf6/Anxa2/Frem2/C1qb/C1qa/Clec12b/Sftpc
REACTOME_DAP12_INTERACTIONS	REACTOME_DAP12_INTERACTIONS	35	0.666907	1.71987	0.00112849	0.0279976	0.0247442	4153	tags=54%, list=21%, signal=43%	Cd300lb/Trem1/Trem2/Clec5a/Cd300e/Tyrobp/Btk/Syk/Klrd1/Sirpa/Lcp2/Nras/Siglec15/Lck/Shc1/RT1-M6-2/Klrk1/Plcg2/Klrc1
REACTOME_ACTIVATION_OF_ATR_IN_RESPONSE_TO_REPLICATION_STRESS	REACTOME_ACTIVATION_OF_ATR_IN_RESPONSE_TO_REPLICATION_STRESS	37	0.660097	1.71385	0.00113411	0.0279976	0.0247442	4630	tags=54%, list=24%, signal=41%	Mcm10/Dbf4/Clspn/Cdc45/Cdc6/Mcm5/Mcm3/Mcm6/Cdc25c/Orc1/Mcm4/Cdc7/Chek1/Mcm2/Rfc3/Rpa3/Rfc5/Cdk2/Rfc2/Rfc4
BIOCARTA_GRANULOCYTES_PATHWAY	BIOCARTA_GRANULOCYTES_PATHWAY	14	0.819567	1.7584	0.001224	0.0293239	0.0259164	2600	tags=71%, list=13%, signal=62%	Ifng/Itgam/Itgb2/Sell/Il1a/Selp/Selplg/Icam1/Itgal/Tnf
BIOCARTA_MPR_PATHWAY	BIOCARTA_MPR_PATHWAY	21	0.751335	1.75014	0.00123355	0.0293239	0.0259164	1532	tags=24%, list=8%, signal=22%	Ccnb1/Cdk1/Pgr/Acta1/Cdc25c
REACTOME_SUMOYLATION_OF_DNA_REPLICATION_PROTEINS	REACTOME_SUMOYLATION_OF_DNA_REPLICATION_PROTEINS	42	0.654312	1.74922	0.00125233	0.0293239	0.0259164	2109	tags=14%, list=11%, signal=13%	Top2a/Aurkb/Birc5/Cdca8/Aurka/Incenp
WP_EXTRACELLULAR_VESICLES_IN_THE_CROSSTALK_OF_CARDIAC_CELLS	WP_EXTRACELLULAR_VESICLES_IN_THE_CROSSTALK_OF_CARDIAC_CELLS	19	0.760824	1.74224	0.00122814	0.0293239	0.0259164	567	tags=21%, list=3%, signal=20%	Spp1/Mmp9/Birc5/Il6
REACTOME_DEGRADATION_OF_THE_EXTRACELLULAR_MATRIX	REACTOME_DEGRADATION_OF_THE_EXTRACELLULAR_MATRIX	127	0.500433	1.5666	0.00126009	0.0293239	0.0259164	3504	tags=39%, list=18%, signal=32%	Spp1/Mmp9/Col26a1/Elane/Timp1/Eln/Fn1/Col9a1/Acan/Adamts4/Capn3/Col11a1/Mmp7/Capn6/Mmp12/Mmp10/Col18a1/A2m/Adamts8/Mmp19/Col8a1/Mmp13/Ctrb1/Mmp17/Col5a1/Ctss/Col4a1/Capn8/Adam8/Fbn1/Col4a3/Col6a3/Ctsb/Cma1/Mmp3/Col12a1/Htra1/Col5a2/Mmp14/Col5a3/Adamts1/Col3a1/Col4a2/Nid1/Mmp25/Hspg2/Ctsl/Col1a1/Col7a1/Lama3
REACTOME_DNA_DOUBLE_STRAND_BREAK_REPAIR	REACTOME_DNA_DOUBLE_STRAND_BREAK_REPAIR	129	0.495137	1.55675	0.00127182	0.0293239	0.0259164	4712	tags=31%, list=24%, signal=24%	Ccna2/Exo1/Ccna1/Bard1/Eme1/Rmi2/Clspn/Rad51/Brip1/Polq/Pole/Brca1/Pole2/Gen1/Kpna2/Timeless/Blm/Rad51b/Rad51c/Palb2/Chek1/Rfc3/Polh/Chek2/Dclre1c/Mdc1/Topbp1/Rpa3/Rad51ap1/LOC100362333/Rfc5/Nhej1/Fen1/Cdk2/Rfc2/Xrcc5/Ppp4c/Rif1/Rfc4/Brca2
REACTOME_CELL_JUNCTION_ORGANIZATION	REACTOME_CELL_JUNCTION_ORGANIZATION	89	-0.49434	-1.60323	0.00124584	0.0293239	0.0259164	2335	tags=20%, list=12%, signal=18%	Cldn9/Lims2/Ang2/Cldn20/Cldn11/Cdh9/Cadm2/Cadm3/Cldn22/Flnc/Cldn16/Cldn24/Cdh4/Cldn1/Cdh7/Cdh12/Cdh10/Ka11
WP_ANTIVIRAL_AND_ANTIINFLAMMATORY_EFFECTS_OF_NRF2_ON_SARSCOV2_PATHWAY	WP_ANTIVIRAL_AND_ANTIINFLAMMATORY_EFFECTS_OF_NRF2_ON_SARSCOV2_PATHWAY	27	0.714793	1.76314	0.00132928	0.0303623	0.0268341	2611	tags=41%, list=14%, signal=35%	Gsta5/Il6/Ccl12/Hmox1/Slc7a11/Il1b/Nox1/Nqo1/Gucy1a2/Tnf/Mmp3
REACTOME_INTRA_GOLGI_AND_RETROGRADE_GOLGI_TO_ER_TRAFFIC	REACTOME_INTRA_GOLGI_AND_RETROGRADE_GOLGI_TO_ER_TRAFFIC	190	0.452881	1.49985	0.00140311	0.0317519	0.0280623	2046	tags=11%, list=11%, signal=10%	Kif2c/Kif22/Kif18b/Racgap1/Kif20b/Kif11/Cenpe/Kif4a/Kifc1/Kif6/Tubb3/Kif20a/Kif23/Dync1i1/Kif18a/Cyth4/Tubb2b/Kif15/Tuba1a/Tubb2a
WP_IL3_SIGNALING_PATHWAY	WP_IL3_SIGNALING_PATHWAY	46	0.624329	1.70451	0.00143493	0.0321739	0.0284352	2801	tags=28%, list=14%, signal=24%	Il5ra/Ccr3/Vav1/Hck/Fos/Csf2rb/Syk/Enpp3/Lyn/Cd69/Ptpn6/Inpp5d/Tgfb1
REACTOME_CONDENSATION_OF_PROPHASE_CHROMOSOMES	REACTOME_CONDENSATION_OF_PROPHASE_CHROMOSOMES	16	0.788037	1.73679	0.00146974	0.0326192	0.0288287	3153	tags=56%, list=16%, signal=47%	Plk1/Ccnb1/Cdk1/Ncapg2/Hist1h2af/Mcph1/Smc2/Smc4/Ncapd3
WP_COMPLEMENT_SYSTEM	WP_COMPLEMENT_SYSTEM	87	0.537783	1.61029	0.00148148	0.0326192	0.0288287	3461	tags=47%, list=18%, signal=39%	Spp1/Vsig4/Ptx3/Elane/Cd209d/C8a/Itgb2/F12/C3/Sell/Fgb/C5ar1/C3ar1/Itgax/Cfhr2/C6/Cd40/Cr2/Fcnb/Lrp2/Fpr1/Plaur/Was/Selp/Thbs1/F10/Tlr2/Cfp/Selplg/Cfh/Icam1/C9/Cfi/Fcer2/C1s/Cfd/Crp/Cd55/C2/F13a1/Fcgr3a
REACTOME_MITOTIC_TELOPHASE_CYTOKINESIS	REACTOME_MITOTIC_TELOPHASE_CYTOKINESIS	13	0.811314	1.72973	0.00154131	0.0336336	0.0297253	860	tags=23%, list=4%, signal=22%	Plk1/Kif20a/Kif23
WP_TOLLLIKE_RECEPTOR_SIGNALING_PATHWAY	WP_TOLLLIKE_RECEPTOR_SIGNALING_PATHWAY	87	0.535321	1.60292	0.00159435	0.0344831	0.030476	3725	tags=34%, list=19%, signal=28%	Spp1/Il6/Ccl3/Pik3r5/Ccl4/Tlr8/Cxcl11/Cd14/Cd40/Tlr7/Cd80/Tlr5/Fos/Tlr1/Irf5/Il1b/Ticam2/Lbp/Tlr9/Tlr2/Pik3cg/Tnf/Tlr6/Cxcl10/Pik3cd/Ly96/Traf6/Irak4/Tlr4/Ifnar1
REACTOME_RHO_GTPASES_ACTIVATE_NADPH_OXIDASES	REACTOME_RHO_GTPASES_ACTIVATE_NADPH_OXIDASES	23	0.735913	1.75511	0.00162775	0.0347891	0.0307465	3516	tags=52%, list=18%, signal=43%	Cybb/Ncf1/Ncf2/S100a8/S100a9/Rac2/Noxo1/Nox1/Ncf4/Cyba/Prkcd/Noxa1
REACTOME_MITOTIC_PROPHASE	REACTOME_MITOTIC_PROPHASE	82	0.551583	1.63896	0.00163696	0.0347891	0.0307465	2691	tags=15%, list=14%, signal=13%	Ccnb2/Plk1/Ccnb1/Mastl/Cdk1/Lmnb1/Nek6/Ncapg2/Hist1h2af/Mcph1/Smc2/Smc4
WP_FIBRIN_COMPLEMENT_RECEPTOR_3_SIGNALING_PATHWAY	WP_FIBRIN_COMPLEMENT_RECEPTOR_3_SIGNALING_PATHWAY	40	0.636178	1.67757	0.00167661	0.0350225	0.0309528	3656	tags=50%, list=19%, signal=41%	Nos2/Cxcl2/Itgam/Itgb2/Il6/Fgb/Ccl12/Tyrobp/Cd14/Ticam2/Lbp/Syk/Tnf/Plat/Cxcl10/Rel/Ly96/Traf6/Irak4/Tlr4
WP_DIFFERENTIATION_OF_WHITE_AND_BROWN_ADIPOCYTE	WP_DIFFERENTIATION_OF_WHITE_AND_BROWN_ADIPOCYTE	24	-0.696269	-1.72413	0.00166399	0.0350225	0.0309528	2002	tags=33%, list=10%, signal=30%	Bmp4/Hspb7/Cidea/Smad9/Slc7a10/Lep/Ppargc1a/Adipoq
REACTOME_CELL_CELL_JUNCTION_ORGANIZATION	REACTOME_CELL_CELL_JUNCTION_ORGANIZATION	62	-0.540603	-1.65301	0.00176036	0.0364603	0.0322235	2335	tags=24%, list=12%, signal=21%	Cldn9/Ang2/Cldn20/Cldn11/Cdh9/Cadm2/Cadm3/Cldn22/Cldn16/Cldn24/Cdh4/Cldn1/Cdh7/Cdh12/Cdh10
WP_BIOGENIC_AMINE_SYNTHESIS	WP_BIOGENIC_AMINE_SYNTHESIS	14	-0.795838	-1.72378	0.00186993	0.0384043	0.0339416	1517	tags=50%, list=8%, signal=46%	Maoa/Tph1/Gad1/Dbh/Chat/Pah/Th
WP_SARSCOV2_INNATE_IMMUNITY_EVASION_AND_CELLSPECIFIC_IMMUNE_RESPONSE	WP_SARSCOV2_INNATE_IMMUNITY_EVASION_AND_CELLSPECIFIC_IMMUNE_RESPONSE	63	0.576	1.65059	0.00191192	0.0389394	0.0344145	3222	tags=32%, list=17%, signal=27%	Cxcl3/Cxcl6/Il10/Cxcl2/Il6/Ccl3/Ccl12/Csf2/Cxcl1/Ccl4/Cxcl11/Tlr7/Cd160/Pf4/Cxcr2/Tnf/Cxcl10/Tgfb1/Lag3/Ppbp
KEGG_TOLL_LIKE_RECEPTOR_SIGNALING_PATHWAY	KEGG_TOLL_LIKE_RECEPTOR_SIGNALING_PATHWAY	86	0.538657	1.61135	0.00197023	0.0397954	0.0351711	4305	tags=41%, list=22%, signal=32%	Spp1/Il6/Ccl3/Pik3r5/Ccl4/Tlr8/Cxcl11/Cd14/Cd40/Tlr7/Cd80/Tlr5/Fos/Tlr1/Irf5/Il1b/Ticam2/Lbp/Tlr9/Tlr2/Pik3cg/Tnf/Tlr6/Cxcl10/Pik3cd/Ly96/Traf6/Irak4/Tlr4/Ifnar1/Akt3/Myd88/Mapk11/Ctsk/Ripk1
WP_ACUTE_VIRAL_MYOCARDITIS	WP_ACUTE_VIRAL_MYOCARDITIS	83	0.538104	1.60317	0.00199478	0.0399611	0.0353175	3462	tags=29%, list=18%, signal=24%	Mmp9/Ifng/Ccr3/Il10/Itgb2/Cxcr4/Sgcg/Il6/Ccr5/Ptcra/Cd80/Tlr5/Aif1/Rac2/Pycard/Itgal/Tnf/Mill1/RT1-DMa/Tgfb1/Rac3/Cd55/Cd4/Cxadr
REACTOME_NEURONAL_SYSTEM	REACTOME_NEURONAL_SYSTEM	376	-0.346289	-1.32953	0.00201631	0.0400639	0.0354083	3650	tags=35%, list=19%, signal=29%	Shank1/Glul/Apba2/Kcnh3/Kcnk3/Hcn1/Camk4/Gnb5/Slc1a7/Hcn4/Grik5/Abcc9/Shank2/Tubb1/Tspan7/Grin1/Grin3b/Slitrk6/Hcn3/Kcnh7/Nrxn1/Mapt/Ppfibp2/Hspa8/Grin2a/Panx2/Kcnj4/Grin2c/Chrnb4/Epb41l1/Prkaa2/Gjc1/Kcnq5/Kcnmb1/Gnal/Kcnq1/Kcnj9/Kcnh2/Vamp2/Gabrr2/Ntrk3/Ptprd/Ppfia2/Kcnd3/Bche/Adcy2/Aldh2/Actn2/Chrnb3/Chrna7/Syn3/Rab3a/Adcy9/Lrrtm3/Kcnab3/Grm1/Prkab2/Lin7b/Prkag3/Cacna2d3/Camkk1/Tspoap1/Grik3/Nc…
WP_PTDINS45P2_IN_CYTOKINESIS_PATHWAY	WP_PTDINS45P2_IN_CYTOKINESIS_PATHWAY	10	0.836869	1.68047	0.00204205	0.0402481	0.0355712	2069	tags=40%, list=11%, signal=36%	Racgap1/Anln/Kif23/Msn
BIOCARTA_NKT_PATHWAY	BIOCARTA_NKT_PATHWAY	26	0.713666	1.75516	0.00210545	0.0409483	0.0361899	1714	tags=38%, list=9%, signal=35%	Ifng/Ccr3/Cxcr4/Ccl3/Csf2/Ccr5/Il4/Ccl4/Ccr1l1/Ccr4
REACTOME_INHIBITION_OF_THE_PROTEOLYTIC_ACTIVITY_OF_APC_C_REQUIRED_FOR_THE_ONSET_OF_ANAPHASE_BY_MITOTIC_SPINDLE_CHECKPOINT_COMPONENTS	REACTOME_INHIBITION_OF_THE_PROTEOLYTIC_ACTIVITY_OF_APC_C_REQUIRED_FOR_THE_ONSET_OF_ANAPHASE_BY_MITOTIC_SPINDLE_CHECKPOINT_COMPONENTS	22	0.72909	1.72315	0.00216134	0.0409483	0.0361899	2267	tags=23%, list=12%, signal=20%	Bub1b/Ube2c/Cdc20/Mad2l1/Npb
BIOCARTA_LAIR_PATHWAY	BIOCARTA_LAIR_PATHWAY	15	0.788143	1.71069	0.00215355	0.0409483	0.0361899	2600	tags=73%, list=13%, signal=64%	Itgb2/C3/Il6/Il1a/Itga4/C6/Selp/Selplg/Icam1/Itgal/Tnf
WP_CELLS_AND_MOLECULES_INVOLVED_IN_LOCAL_ACUTE_INFLAMMATORY_RESPONSE	WP_CELLS_AND_MOLECULES_INVOLVED_IN_LOCAL_ACUTE_INFLAMMATORY_RESPONSE	15	0.788143	1.71069	0.00215355	0.0409483	0.0361899	2600	tags=73%, list=13%, signal=64%	Itgb2/C3/Il6/Il1a/Itga4/C6/Selp/Selplg/Icam1/Itgal/Tnf
PID_ATR_PATHWAY	PID_ATR_PATHWAY	39	0.636286	1.67181	0.00211636	0.0409483	0.0361899	4712	tags=46%, list=24%, signal=35%	Plk1/Ccna2/Clspn/Rad51/Cdc6/Fancd2/Cdc25c/Timeless/Chek1/Mcm2/Rfc3/Topbp1/Cep164/Rfc5/Cdk2/Rfc2/Rfc4/Brca2
KEGG_PARKINSONS_DISEASE	KEGG_PARKINSONS_DISEASE	90	-0.482244	-1.5662	0.00219235	0.0412162	0.0364268	6302	tags=51%, list=33%, signal=35%	Sdhb/Cox7c/Ndufs1/Ndufv2/Uqcrc1/Ndufa8/Sdhc/Ndufa4/Uqcrc2/Uqcrfs1/Ndufs3/Ndufs2/Ndufa3/Ndufv1/Ndufb3/Ndufa2/Ubb/Ndufs8/Cyc1/Ppid/Ndufa10/Slc25a4/Ndufb7/Slc18a1/Sdha/Ndufa5/Sdhd/Ndufa6/Cox8a/Ndufa9/Pink1/Vdac2/Cox7a2/Ndufb4/Ndufb10/Ndufab1/Cox4i1/Ndufs4/Cycs/Ndufb8/Ndufs7/Cox6c/Uba7/Snca/Slc25a31/Th
BIOCARTA_BLYMPHOCYTE_PATHWAY	BIOCARTA_BLYMPHOCYTE_PATHWAY	11	0.826877	1.70525	0.00237003	0.0442165	0.0390784	2500	tags=73%, list=13%, signal=63%	Itgb2/Fcgr2b/Ptprc/Cd40/Cr2/Cd80/Icam1/Itgal
REACTOME_PROCESSING_OF_DNA_DOUBLE_STRAND_BREAK_ENDS	REACTOME_PROCESSING_OF_DNA_DOUBLE_STRAND_BREAK_ENDS	59	0.581059	1.65325	0.00240023	0.0444406	0.0392765	4630	tags=34%, list=24%, signal=26%	Ccna2/Exo1/Ccna1/Bard1/Rmi2/Clspn/Brip1/Brca1/Timeless/Blm/Chek1/Rfc3/Mdc1/Topbp1/Rpa3/Rfc5/Cdk2/Rfc2/Ppp4c/Rfc4
REACTOME_ASSEMBLY_OF_COLLAGEN_FIBRILS_AND_OTHER_MULTIMERIC_STRUCTURES	REACTOME_ASSEMBLY_OF_COLLAGEN_FIBRILS_AND_OTHER_MULTIMERIC_STRUCTURES	59	0.579616	1.64915	0.00251949	0.044643	0.0394553	3928	tags=54%, list=20%, signal=43%	Mmp9/Lox/Col9a1/Col11a1/Mmp7/Loxl1/Loxl2/Col18a1/Pxdn/Pcolce/Col8a1/Mmp13/Col5a1/Ctss/Col4a1/Col4a3/Col6a3/Ctsb/Mmp3/Col12a1/Col5a2/Col5a3/Loxl4/Col3a1/Col4a2/Ctsl/Col1a1/Col7a1/Lama3/Col1a2/Cd151/Col6a2
REACTOME_APC_C_CDH1_MEDIATED_DEGRADATION_OF_CDC20_AND_OTHER_APC_C_CDH1_TARGETED_PROTEINS_IN_LATE_MITOSIS_EARLY_G1	REACTOME_APC_C_CDH1_MEDIATED_DEGRADATION_OF_CDC20_AND_OTHER_APC_C_CDH1_TARGETED_PROTEINS_IN_LATE_MITOSIS_EARLY_G1	74	0.552218	1.62185	0.00252076	0.044643	0.0394553	2267	tags=11%, list=12%, signal=10%	Plk1/Aurkb/Ube2c/Pttg1/Cdc20/Aurka/Psmb11/Npb
REACTOME_REGULATION_OF_PLK1_ACTIVITY_AT_G2_M_TRANSITION	REACTOME_REGULATION_OF_PLK1_ACTIVITY_AT_G2_M_TRANSITION	82	0.541041	1.60764	0.00250613	0.044643	0.0394553	1974	tags=13%, list=10%, signal=12%	Ccnb2/Plk1/Ccnb1/Nek2/Cdk1/Plk4/Cep72/Aurka/Haus4/Tuba1a/Tubb5
REACTOME_LEISHMANIA_INFECTION	REACTOME_LEISHMANIA_INFECTION	233	0.428689	1.43438	0.00246259	0.044643	0.0394553	2448	tags=24%, list=13%, signal=21%	Sctr/Gip/Vip/Gng13/Gpr84/Il10/Mc1r/Ghrh/Npsr1/C3/Avp/Il6/Il1a/C3ar1/Hmox1/Fgr/Fcgr1a/Pth2r/Adcy8/Fcgr2b/Pth/Nlrp3/Rxfp1/Vav1/Ptgir/Hck/Drd1/Dpep2/Nckap1l/Gpbar1/Drd5/Gcg/Btk/Pstpip1/Was/Iapp/Gngt2/Il1b/Syk/Adcy7/Calcb/Gnb4/Gpr27/Il18/Gpr176/Sct/Noxo1/Myo5a/Nox1/Lyn/Cga/P2rx4/Pycard/Arpc1b/Cd163
REACTOME_MUSCLE_CONTRACTION	REACTOME_MUSCLE_CONTRACTION	189	-0.399966	-1.42095	0.00242988	0.044643	0.0394553	3174	tags=36%, list=16%, signal=30%	Fgf11/Casq1/Mybpc3/Lmod1/Kcnj4/Nppc/Npr2/Dmd/Myl9/Kcnq1/Itpr1/Actc1/Kcnh2/Atp2b4/Myh11/Dmpk/Scn1a/Nppa/Tmod2/Cacna1g/Kcnd3/Kcne5/Fxyd7/Fgf12/Aldh2/Actn2/Atp2a2/Casq2/Tnni1/Tnnt2/Fxyd1/Mylk/Kcnj12/Atp1b2/Scn4b/Tmod1/Camk2a/Slc8a3/Tbx5/Scn9a/Kcnip1/Tnnc2/Kcne1/Mybpc1/Cacna1i/Gata4/Ces1c/Kcnj11/Pde5a/Myl3/Atp2a3/Fgf14/Myl7/Sln/Tcap/Trdn/Tnnt3/Atp2b2/Fgf13/Mme/Atp1a2/Kcna5/Myh8/Myh6/Scn7a/Fxyd4/Kcnip…
KEGG_ADIPOCYTOKINE_SIGNALING_PATHWAY	KEGG_ADIPOCYTOKINE_SIGNALING_PATHWAY	63	-0.52719	-1.61609	0.00248053	0.044643	0.0394553	2376	tags=22%, list=12%, signal=20%	Slc2a4/Npy/Prkab2/Prkag3/Camkk1/Lepr/Acacb/Irs2/Acsl6/Rxrg/Lep/Ppargc1a/Pck1/Adipoq
REACTOME_INTEGRIN_CELL_SURFACE_INTERACTIONS	REACTOME_INTEGRIN_CELL_SURFACE_INTERACTIONS	83	0.529426	1.57731	0.00254011	0.0446621	0.0394722	4004	tags=49%, list=21%, signal=39%	Spp1/Itgam/Itgb2/Fn1/Fgb/Col9a1/Itga8/Itgax/Itga4/Tnc/Itga10/Col18a1/Thbs1/Madcam1/Col8a1/Col5a1/Col4a1/Itgae/Icam1/Fbn1/Itgal/Col4a3/Col6a3/Itgav/Itga1/Col5a2/Col5a3/Col3a1/Col4a2/Vwf/Hspg2/Col1a1/Col7a1/Itga3/Itgb6/Col1a2/Col16a1/Lum/Col6a2/Cd44/Itga9
REACTOME_THE_CITRIC_ACID_TCA_CYCLE_AND_RESPIRATORY_ELECTRON_TRANSPORT	REACTOME_THE_CITRIC_ACID_TCA_CYCLE_AND_RESPIRATORY_ELECTRON_TRANSPORT	141	-0.420916	-1.45511	0.00259664	0.0453299	0.0400624	6404	tags=53%, list=33%, signal=36%	Slc25a27/Dlst/Fahd1/Sdhb/Cox7c/Ndufaf4/Ndufs1/Rxra/Suclg2/Dld/Glo1/Ndufv2/Lrpprc/Uqcrc1/Ndufa8/Sdhc/Tmem186/Sucla2/Ndufa4/Ndufa11/Uqcrc2/Uqcrfs1/Ndufs3/Suclg1/Aco2/Ndufs2/Ndufa3/Mdh2/Mpc2/Mpc1/Ndufv1/Ndufb3/Ndufa2/Ndufs8/Cyc1/Idh3g/Ldhb/Pdha1/Ndufa10/Ecsit/Ndufb7/Sdha/Ndufa5/Sdhd/Pdp2/Ndufa6/Cox8a/Surf1/Ndufb11/Pdhb/Hagh/Pdk4/Adhfe1/Ndufa9/Ndufb4/Ndufaf3/Ndufaf2/Ndufb10/Ndufab1/Pdk2/Cox4i1/Slc16a…
REACTOME_NUCLEAR_PORE_COMPLEX_NPC_DISASSEMBLY	REACTOME_NUCLEAR_PORE_COMPLEX_NPC_DISASSEMBLY	33	0.65284	1.66526	0.00265304	0.0454612	0.0401785	1293	tags=12%, list=7%, signal=11%	Ccnb2/Ccnb1/Cdk1/Nek6
KEGG_EPITHELIAL_CELL_SIGNALING_IN_HELICOBACTER_PYLORI_INFECTION	KEGG_EPITHELIAL_CELL_SIGNALING_IN_HELICOBACTER_PYLORI_INFECTION	68	0.566677	1.6323	0.00263883	0.0454612	0.0401785	2662	tags=18%, list=14%, signal=15%	Cxcl3/Atp6v0d2/Cxcl2/Atp6v1b1/Cxcl1/Cxcr1/Hbegf/Met/Atp6v1e2/Lyn/Cxcr2/Pak1
REACTOME_THE_ROLE_OF_GTSE1_IN_G2_M_PROGRESSION_AFTER_G2_CHECKPOINT	REACTOME_THE_ROLE_OF_GTSE1_IN_G2_M_PROGRESSION_AFTER_G2_CHECKPOINT	71	0.559879	1.62383	0.00265997	0.0454612	0.0401785	2046	tags=14%, list=11%, signal=13%	Ccnb2/Plk1/Ccnb1/Cdk1/Tubb3/Gtse1/Tubb2b/Psmb11/Tuba1a/Tubb2a
PID_SYNDECAN_1_PATHWAY	PID_SYNDECAN_1_PATHWAY	45	0.607134	1.6471	0.00271533	0.0460852	0.04073	4132	tags=47%, list=21%, signal=37%	Mmp9/Col9a1/Col11a1/Mmp7/Hgf/Met/Col8a1/Col5a1/Col4a1/Col4a3/Col6a3/Col12a1/Tgfb1/Col5a2/Col3a1/Col1a1/Col7a1/Col1a2/Col16a1/Col6a2/Ppib
REACTOME_CROSSLINKING_OF_COLLAGEN_FIBRILS	REACTOME_CROSSLINKING_OF_COLLAGEN_FIBRILS	18	0.740871	1.68282	0.00278285	0.0462976	0.0409176	3748	tags=61%, list=19%, signal=49%	Lox/Loxl1/Loxl2/Pxdn/Pcolce/Col4a1/Col4a3/Loxl4/Col4a2/Col1a1/Col1a2
PID_AMB2_NEUTROPHILS_PATHWAY	PID_AMB2_NEUTROPHILS_PATHWAY	38	0.638666	1.67113	0.00278467	0.0462976	0.0409176	2608	tags=37%, list=13%, signal=32%	Mmp9/Itgam/Itgb2/Il6/Fgr/Hck/Plaur/Selp/Selplg/Lyn/Icam1/Thy1/Tnf/Plat
REACTOME_G2_M_DNA_DAMAGE_CHECKPOINT	REACTOME_G2_M_DNA_DAMAGE_CHECKPOINT	56	0.58417	1.65795	0.00277599	0.0462976	0.0409176	3882	tags=29%, list=20%, signal=23%	Ccnb1/Exo1/Cdk1/Bard1/Rmi2/Brip1/Brca1/Cdc25c/Blm/Chek1/Rfc3/Chek2/Mdc1/Topbp1/Rpa3/Rfc5
BIOCARTA_LYM_PATHWAY	BIOCARTA_LYM_PATHWAY	12	0.811787	1.69692	0.00284341	0.0469547	0.0414984	2500	tags=58%, list=13%, signal=51%	Itgb2/Sell/Il1a/Itga4/Madcam1/Icam1/Itgal
KEGG_ECM_RECEPTOR_INTERACTION	KEGG_ECM_RECEPTOR_INTERACTION	81	0.527439	1.56634	0.00291174	0.0477568	0.0422073	4124	tags=44%, list=21%, signal=35%	Tnn/Spp1/Hmmr/Thbs4/Tnr/Fn1/Itga8/Col11a1/Gp6/Itga4/Tnc/Itga10/Thbs1/Thbs2/Col5a1/Col4a1/Col6a3/Itgav/Itga1/Col5a2/Col5a3/Col3a1/Col4a2/Vwf/Hspg2/Sv2a/Col1a1/Lama3/Itga3/Itgb6/Col1a2/Col6a2/Cd44/Itga9/Lamb1/Reln
KEGG_LYSOSOME	KEGG_LYSOSOME	115	0.499327	1.55451	0.00293106	0.0477568	0.0422073	5947	tags=43%, list=31%, signal=30%	Atp6v0d2/Slc11a1/Dnase2b/Cd68/Laptm5/Ctsz/Napsa/Lgmn/Ctss/Lipa/Ctsb/Igf2r/Gusb/Ctsc/Ctsl/Glb1/Pla2g15/Fuca1/Gm2a/Psapl1/Ap3s1/Gga2/Ctsa/Ctsk/Galns/Tcirg1/Ap4e1/Dnase2/Naglu/Acp2/Psap/Atp6v0a4/Gnptab/Cltc/Ap1s1/Ap3s2/Ctsd/Ap1g1/Npc2/Cln5/Hexb/Slc17a5/Ap3b1/Naga/Manba/Tpp1/Gaa/Ap1s2/Scarb2/Hgsnat
WP_PLATELETMEDIATED_INTERACTIONS_WITH_VASCULAR_AND_CIRCULATING_CELLS	WP_PLATELETMEDIATED_INTERACTIONS_WITH_VASCULAR_AND_CIRCULATING_CELLS	17	0.765426	1.71671	0.00306052	0.0495359	0.0437796	2801	tags=59%, list=14%, signal=50%	Ccl12/Cd40/Tlr7/Selp/Il1b/Pf4/Tlr2/Selplg/Icam1/Tgfb1
REACTOME_HOMOLOGOUS_DNA_PAIRING_AND_STRAND_EXCHANGE	REACTOME_HOMOLOGOUS_DNA_PAIRING_AND_STRAND_EXCHANGE	42	0.632733	1.69153	0.00308692	0.0496345	0.0438668	3882	tags=38%, list=20%, signal=31%	Exo1/Bard1/Rmi2/Rad51/Brip1/Brca1/Blm/Rad51b/Rad51c/Palb2/Chek1/Rfc3/Topbp1/Rpa3/Rad51ap1/Rfc5
REACTOME_PURINERGIC_SIGNALING_IN_LEISHMANIASIS_INFECTION	REACTOME_PURINERGIC_SIGNALING_IN_LEISHMANIASIS_INFECTION	25	0.689329	1.66574	0.00312995	0.0499973	0.0441875	3841	tags=60%, list=20%, signal=48%	C3/Il1a/C3ar1/Hmox1/Nlrp3/Pstpip1/Il1b/Il18/P2rx4/Pycard/Mefv/Gsdmd/Txn1/Entpd5/Nfkb2
REACTOME_DNA_STRAND_ELONGATION	REACTOME_DNA_STRAND_ELONGATION	32	0.664356	1.68894	0.00324503	0.0511668	0.0452211	4697	tags=66%, list=24%, signal=50%	Gins1/Cdc45/Mcm5/Mcm3/Mcm6/Gins2/Mcm4/Prim2/Prim1/Pola2/Mcm2/Rfc3/Gins4/Gins3/Rpa3/Rfc5/Pola1/Fen1/Rfc2/Rfc4/Lig1
PID_P73PATHWAY	PID_P73PATHWAY	75	0.528531	1.55698	0.00322949	0.0511668	0.0452211	2607	tags=20%, list=13%, signal=17%	Plk1/Ccnb1/Ccna2/Cdk1/Gdf15/Bub1/Rad51/Serpine1/Clca2/Wt1/Gata1/Tuba1a/Cdk6/Ccne2/Chek1
REACTOME_GLUCAGON_TYPE_LIGAND_RECEPTORS	REACTOME_GLUCAGON_TYPE_LIGAND_RECEPTORS	30	0.666408	1.67247	0.00329858	0.0516778	0.0456727	2086	tags=30%, list=11%, signal=27%	Sctr/Gip/Vip/Gng13/Ghrh/Gcg/Gngt2/Gnb4/Sct
WP_TCELL_RECEPTOR_SIGNALING_PATHWAY	WP_TCELL_RECEPTOR_SIGNALING_PATHWAY	87	0.520135	1.55745	0.00348802	0.0542975	0.047988	4583	tags=37%, list=24%, signal=28%	Il17a/Il6/Il1a/Ccr5/Vav1/Pstpip1/Was/Icos/Vim/Fos/Il1b/Tnfrsf9/Irf4/Lcp2/Pak1/Tgfb1/Cd83/Card11/Prkcd/Cd4/Rel/Traf6/Lck/Skap1/Shc1/Cd247/Map4k1/Cd8a/Sh2b3/Cd3d/Cbl/Gab2
REACTOME_UNWINDING_OF_DNA	REACTOME_UNWINDING_OF_DNA	12	0.804185	1.68103	0.00373547	0.0551018	0.0486988	3474	tags=83%, list=18%, signal=68%	Gins1/Cdc45/Mcm5/Mcm3/Mcm6/Gins2/Mcm4/Mcm2/Gins4/Gins3
WP_LTF_DANGER_SIGNAL_RESPONSE_PATHWAY	WP_LTF_DANGER_SIGNAL_RESPONSE_PATHWAY	15	0.77437	1.68079	0.00367751	0.0551018	0.0486988	4063	tags=73%, list=21%, signal=58%	Trem1/Il6/Il1a/Cd14/Il1b/Tlr2/Tnf/Traf6/Irak4/Tlr4/Myd88
WP_MIRNAS_INVOLVEMENT_IN_THE_IMMUNE_RESPONSE_IN_SEPSIS	WP_MIRNAS_INVOLVEMENT_IN_THE_IMMUNE_RESPONSE_IN_SEPSIS	36	0.647482	1.67414	0.00374192	0.0551018	0.0486988	4063	tags=53%, list=21%, signal=42%	Elane/Il10/Il6/Ccl3/Il1a/Ccl4/Tlr8/Tlr7/Lcn2/Irf5/Icam1/Tnf/Rel/Traf6/Irak4/Tlr4/Gzmb/Nfkb2/Myd88
WP_INTERACTIONS_BETWEEN_IMMUNE_CELLS_AND_MICRORNAS_IN_TUMOR_MICROENVIRONMENT	WP_INTERACTIONS_BETWEEN_IMMUNE_CELLS_AND_MICRORNAS_IN_TUMOR_MICROENVIRONMENT	28	0.664056	1.64506	0.00374259	0.0551018	0.0486988	3841	tags=50%, list=20%, signal=40%	Ccl12/Il4/Ctla4/Tlr8/Tlr7/Cd80/Il2rg/Il2rb/Cxcl10/Tgfb1/Traf6/Irak4/Tlr4/Nfkb2
REACTOME_INTERLEUKIN_12_FAMILY_SIGNALING	REACTOME_INTERLEUKIN_12_FAMILY_SIGNALING	54	0.581725	1.64064	0.00364835	0.0551018	0.0486988	2586	tags=24%, list=13%, signal=21%	Ifng/Crlf1/Serpinb2/Il10/Gsta5/Lmnb1/Il27/Ebi3/Il27ra/Msn/Lcp1/Anxa2/P4hb
KEGG_SYSTEMIC_LUPUS_ERYTHEMATOSUS	KEGG_SYSTEMIC_LUPUS_ERYTHEMATOSUS	51	0.582079	1.6237	0.00373389	0.0551018	0.0486988	3461	tags=41%, list=18%, signal=34%	Ifng/Elane/Il10/C8a/C3/Fcgr1a/Fcgr2b/C6/Cd40/Cd80/Hist1h2af/RT1-DMb/Actn3/C1qb/Tnf/C1qa/RT1-DMa/C9/C1s/C2/Fcgr3a
KEGG_B_CELL_RECEPTOR_SIGNALING_PATHWAY	KEGG_B_CELL_RECEPTOR_SIGNALING_PATHWAY	73	0.549432	1.60498	0.00360812	0.0551018	0.0486988	3454	tags=32%, list=18%, signal=26%	Pik3r5/Fcgr2b/Vav1/Cr2/Cd79a/Btk/Fos/Cd79b/Syk/Lilrb3a/Rac2/Cd22/Pik3cg/Lyn/Chp2/Nfkbie/Ptpn6/Inpp5d/Dapp1/Pik3cd/Rac3/Card11/Nras
WP_REGULATORY_CIRCUITS_OF_THE_STAT3_SIGNALING_PATHWAY	WP_REGULATORY_CIRCUITS_OF_THE_STAT3_SIGNALING_PATHWAY	78	0.535583	1.58277	0.00367414	0.0551018	0.0486988	4729	tags=40%, list=24%, signal=30%	Il5ra/Csf3r/Il21r/Agtr2/Osmr/Socs3/Ptprc/Dusp2/Il27ra/Csf2rb/Il10ra/Il2rg/F2rl2/Csf2ra/Stmn1/Jak3/Il2rb/F2r/Ptprt/Mapk4/Ifnar1/Setd7/Mapk7/Il6r/Mapk11/Il10rb/Il7r/Ifngr1/Ifnlr1/Ifnar2/Pdgfrb
REACTOME_TOLL_LIKE_RECEPTOR_CASCADES	REACTOME_TOLL_LIKE_RECEPTOR_CASCADES	156	0.456698	1.47493	0.0036087	0.0551018	0.0486988	4667	tags=33%, list=24%, signal=25%	Itgam/Itgb2/Sftpd/Fgb/Bpi/S100a8/Tlr8/S100a9/Cd14/Cd180/Tlr7/Btk/Tlr5/Fos/Tlr1/Lgmn/Ticam2/Lbp/Tlr9/Tlr2/Birc3/Ripk3/Unc93b1/Tifa/Dusp4/Ly86/Ctss/Ctsb/Tlr6/Apob/Ctsl/Ly96/Traf6/Irak4/Rps6ka1/Gsdmd/Tlr4/Nfkb2/Dusp7/Mapk7/Plcg2/Myd88/Dusp6/Mapk11/Ctsk/Ripk1/Alpk1/Ikbke/Cnpy3/Hsp90b1/Irak3
WP_G1_TO_S_CELL_CYCLE_CONTROL	WP_G1_TO_S_CELL_CYCLE_CONTROL	62	0.567846	1.62611	0.0038302	0.0557694	0.0492888	3116	tags=34%, list=16%, signal=29%	Ccnb1/Cdk1/Ccna1/Ccne1/Cdc45/Mcm5/Pole/Pole2/Mcm3/Mcm6/E2f1/Orc1/Mcm4/Cdk6/Ccne2/Prim2/Prim1/Pola2/E2f3/Mcm2/Cdkn2c
REACTOME_ADHERENS_JUNCTIONS_INTERACTIONS	REACTOME_ADHERENS_JUNCTIONS_INTERACTIONS	31	-0.624689	-1.67167	0.00383357	0.0557694	0.0492888	2974	tags=32%, list=15%, signal=27%	Cdh17/Cdh6/Ang2/Cdh9/Cadm2/Cadm3/Cdh4/Cdh7/Cdh12/Cdh10
REACTOME_RHOC_GTPASE_CYCLE	REACTOME_RHOC_GTPASE_CYCLE	68	0.555471	1.60002	0.00390962	0.0565391	0.0499691	890	tags=9%, list=5%, signal=8%	Depdc1b/Iqgap3/Racgap1/Diaph3/Anln/Cit
WP_GASTRIC_CANCER_NETWORK_2	WP_GASTRIC_CANCER_NETWORK_2	31	0.660767	1.67101	0.00408238	0.0584816	0.0516859	3451	tags=39%, list=18%, signal=32%	Top2a/Ube2t/Ube2c/Col9a1/Fanci/Dscc1/Plac8/Chtf18/S100a6/Atad2/Rfc3/Lmnb2
PID_IL12_2PATHWAY	PID_IL12_2PATHWAY	60	0.57122	1.62969	0.0040918	0.0584816	0.0516859	3946	tags=40%, list=20%, signal=32%	Ifng/Nos2/Ccl3/Cd8b/Ccr5/Il4/Ccl4/Tbx21/Faslg/Fos/Il18rap/Il1b/Eomes/Il2rg/Il18/Il2rb/Gadd45b/Cd4/Lck/Gzmb/Nfkb2/Cd247/Gzma/Il1r1
REACTOME_SENESCENCE_ASSOCIATED_SECRETORY_PHENOTYPE_SASP	REACTOME_SENESCENCE_ASSOCIATED_SECRETORY_PHENOTYPE_SASP	51	0.578882	1.61479	0.0042803	0.0608201	0.0537527	4366	tags=31%, list=23%, signal=24%	Ube2c/Ccna2/Ccna1/Il6/Il1a/Hist1h2af/Fos/Cebpb/Npb/Cdk6/Cdkn2c/Rps6ka1/Mapk7/Anapc15/Ube2s/Cdk2
BIOCARTA_MCM_PATHWAY	BIOCARTA_MCM_PATHWAY	18	0.727343	1.65209	0.004582	0.0647307	0.0572088	2954	tags=50%, list=15%, signal=42%	Ccne1/Cdc6/Cdt1/Mcm5/Mcm3/Mcm6/Orc1/Mcm4/Mcm2
WP_COMPLEMENT_SYSTEM_IN_NEURONAL_DEVELOPMENT_AND_PLASTICITY	WP_COMPLEMENT_SYSTEM_IN_NEURONAL_DEVELOPMENT_AND_PLASTICITY	98	0.500447	1.52678	0.00465728	0.0654161	0.0578146	3377	tags=31%, list=17%, signal=25%	Ifng/Itgam/C8a/Itgb2/C3/C5ar1/Dlgap5/C3ar1/Itgax/Mfge8/C6/Cr2/Faslg/Fcnb/Cx3cr1/Crb2/Cfp/Cfh/C1qb/Itgav/C1qa/C9/Apaf1/Cfi/Tgfb1/C1s/Cfd/Cd55/C2/Axl
REACTOME_RESPIRATORY_ELECTRON_TRANSPORT	REACTOME_RESPIRATORY_ELECTRON_TRANSPORT	87	-0.475478	-1.54159	0.00472544	0.0659941	0.0583254	6302	tags=53%, list=33%, signal=36%	Sdhb/Cox7c/Ndufaf4/Ndufs1/Ndufv2/Lrpprc/Uqcrc1/Ndufa8/Sdhc/Tmem186/Ndufa4/Ndufa11/Uqcrc2/Uqcrfs1/Ndufs3/Ndufs2/Ndufa3/Ndufv1/Ndufb3/Ndufa2/Ndufs8/Cyc1/Ndufa10/Ecsit/Ndufb7/Sdha/Ndufa5/Sdhd/Ndufa6/Cox8a/Surf1/Ndufb11/Ndufa9/Ndufb4/Ndufaf3/Ndufaf2/Ndufb10/Ndufab1/Cox4i1/Ndufs4/Cycs/Ndufb8/Coq10a/Ndufs7/Cox6c/Coq10b
REACTOME_GENE_AND_PROTEIN_EXPRESSION_BY_JAK_STAT_SIGNALING_AFTER_INTERLEUKIN_12_STIMULATION	REACTOME_GENE_AND_PROTEIN_EXPRESSION_BY_JAK_STAT_SIGNALING_AFTER_INTERLEUKIN_12_STIMULATION	35	0.631233	1.62787	0.00487305	0.067669	0.0598056	4038	tags=34%, list=21%, signal=27%	Ifng/Serpinb2/Il10/Gsta5/Lmnb1/Msn/Lcp1/Anxa2/Ppia/Cnn2/Cfl1/Capza1
REACTOME_RAC2_GTPASE_CYCLE	REACTOME_RAC2_GTPASE_CYCLE	87	0.513331	1.53707	0.00490588	0.06774	0.0598684	2883	tags=17%, list=15%, signal=15%	Depdc1b/Racgap1/Diaph3/Cybb/Ncf1/Ncf2/Vav1/Nckap1l/Dock2/Rac2/Ncf4/Prex1/Pak1/Nhs/Cyba
BIOCARTA_SRCRPTP_PATHWAY	BIOCARTA_SRCRPTP_PATHWAY	11	0.807098	1.66446	0.00501584	0.0682862	0.0603511	1532	tags=27%, list=8%, signal=25%	Ccnb1/Cdk1/Cdc25c
BIOCARTA_ASBCELL_PATHWAY	BIOCARTA_ASBCELL_PATHWAY	12	0.794228	1.66022	0.00501252	0.0682862	0.0603511	1529	tags=42%, list=8%, signal=38%	Il10/Il4/Cd40/Faslg/Cd80
REACTOME_VITAMIN_D_CALCIFEROL_METABOLISM	REACTOME_VITAMIN_D_CALCIFEROL_METABOLISM	12	0.793354	1.65839	0.00507637	0.0682862	0.0603511	1833	tags=33%, list=9%, signal=30%	Gc/Cyp24a1/Lrp2/Lgmn
REACTOME_ANTIMICROBIAL_PEPTIDES	REACTOME_ANTIMICROBIAL_PEPTIDES	36	0.637623	1.64865	0.00508514	0.0682862	0.0603511	2043	tags=47%, list=11%, signal=42%	Reg3g/Slc11a1/Elane/Lyz2/Pglyrp4/Pglyrp2/Bpifb4/Bpi/Defb25/S100a8/S100a9/Lcn2/Tlr1/Rnase6/Rnase2/Defb1/Tlr2
WP_SELECTIVE_EXPRESSION_OF_CHEMOKINE_RECEPTORS_DURING_TCELL_POLARIZATION	WP_SELECTIVE_EXPRESSION_OF_CHEMOKINE_RECEPTORS_DURING_TCELL_POLARIZATION	28	0.654909	1.6224	0.00504434	0.0682862	0.0603511	1714	tags=36%, list=9%, signal=33%	Ifng/Ccr3/Cxcr4/Ccl3/Csf2/Ccr5/Il4/Ccl4/Ccr1l1/Ccr4
PID_SYNDECAN_4_PATHWAY	PID_SYNDECAN_4_PATHWAY	32	0.649812	1.65197	0.00540779	0.0714413	0.0631396	1796	tags=25%, list=9%, signal=23%	Mmp9/Fn1/Cxcr4/Tnfrsf13b/Adam12/Tnc/Fgf6/Thbs1
REACTOME_DNA_DAMAGE_TELOMERE_STRESS_INDUCED_SENESCENCE	REACTOME_DNA_DAMAGE_TELOMERE_STRESS_INDUCED_SENESCENCE	29	0.655665	1.63547	0.00536122	0.0714413	0.0631396	2504	tags=24%, list=13%, signal=21%	Hmga2/Ccna2/Ccna1/Ccne1/Lmnb1/Hist1h2af/Ccne2
PID_INTEGRIN1_PATHWAY	PID_INTEGRIN1_PATHWAY	65	0.539462	1.55019	0.00538967	0.0714413	0.0631396	4758	tags=58%, list=25%, signal=44%	Spp1/Fn1/Fgb/Itga8/Col11a1/Itga4/Tnc/Cd14/Itga10/Col18a1/Plaur/Thbs1/Thbs2/Col5a1/Col4a1/Fbn1/Col4a3/Col6a3/Itgav/Itga1/Col5a2/Col3a1/Nid1/F13a1/Col1a1/Col7a1/Lama3/Itga3/Col1a2/Col6a2/Itga9/Lamb1/Itga5/Tgm2/Lamc1/Npnt/Col6a1/Itgb1
WP_MAMMARY_GLAND_DEVELOPMENT_PATHWAY_INVOLUTION_STAGE_4_OF_4	WP_MAMMARY_GLAND_DEVELOPMENT_PATHWAY_INVOLUTION_STAGE_4_OF_4	10	0.808611	1.62373	0.00552619	0.0726129	0.0641751	1847	tags=40%, list=10%, signal=36%	Mmp9/Chi3l1/Socs3/E2f1
WP_DNA_IRDOUBLE_STRAND_BREAKS_AND_CELLULAR_RESPONSE_VIA_ATM	WP_DNA_IRDOUBLE_STRAND_BREAKS_AND_CELLULAR_RESPONSE_VIA_ATM	52	0.566656	1.5904	0.0056674	0.0740702	0.0654631	4099	tags=33%, list=21%, signal=26%	Exo1/Rad51/Fancd2/Brca1/Cdc25c/E2f1/Blm/Mcph1/Chek1/Apaf1/Chek2/Dclre1c/Traf6/Mdc1/Tp73/Bid/Bak1
WP_ENDOPLASMIC_RETICULUM_STRESS_RESPONSE_IN_CORONAVIRUS_INFECTION	WP_ENDOPLASMIC_RETICULUM_STRESS_RESPONSE_IN_CORONAVIRUS_INFECTION	44	-0.553131	-1.58747	0.00592031	0.076964	0.0680205	3817	tags=41%, list=20%, signal=33%	Atf4/Ppp1r14c/Ppp1r13b/Ppp1r1c/Ppp1r2/Ppp1cb/Map1lc3a/Ppp1r3c/Ppp1r3d/Ddit3/Ppp1r15a/Ppp1r12a/Ppp1r12b/Ppp1r14a/Ppp1r12c/Ppp1r3a/Ppp1r1a/Ppp1r1b
REACTOME_TP53_REGULATES_TRANSCRIPTION_OF_GENES_INVOLVED_IN_G1_CELL_CYCLE_ARREST	REACTOME_TP53_REGULATES_TRANSCRIPTION_OF_GENES_INVOLVED_IN_G1_CELL_CYCLE_ARREST	14	0.781752	1.67727	0.00610789	0.0773455	0.0683577	2504	tags=50%, list=13%, signal=44%	Ccna2/E2f8/E2f7/Ccna1/Ccne1/E2f1/Ccne2
REACTOME_CHOLESTEROL_BIOSYNTHESIS	REACTOME_CHOLESTEROL_BIOSYNTHESIS	27	0.671392	1.65608	0.00602065	0.0773455	0.0683577	5209	tags=74%, list=27%, signal=54%	Idi1/Cyp51/Hmgcs1/Sqle/RGD1564347/Msmo1/Fdps/Hmgcr/Hsd17b7/Fdft1/Mvd/Nsdhl/Dhcr7/Ebp/Lss/Pmvk/Srebf2/Acat2/Plpp6/Mvk
WP_INTERACTIONS_OF_NATURAL_KILLER_CELLS_IN_PANCREATIC_CANCER	WP_INTERACTIONS_OF_NATURAL_KILLER_CELLS_IN_PANCREATIC_CANCER	25	0.67144	1.62251	0.00609724	0.0773455	0.0683577	3993	tags=56%, list=21%, signal=44%	Ifng/Ccl3/Ccl12/Csf2/Ccl4/Ncr3/Ccl1/Tnf/Mill1/Tigit/Fcgr3a/Ncr1/Gzmb/Klrk1
REACTOME_RESPIRATORY_ELECTRON_TRANSPORT_ATP_SYNTHESIS_BY_CHEMIOSMOTIC_COUPLING_AND_HEAT_PRODUCTION_BY_UNCOUPLING_PROTEINS	REACTOME_RESPIRATORY_ELECTRON_TRANSPORT_ATP_SYNTHESIS_BY_CHEMIOSMOTIC_COUPLING_AND_HEAT_PRODUCTION_BY_UNCOUPLING_PROTEINS	93	-0.450329	-1.47755	0.00604549	0.0773455	0.0683577	6404	tags=53%, list=33%, signal=35%	Slc25a27/Sdhb/Cox7c/Ndufaf4/Ndufs1/Ndufv2/Lrpprc/Uqcrc1/Ndufa8/Sdhc/Tmem186/Ndufa4/Ndufa11/Uqcrc2/Uqcrfs1/Ndufs3/Ndufs2/Ndufa3/Ndufv1/Ndufb3/Ndufa2/Ndufs8/Cyc1/Ndufa10/Ecsit/Ndufb7/Sdha/Ndufa5/Sdhd/Ndufa6/Cox8a/Surf1/Ndufb11/Ndufa9/Ndufb4/Ndufaf3/Ndufaf2/Ndufb10/Ndufab1/Cox4i1/Ndufs4/Cycs/Ndufb8/Coq10a/Ndufs7/Cox6c/Ucp3/Ucp1/Coq10b
REACTOME_NOREPINEPHRINE_NEUROTRANSMITTER_RELEASE_CYCLE	REACTOME_NOREPINEPHRINE_NEUROTRANSMITTER_RELEASE_CYCLE	19	-0.699133	-1.65403	0.00609836	0.0773455	0.0683577	2503	tags=53%, list=13%, signal=46%	Vamp2/Ppfia2/Rab3a/Tspoap1/Syt1/Maoa/Rims1/Cplx1/Slc22a2/Snap25
PID_IL27_PATHWAY	PID_IL27_PATHWAY	25	0.671353	1.6223	0.00616177	0.0776255	0.0686052	2801	tags=44%, list=14%, signal=38%	Ifng/Il17a/Il6/Il27/Ebi3/Tbx21/Il27ra/Il1b/Il18/Tnf/Tgfb1
REACTOME_PHYSIOLOGICAL_FACTORS	REACTOME_PHYSIOLOGICAL_FACTORS	13	-0.778015	-1.64518	0.00636002	0.0797123	0.0704495	2933	tags=62%, list=15%, signal=52%	Nppc/Npr2/Nppa/Tbx5/Gata4/Ces1c/Mme/Corin
REACTOME_DNA_REPAIR	REACTOME_DNA_REPAIR	276	0.402869	1.36057	0.00640681	0.079889	0.0706057	4734	tags=20%, list=24%, signal=16%	Ube2t/Neil3/Ccna2/Exo1/Dtl/Ccna1/Bard1/Eme1/Rmi2/Clspn/Rad51/Brip1/Fanci/Polq/Fancd2/Pole/Brca1/Pole2/Gen1/Hist1h2af/Kpna2/Rad18/Timeless/Blm/Rad51b/Neil2/Rad51c/Palb2/Chek1/Rfc3/Polh/Chek2/Dclre1c/Usp1/Fanca/Mdc1/Topbp1/Rpa3/Rad51ap1/Ung/LOC100362333/Rfc5/Nhej1/Ascc3/Fancg/Fen1/Faap24/Cdk2/Rfc2/Xrcc5/Ppp4c/Rif1/Rfc4/Lig1/Brca2/Ascc2
REACTOME_RECRUITMENT_OF_NUMA_TO_MITOTIC_CENTROSOMES	REACTOME_RECRUITMENT_OF_NUMA_TO_MITOTIC_CENTROSOMES	82	0.518269	1.53997	0.00649565	0.0805857	0.0712214	3974	tags=22%, list=21%, signal=18%	Plk1/Nek2/Cdk1/Tubb3/Plk4/Cep72/Haus4/Tubb2b/Tuba1a/Tubb5/Tubb2a/Tuba1c/Cep41/Tubb4b/Cep76/Cep164/Haus3/Tubb6
WP_TGFBETA_RECEPTOR_SIGNALING_IN_SKELETAL_DYSPLASIAS	WP_TGFBETA_RECEPTOR_SIGNALING_IN_SKELETAL_DYSPLASIAS	57	0.567255	1.61086	0.00661794	0.0809289	0.0715247	3877	tags=35%, list=20%, signal=28%	Spp1/Ifng/Serpine1/Wnt1/Lif/Inhba/Adamtsl2/Fos/Thbs1/Runx2/Fbn1/Tnf/Runx3/Tgfb1/Foxh1/Eng/Itgb6/Skil/Ltbp3/Zeb2
PID_BARD1_PATHWAY	PID_BARD1_PATHWAY	28	0.647063	1.60296	0.00660644	0.0809289	0.0715247	1055	tags=18%, list=5%, signal=17%	Bard1/Rad51/Ccne1/Fancd2/Brca1
WP_DNA_REPAIR_PATHWAYS_FULL_NETWORK	WP_DNA_REPAIR_PATHWAYS_FULL_NETWORK	114	0.475223	1.48084	0.00662266	0.0809289	0.0715247	5277	tags=33%, list=27%, signal=24%	Neil3/Exo1/Rad51/Brip1/Fanci/Fancd2/Pole/Brca1/Pole2/Neil2/Rad51c/Palb2/Chek1/Fsbp/Rfc3/Polh/Dclre1c/Usp1/Fanca/Rpa3/Ung/LOC100362333/Rfc5/Nhej1/Fancg/Fen1/Faap24/Rfc2/Xrcc5/Rfc4/Lig1/Brca2/Cdk7/Fancb/Msh6/Mlh1/Tdg/Gtf2h3
WP_ELECTRON_TRANSPORT_CHAIN_OXPHOS_SYSTEM_IN_MITOCHONDRIA	WP_ELECTRON_TRANSPORT_CHAIN_OXPHOS_SYSTEM_IN_MITOCHONDRIA	68	-0.488688	-1.52081	0.00667771	0.0811957	0.0717605	6404	tags=59%, list=33%, signal=39%	Slc25a27/Sdhb/Cox7c/Ndufs1/Ndufv2/Uqcrc1/Ndufa8/Sdhc/Ndufa4/Uqcrc2/Uqcrfs1/Ndufs3/Ndufs2/Ndufa3/Ndufv1/Ndufb3/Ndufa2/Ndufs8/Cox17/Ndufa10/Slc25a4/Ndufb7/Sdha/Ndufa5/Sdhd/Ndufa6/Cox8a/Surf1/Ndufa9/Cox7a2/Ndufb4/Ndufb10/Ndufab1/Cox4i1/Ndufs4/Ndufb8/Ndufs7/Cox6c/Ucp3/Ucp1
REACTOME_ORC1_REMOVAL_FROM_CHROMATIN	REACTOME_ORC1_REMOVAL_FROM_CHROMATIN	70	0.534323	1.54965	0.00680529	0.0823373	0.0727694	2190	tags=14%, list=11%, signal=13%	Ccna2/Ccna1/Cdc6/Cdt1/Mcm5/Mcm3/Mcm6/Psmb11/Orc1/Mcm4
WP_CANONICAL_AND_NONCANONICAL_TGFB_SIGNALING	WP_CANONICAL_AND_NONCANONICAL_TGFB_SIGNALING	17	0.740302	1.66036	0.00736679	0.0881191	0.0778794	2938	tags=35%, list=15%, signal=30%	Grem1/Lox/Loxl1/Loxl2/Tgfb1/Loxl4
SA_MMP_CYTOKINE_CONNECTION	SA_MMP_CYTOKINE_CONNECTION	15	0.751629	1.63143	0.00739133	0.0881191	0.0778794	4318	tags=87%, list=22%, signal=67%	Tnfsf8/Sell/Tnfrsf8/Tnfrsf1b/Il1b/Spn/Tnf/Tnfrsf1a/Tgfb1/Fcgr3a/Il6r/Cd44/Csf1
WP_CHOLESTEROL_BIOSYNTHESIS_PATHWAY	WP_CHOLESTEROL_BIOSYNTHESIS_PATHWAY	15	0.751198	1.6305	0.00739133	0.0881191	0.0778794	4027	tags=87%, list=21%, signal=69%	Idi1/Cyp51/Hmgcs1/Sqle/Msmo1/Fdps/Hmgcr/Fdft1/Mvd/Nsdhl/Dhcr7/Lss/Pmvk
REACTOME_CARDIAC_CONDUCTION	REACTOME_CARDIAC_CONDUCTION	123	-0.418126	-1.42596	0.00744223	0.0882951	0.078035	3394	tags=38%, list=18%, signal=32%	Abcc9/Stim1/Rangrf/Fgf11/Casq1/Kcnj4/Nppc/Npr2/Kcnq1/Itpr1/Kcnh2/Atp2b4/Dmpk/Scn1a/Nppa/Kcnd3/Kcne5/Fxyd7/Fgf12/Atp2a2/Casq2/Fxyd1/Kcnj12/Atp1b2/Scn4b/Camk2a/Slc8a3/Tbx5/Scn9a/Kcnip1/Kcne1/Gata4/Ces1c/Kcnj11/Atp2a3/Fgf14/Sln/Trdn/Atp2b2/Fgf13/Mme/Atp1a2/Kcna5/Scn7a/Fxyd4/Kcnip2/Corin
PID_UPA_UPAR_PATHWAY	PID_UPA_UPAR_PATHWAY	39	0.604609	1.58858	0.00752079	0.0887962	0.0784778	2801	tags=41%, list=14%, signal=35%	Mmp9/Elane/Itgam/Itgb2/Fn1/Fgb/Serpine1/Mmp12/Hgf/Klk4/Fpr1/Plaur/Mmp13/Mmp3/Itgav/Tgfb1
WP_CHOLESTEROL_SYNTHESIS_DISORDERS	WP_CHOLESTEROL_SYNTHESIS_DISORDERS	17	0.738825	1.65705	0.00762302	0.0889832	0.0786431	4027	tags=76%, list=21%, signal=61%	Idi1/Cyp51/Hmgcs1/Sqle/Msmo1/Fdps/Hmgcr/Fdft1/Mvd/Dhcr7/Ebp/Lss/Pmvk
KEGG_DNA_REPLICATION	KEGG_DNA_REPLICATION	35	0.613946	1.58329	0.00764585	0.0889832	0.0786431	4867	tags=57%, list=25%, signal=43%	Mcm5/Pole/Pole2/Mcm3/Mcm6/Mcm4/Prim2/Prim1/Pola2/Mcm2/Rfc3/Rpa3/LOC100362333/Rfc5/Pola1/Fen1/Rfc2/Rfc4/Lig1/Rnaseh2b
REACTOME_CELLULAR_SENESCENCE	REACTOME_CELLULAR_SENESCENCE	127	0.460884	1.44279	0.00757636	0.0889832	0.0786431	4626	tags=25%, list=24%, signal=19%	Hmga2/Ube2c/Ccna2/Ccna1/Il6/Il1a/Ccne1/Lmnb1/Hist1h2af/Fos/E2f1/Cebpb/Npb/Ezh2/Cdk6/Ccne2/E2f3/Cdkn2c/Hmga1/Rps6ka1/Map4k4/H1f0/Txn1/Mapk7/Anapc15/Mapk11/Ube2s/Cbx8/Cdk2/Ets2/Ets1/Cdkn1a
WP_PATHOGENESIS_OF_SARSCOV2_MEDIATED_BY_NSP9NSP10_COMPLEX	WP_PATHOGENESIS_OF_SARSCOV2_MEDIATED_BY_NSP9NSP10_COMPLEX	18	0.710599	1.61406	0.007685	0.0890148	0.0786711	4419	tags=67%, list=23%, signal=51%	Prg3/Il6/Cd8b/Lbp/Cd2/Mmp25/Crp/Cd4/Lck/Cd247/Cd8a/RT1-Da
PID_RAC1_PATHWAY	PID_RAC1_PATHWAY	54	0.558177	1.57423	0.00819539	0.094479	0.0835002	4947	tags=43%, list=26%, signal=32%	Iqgap3/Racgap1/Cybb/Ncf1/Ncf2/Noxo1/Nox1/Plcb2/Arpc1b/Pak1/Cyba/Arpc4/Bcar1/Noxa1/Arpc3/Cfl1/Actr2/Arpc2/Arpc5/Arhgdia/Map3k11/Abi1/Map3k1
WP_COMPLEMENT_AND_COAGULATION_CASCADES	WP_COMPLEMENT_AND_COAGULATION_CASCADES	52	0.558023	1.56617	0.00834515	0.0957538	0.0846269	3343	tags=48%, list=17%, signal=40%	F12/F5/C3/Fgb/C5ar1/F7/C3ar1/Serpine1/C6/Cr2/Plaur/F10/Cfh/Bdkrb1/F2r/C1qb/Plat/C1qa/C9/Cfi/Vwf/C1s/Cfd/Cd55/C2
WP_ENDOCHONDRAL_OSSIFICATION	WP_ENDOCHONDRAL_OSSIFICATION	61	0.545446	1.55833	0.00842561	0.0957776	0.084648	2953	tags=30%, list=15%, signal=25%	Spp1/Mmp9/Acan/Adamts4/Pth/Chst11/Hmgcs1/Runx2/Mmp13/Mgp/Plat/Nkx3-2/Runx3/Frzb/Tgfb1/Serpinh1/Gli3/Adamts1
WP_ENDOCHONDRAL_OSSIFICATION_WITH_SKELETAL_DYSPLASIAS	WP_ENDOCHONDRAL_OSSIFICATION_WITH_SKELETAL_DYSPLASIAS	61	0.545446	1.55833	0.00842561	0.0957776	0.084648	2953	tags=30%, list=15%, signal=25%	Spp1/Mmp9/Acan/Adamts4/Pth/Chst11/Hmgcs1/Runx2/Mmp13/Mgp/Plat/Nkx3-2/Runx3/Frzb/Tgfb1/Serpinh1/Gli3/Adamts1
PID_TOLL_ENDOGENOUS_PATHWAY	PID_TOLL_ENDOGENOUS_PATHWAY	21	0.689019	1.60498	0.00872301	0.0986992	0.0872301	4063	tags=57%, list=21%, signal=45%	Vcan/S100a8/S100a9/Bgn/Cd14/Tlr1/Tlr2/Tlr6/Ly96/Irak4/Tlr4/Myd88
REACTOME_TRANSCRIPTIONAL_REGULATION_BY_E2F6	REACTOME_TRANSCRIPTIONAL_REGULATION_BY_E2F6	33	0.619423	1.58002	0.00876868	0.0987588	0.0872827	2739	tags=27%, list=14%, signal=23%	Rrm2/Rad51/Brca1/E2f1/Cdc7/Ezh2/Cbx5/Chek1/Apaf1
BIOCARTA_G2_PATHWAY	BIOCARTA_G2_PATHWAY	23	0.684619	1.63278	0.0090013	0.100914	0.0891872	1532	tags=22%, list=8%, signal=20%	Plk1/Ccnb1/Cdk1/Brca1/Cdc25c
REACTOME_DEPOLYMERISATION_OF_THE_NUCLEAR_LAMINA	REACTOME_DEPOLYMERISATION_OF_THE_NUCLEAR_LAMINA	15	0.744194	1.61529	0.00922277	0.102457	0.0905509	854	tags=20%, list=4%, signal=19%	Ccnb1/Cdk1/Lmnb1
REACTOME_GABA_SYNTHESIS_RELEASE_REUPTAKE_AND_DEGRADATION	REACTOME_GABA_SYNTHESIS_RELEASE_REUPTAKE_AND_DEGRADATION	18	-0.693074	-1.61088	0.00921514	0.102457	0.0905509	2503	tags=56%, list=13%, signal=48%	Vamp2/Rab3a/Syt1/Rims1/Cplx1/Gad1/Snap25/Abat/Slc6a1/Slc6a13
REACTOME_RHOA_GTPASE_CYCLE	REACTOME_RHOA_GTPASE_CYCLE	144	0.449634	1.43908	0.00929108	0.102748	0.0908088	4121	tags=21%, list=21%, signal=17%	Depdc1b/Iqgap3/Racgap1/Diaph3/Ect2/Arhgap11a/Anln/Cit/Vav1/Plekhg4/Arhgap19/Arhgap30/Dock2/Arhgap9/Prex1/Arhgap45/Sowahc/Ykt6/Arhgap18/Arhgef19/Arhgap4/Fmnl3/Arhgdib/Arhgap22/Stk10/Lman1/Arhgef2/Gmip/Tagap/Aaas
WP_METABOLIC_PATHWAY_OF_LDL_HDL_AND_TG_INCLUDING_DISEASES	WP_METABOLIC_PATHWAY_OF_LDL_HDL_AND_TG_INCLUDING_DISEASES	16	0.732263	1.61386	0.00935291	0.102966	0.0910013	1012	tags=31%, list=5%, signal=30%	Pcsk9/Apoc2/Lipc/Apoa2/Ldlr
REACTOME_HDR_THROUGH_SINGLE_STRAND_ANNEALING_SSA	REACTOME_HDR_THROUGH_SINGLE_STRAND_ANNEALING_SSA	36	0.613937	1.58741	0.00957772	0.1045	0.0923566	3882	tags=31%, list=20%, signal=24%	Exo1/Bard1/Rmi2/Rad51/Brip1/Brca1/Blm/Rfc3/Topbp1/Rpa3/Rfc5
WP_TGFBETA_RECEPTOR_SIGNALING	WP_TGFBETA_RECEPTOR_SIGNALING	53	0.552266	1.55617	0.00954777	0.1045	0.0923566	3877	tags=32%, list=20%, signal=26%	Spp1/Ifng/Serpine1/Wnt1/Lif/Inhba/Fos/Thbs1/Runx2/Tnf/Runx3/Tgfb1/Foxh1/Eng/Itgb6/Skil/Zeb2
REACTOME_SYNTHESIS_OF_ACTIVE_UBIQUITIN_ROLES_OF_E1_AND_E2_ENZYMES	REACTOME_SYNTHESIS_OF_ACTIVE_UBIQUITIN_ROLES_OF_E1_AND_E2_ENZYMES	30	0.630811	1.58313	0.0099117	0.107543	0.0950463	218	tags=7%, list=1%, signal=7%	Ube2t/Ube2c
REACTOME_RECRUITMENT_OF_MITOTIC_CENTROSOME_PROTEINS_AND_COMPLEXES	REACTOME_RECRUITMENT_OF_MITOTIC_CENTROSOME_PROTEINS_AND_COMPLEXES	74	0.514691	1.51164	0.00994466	0.107543	0.0950463	1974	tags=11%, list=10%, signal=10%	Plk1/Nek2/Cdk1/Plk4/Cep72/Haus4/Tuba1a/Tubb5
REACTOME_TP53_REGULATES_TRANSCRIPTION_OF_GENES_INVOLVED_IN_G2_CELL_CYCLE_ARREST	REACTOME_TP53_REGULATES_TRANSCRIPTION_OF_GENES_INVOLVED_IN_G2_CELL_CYCLE_ARREST	18	0.699371	1.58856	0.0100984	0.108725	0.0960907	2067	tags=28%, list=11%, signal=25%	Ccnb1/Cdk1/Aurka/Cdc25c/Rbl1
BIOCARTA_MONOCYTE_PATHWAY	BIOCARTA_MONOCYTE_PATHWAY	11	0.7854	1.61971	0.010208	0.109423	0.0967076	2500	tags=64%, list=13%, signal=55%	Itgam/Itgb2/Sell/Itga4/Selp/Icam1/Itgal
BIOCARTA_IL10_PATHWAY	BIOCARTA_IL10_PATHWAY	13	0.754828	1.6093	0.0105689	0.11182	0.098826	3167	tags=54%, list=16%, signal=45%	Il10/Il6/Il1a/Hmox1/Il10ra/Tnf/Blvra
REACTOME_NUCLEAR_ENVELOPE_NE_REASSEMBLY	REACTOME_NUCLEAR_ENVELOPE_NE_REASSEMBLY	67	0.523496	1.50393	0.0105553	0.11182	0.098826	5527	tags=34%, list=29%, signal=25%	Ccnb2/Ccnb1/Cdk1/Tubb3/Lmnb1/Tubb2b/Tuba1a/Tubb2a/Tuba1c/Tubb4b/Nup205/Tubb6/Kpnb1/Ndc1/Ran/Tnpo1/Nup155/Vrk1/Rangap1/Vrk2/Sec13/Tuba4a/Nup133
NABA_ECM_REGULATORS	NABA_ECM_REGULATORS	184	0.420945	1.38645	0.0105402	0.11182	0.098826	3387	tags=35%, list=18%, signal=29%	Mmp9/Serpinb10/Tgm6/Serpinb2/Elane/P4ha3/Timp1/Serpinb12/F12/Lox/F7/Adamts4/Adam12/Serpine1/Mmp7/Itih2/Adamts13/Adam30/Loxl1/Adam7/Mmp12/Loxl2/Mmp10/Serpina3n/Plod2/Adamtsl2/Adam2/Mep1a/Cd109/Ctsz/Adam19/Cst7/Cst6/A2m/Adamts14/Adamts8/Adamts6/Mmp19/F10/Mmp13/Mmp17/Serpine2/P3h1/Ctss/Fam20c/Mmp23/Htra3/Adam8/Ctsb/Adam32/Plat/Mmp3/Htra1/Serpinh1/Mmp14/Loxl4/Adamts1/Ctsc/Mmp25/Adamts17/Plod3/Serpinb…
BIOCARTA_PTC1_PATHWAY	BIOCARTA_PTC1_PATHWAY	11	0.783098	1.61496	0.0107152	0.11288	0.0997626	1532	tags=27%, list=8%, signal=25%	Ccnb1/Cdk1/Cdc25c
REACTOME_COMPLEX_I_BIOGENESIS	REACTOME_COMPLEX_I_BIOGENESIS	47	-0.50951	-1.48599	0.0111033	0.116465	0.102932	6275	tags=60%, list=32%, signal=40%	Ndufaf4/Ndufs1/Ndufv2/Ndufa8/Tmem186/Ndufa11/Ndufs3/Ndufs2/Ndufa3/Ndufv1/Ndufb3/Ndufa2/Ndufs8/Ndufa10/Ecsit/Ndufb7/Ndufa5/Ndufa6/Ndufb11/Ndufa9/Ndufb4/Ndufaf3/Ndufaf2/Ndufb10/Ndufab1/Ndufs4/Ndufb8/Ndufs7
WP_BMP2WNT4FOXO1_PATHWAY_IN_PRIMARY_ENDOMETRIAL_STROMAL_CELL_DIFFERENTIATION	WP_BMP2WNT4FOXO1_PATHWAY_IN_PRIMARY_ENDOMETRIAL_STROMAL_CELL_DIFFERENTIATION	12	-0.755988	-1.56577	0.0112007	0.116986	0.103391	1640	tags=25%, list=8%, signal=23%	Dcn/Smad9/Dkk1
REACTOME_EXTENSION_OF_TELOMERES	REACTOME_EXTENSION_OF_TELOMERES	50	0.548421	1.51873	0.0114756	0.119346	0.105477	4697	tags=40%, list=24%, signal=30%	Ccna2/Ccna1/Pif1/Dscc1/Blm/Prim2/Prim1/Pola2/Chtf18/Rfc3/Rpa3/Rfc5/Pola1/Fen1/Tert/Cdk2/Rfc2/Shq1/Rfc4/Lig1
WP_IL10_ANTIINFLAMMATORY_SIGNALING_PATHWAY	WP_IL10_ANTIINFLAMMATORY_SIGNALING_PATHWAY	12	0.762072	1.593	0.0118713	0.122938	0.108652	1838	tags=42%, list=10%, signal=38%	Il10/Il6/Il1a/Hmox1/Il10ra
REACTOME_SENSORY_PROCESSING_OF_SOUND_BY_OUTER_HAIR_CELLS_OF_THE_COCHLEA	REACTOME_SENSORY_PROCESSING_OF_SOUND_BY_OUTER_HAIR_CELLS_OF_THE_COCHLEA	49	-0.523035	-1.53286	0.0121027	0.124282	0.10984	1555	tags=29%, list=8%, signal=26%	Otogl/Kcnq4/Grxcr1/Kcnn2/Ush1g/Whrn/Ush1c/Slc26a5/Atp2b2/Pcdh15/Gsn/Lhfpl5/Tmc2/Otog
REACTOME_NEGATIVE_REGULATION_OF_NMDA_RECEPTOR_MEDIATED_NEURONAL_TRANSMISSION	REACTOME_NEGATIVE_REGULATION_OF_NMDA_RECEPTOR_MEDIATED_NEURONAL_TRANSMISSION	20	-0.664443	-1.57947	0.0120541	0.124282	0.10984	3529	tags=45%, list=18%, signal=37%	Camk4/Grin1/Grin2a/Grin2c/Actn2/Dlg2/Camk2a/Grin2b/Nefl
REACTOME_COLLAGEN_FORMATION	REACTOME_COLLAGEN_FORMATION	87	0.485614	1.45408	0.0122574	0.125343	0.110778	4017	tags=51%, list=21%, signal=40%	Mmp9/Col26a1/P4ha3/Lox/Col9a1/Col11a1/Mmp7/Loxl1/Loxl2/Plod2/Col18a1/Pxdn/Adamts14/Pcolce/Col8a1/Mmp13/Col5a1/P3h1/Ctss/Col4a1/Col4a3/Col6a3/P4hb/Ctsb/Mmp3/Col12a1/Colgalt1/Serpinh1/Col5a2/Col5a3/Loxl4/Col3a1/Col4a2/Plod3/Ctsl/Crtap/Col1a1/Col7a1/Lama3/Col1a2/Cd151/Col16a1/Col6a2/Col20a1
BIOCARTA_AKAP95_PATHWAY	BIOCARTA_AKAP95_PATHWAY	11	0.778608	1.6057	0.0126173	0.128487	0.113556	1448	tags=27%, list=7%, signal=25%	Ccnb1/Cdk1/Ncapd2
REACTOME_TRANSCRIPTION_OF_E2F_TARGETS_UNDER_NEGATIVE_CONTROL_BY_P107_RBL1_AND_P130_RBL2_IN_COMPLEX_WITH_HDAC1	REACTOME_TRANSCRIPTION_OF_E2F_TARGETS_UNDER_NEGATIVE_CONTROL_BY_P107_RBL1_AND_P130_RBL2_IN_COMPLEX_WITH_HDAC1	16	0.723139	1.59376	0.012707	0.128863	0.113889	2067	tags=31%, list=11%, signal=28%	Mybl2/Ccna2/Cdk1/E2f1/Rbl1
PID_FANCONI_PATHWAY	PID_FANCONI_PATHWAY	44	0.58243	1.57591	0.0128929	0.12894	0.113956	4712	tags=43%, list=24%, signal=33%	Ube2t/Brip1/Fanci/Fancd2/Brca1/Blm/Palb2/Chek1/Rfc3/Usp1/Fanca/Topbp1/Rfc5/Hes1/Fancg/Faap24/Rfc2/Rfc4/Brca2
BIOCARTA_NPP1_PATHWAY	BIOCARTA_NPP1_PATHWAY	10	0.778561	1.56339	0.0129256	0.12894	0.113956	3102	tags=40%, list=16%, signal=34%	Spp1/Col4a1/Col4a3/Col4a2
REACTOME_ECM_PROTEOGLYCANS	REACTOME_ECM_PROTEOGLYCANS	73	0.51504	1.50452	0.012889	0.12894	0.113956	4044	tags=47%, list=21%, signal=37%	Tnn/Vcan/Tnr/Fn1/Col9a1/Itga8/Acan/Serpine1/Itgax/Matn3/Bgn/Tnc/Col5a1/Col4a1/Col4a3/Col6a3/Itgav/Fmod/Tgfb1/Col5a2/Col5a3/Col3a1/Col4a2/Ncam1/Hspg2/Sparc/Col1a1/Lama3/Itgb6/Col1a2/Lum/Col6a2/Itga9/Lamb1
REACTOME_TRANSMISSION_ACROSS_CHEMICAL_SYNAPSES	REACTOME_TRANSMISSION_ACROSS_CHEMICAL_SYNAPSES	243	-0.349247	-1.28	0.0128257	0.12894	0.113956	2409	tags=26%, list=12%, signal=23%	Gabrr2/Ppfia2/Bche/Adcy2/Aldh2/Actn2/Chrnb3/Chrna7/Syn3/Rab3a/Adcy9/Prkab2/Lin7b/Prkag3/Cacna2d3/Camkk1/Tspoap1/Grik3/Ncald/Lrtomt/Tuba3a/Cacnb4/Cacna1b/Chrna5/Chrna3/Syt1/Gng7/Arhgef9/Kcnj5/Kcnj12/Cacng3/Gabra3/Chrne/Cacna1a/Maoa/Glra2/Dlg2/Grik2/Camk2a/Cacna1e/Slc6a4/Rims1/Cplx1/Grin3a/Slc1a2/Gria2/Glrb/Kcnj16/Chrna4/Gad1/Slc22a2/Snap25/Gabra4/Chat/Chrna6/Abat/Kcnj3/Slc6a1/Grin2b/Gnat3/Nefl/Slc…
KEGG_FOCAL_ADHESION	KEGG_FOCAL_ADHESION	190	0.414301	1.37208	0.013005	0.129204	0.11419	4326	tags=29%, list=22%, signal=23%	Tnn/Spp1/Rasgrf1/Thbs4/Tnr/Fn1/Itga8/Pik3r5/Col11a1/Parvg/Itga4/Tnc/Vav1/Shc3/Itga10/Hgf/Thbs1/Met/Thbs2/Birc3/Rac2/Col5a1/Actn3/Col4a1/Pik3cg/Vegfc/Col6a3/Itgav/Pak1/Itga1/Col5a2/Col5a3/Col3a1/Col4a2/Vwf/Pik3cd/Rac3/Shc2/Parvb/Bcar1/Col1a1/Lama3/Itga3/Itgb6/Col1a2/Shc1/Col6a2/Itga9/Akt3/Lamb1/Reln/Itga5/Capn2/Cav3/Shc4
REACTOME_TRANSCRIPTIONAL_REGULATION_OF_WHITE_ADIPOCYTE_DIFFERENTIATION	REACTOME_TRANSCRIPTIONAL_REGULATION_OF_WHITE_ADIPOCYTE_DIFFERENTIATION	81	-0.441012	-1.41526	0.0133213	0.13181	0.116494	440	tags=6%, list=2%, signal=6%	Plin1/Lep/Ppargc1a/Pck1/Adipoq
REACTOME_NUCLEAR_RECEPTOR_TRANSCRIPTION_PATHWAY	REACTOME_NUCLEAR_RECEPTOR_TRANSCRIPTION_PATHWAY	50	-0.506898	-1.49172	0.0134244	0.132296	0.116923	2814	tags=32%, list=15%, signal=27%	Nr2f1/Thra/Nr1d2/Nr1i3/Esr1/Esrrg/Thrb/Nr3c2/Nr1i2/Rxrg/Nr1d1/Esr2/Nr4a1/Nr4a2/Nr2e1/Nr4a3
REACTOME_COLLAGEN_DEGRADATION	REACTOME_COLLAGEN_DEGRADATION	61	0.535536	1.53001	0.0135232	0.132734	0.11731	3928	tags=49%, list=20%, signal=39%	Mmp9/Col26a1/Elane/Col9a1/Col11a1/Mmp7/Mmp12/Mmp10/Col18a1/Mmp19/Col8a1/Mmp13/Col5a1/Col4a1/Col4a3/Col6a3/Ctsb/Mmp3/Col12a1/Col5a2/Mmp14/Col5a3/Col3a1/Col4a2/Ctsl/Col1a1/Col7a1/Col1a2/Col16a1/Col6a2
REACTOME_CELL_CELL_COMMUNICATION	REACTOME_CELL_CELL_COMMUNICATION	120	-0.41776	-1.42104	0.0136506	0.133448	0.117941	2335	tags=18%, list=12%, signal=15%	Cldn9/Lims2/Ang2/Actn2/Cldn20/Magi2/Cldn11/Cdh9/Cadm2/Cadm3/Cldn22/Flnc/Cldn16/Cldn24/Kirrel3/Cdh4/Cldn1/Cdh7/Cdh12/Cdh10/Ka11
WP_INTEGRATED_CANCER_PATHWAY	WP_INTEGRATED_CANCER_PATHWAY	41	0.577874	1.53962	0.0137056	0.133452	0.117944	5316	tags=41%, list=27%, signal=30%	Plk1/Cdk1/Bard1/Brca1/E2f1/Blm/Chek1/Bach1/Chek2/Noxa1/Cdk2/Cdkn1a/Casp8/Casp3/Msh6/Smad2/Bax
REACTOME_INTERLEUKIN_6_FAMILY_SIGNALING	REACTOME_INTERLEUKIN_6_FAMILY_SIGNALING	24	0.645005	1.54598	0.0139201	0.135003	0.119315	1343	tags=29%, list=7%, signal=27%	Crlf1/Il6/Osmr/Lif/Socs3/Osm/Il31
REACTOME_DISSOLUTION_OF_FIBRIN_CLOT	REACTOME_DISSOLUTION_OF_FIBRIN_CLOT	12	0.756092	1.5805	0.014058	0.135112	0.119412	2608	tags=50%, list=13%, signal=43%	Serpinb2/Serpine1/Plaur/Serpine2/Anxa2/Plat
WP_GENETIC_CAUSES_OF_PSVDINCPH	WP_GENETIC_CAUSES_OF_PSVDINCPH	35	0.589257	1.51962	0.0140972	0.135112	0.119412	2883	tags=26%, list=15%, signal=22%	Shcbp1/Cybb/Ncf1/Ncf2/Tlr8/Btk/Tlr9/Ncf4/Cyba
REACTOME_ROS_AND_RNS_PRODUCTION_IN_PHAGOCYTES	REACTOME_ROS_AND_RNS_PRODUCTION_IN_PHAGOCYTES	35	0.588237	1.51699	0.0140972	0.135112	0.119412	2284	tags=34%, list=12%, signal=30%	Atp6v0d2/Nos2/Slc11a1/Lpo/Cybb/Ncf1/Atp6v1b1/Hvcn1/Ncf2/Rac2/Atp6v1e2/Ncf4
REACTOME_NEUROTRANSMITTER_RELEASE_CYCLE	REACTOME_NEUROTRANSMITTER_RELEASE_CYCLE	50	-0.505386	-1.48727	0.0143503	0.137	0.12108	2503	tags=36%, list=13%, signal=31%	Vamp2/Ppfia2/Syn3/Rab3a/Lin7b/Tspoap1/Syt1/Maoa/Rims1/Cplx1/Slc1a2/Gad1/Slc22a2/Snap25/Chat/Abat/Slc6a1/Slc6a13
BIOCARTA_EFP_PATHWAY	BIOCARTA_EFP_PATHWAY	15	0.728955	1.58222	0.0145927	0.138773	0.122647	289	tags=20%, list=1%, signal=20%	Ccnb2/Ccnb1/Cdk1
WP_CYTOKINES_AND_INFLAMMATORY_RESPONSE	WP_CYTOKINES_AND_INFLAMMATORY_RESPONSE	25	0.646651	1.56261	0.0149869	0.141421	0.124987	869	tags=36%, list=4%, signal=34%	Cxcl3/Ifng/Il10/Cxcl2/Il6/Il1a/Csf2/Cxcl1/Il4
KEGG_DRUG_METABOLISM_CYTOCHROME_P450	KEGG_DRUG_METABOLISM_CYTOCHROME_P450	40	-0.5362	-1.51284	0.0149748	0.141421	0.124987	2279	tags=42%, list=12%, signal=38%	Cyp3a18/Gstk1/Gstz1/Aox1/Adh1/Maob/RGD1559459/Cyp3a62/Aldh3a1/Maoa/Cyp2d4/Fmo1/Gstm7/Fmo3/Fmo2/Cyp2a3/Cyp2e1
REACTOME_INTERLEUKIN_27_SIGNALING	REACTOME_INTERLEUKIN_27_SIGNALING	11	0.769822	1.58758	0.0151647	0.142548	0.125984	1683	tags=36%, list=9%, signal=33%	Crlf1/Il27/Ebi3/Il27ra
PID_CD8_TCR_DOWNSTREAM_PATHWAY	PID_CD8_TCR_DOWNSTREAM_PATHWAY	50	0.537483	1.48843	0.0153348	0.143595	0.126909	4633	tags=44%, list=24%, signal=34%	Ifng/Cd8b/Faslg/Fos/Ptpn7/Eomes/Il2rg/Junb/Tnfrsf9/Il2rb/Tnf/Egr4/Nras/Ifnar1/Gzmb/Egr1/Cd247/Tnfrsf18/Cd8a/Cd3d/Ifnar2/Prf1
WP_PI3KAKT_SIGNALING_PATHWAY	WP_PI3KAKT_SIGNALING_PATHWAY	298	0.383176	1.29973	0.0155069	0.144652	0.127843	4273	tags=27%, list=22%, signal=22%	Fgf5/Tnn/Spp1/Fgf23/Prlr/Gng13/Bdnf/Csf3r/Thbs4/Tnr/Fn1/Il6/Col9a1/Itga8/Pik3r5/Ccne1/Il4/Osmr/Itga4/Brca1/Tnc/Osm/Fgf6/Faslg/Itga10/Hgf/Epo/Thbs1/Gngt2/Csf1r/Syk/Il2rg/Met/Gnb4/Thbs2/Tlr2/Col4a1/Pik3cg/Jak3/Cdk6/Ccne2/Col4a3/Il2rb/F2r/Vegfc/Ngf/Col6a3/Itgav/Ngfr/Itga1/Col4a2/Vwf/Efna2/Pik3cd/Sgk2/Nras/Col1a1/Lama3/Tlr4/Itga3/Sgk1/Itgb6/Ifnar1/Col1a2/Lpar4/Sgk3/Col6a2/Il6r/Itga9/Akt3/Lamb1/Csf3/P…
BIOCARTA_CELLCYCLE_PATHWAY	BIOCARTA_CELLCYCLE_PATHWAY	21	0.671344	1.56381	0.0157141	0.145474	0.12857	2455	tags=33%, list=13%, signal=29%	Ccnb1/Cdk1/Ccna1/Ccne1/E2f1/Rbl1/Cdk6
WP_AGERAGE_PATHWAY	WP_AGERAGE_PATHWAY	65	0.50775	1.45906	0.0156906	0.145474	0.12857	4319	tags=25%, list=22%, signal=19%	Mmp9/Nos2/Msr1/Ncf1/Mmp7/Msn/Mmp13/Mmp14/Prkcd/Irak4/Inhbb/Ddost/Shc1/Myd88/Nos3/Hif1a
REACTOME_SENSORY_PROCESSING_OF_SOUND	REACTOME_SENSORY_PROCESSING_OF_SOUND	70	-0.460903	-1.44187	0.0157983	0.145702	0.128771	2963	tags=33%, list=15%, signal=28%	Epb41l1/Kcnmb1/Pclo/Bsn/Vamp2/Rab3a/Otogl/Kcnq4/Grxcr1/Kcnn2/Ush1g/Whrn/Ush1c/Slc26a5/Snap25/Atp2b2/Pcdh15/Gsn/Lrrc52/Otof/Lhfpl5/Tmc2/Otog
WP_FOLLICLE_STIMULATING_HORMONE_FSH_SIGNALING_PATHWAY	WP_FOLLICLE_STIMULATING_HORMONE_FSH_SIGNALING_PATHWAY	24	0.641248	1.53698	0.0160016	0.146884	0.129816	2290	tags=17%, list=12%, signal=15%	Cyp19a1/Bdnf/Areg/Cga
KEGG_COMPLEMENT_AND_COAGULATION_CASCADES	KEGG_COMPLEMENT_AND_COAGULATION_CASCADES	60	0.530986	1.5149	0.0160466	0.146884	0.129816	3387	tags=47%, list=18%, signal=39%	C8a/F12/F5/C3/Fgb/C5ar1/F7/C3ar1/Serpine1/C6/Cr2/Plaur/A2m/F10/Cfh/Bdkrb1/F2r/C1qb/Plat/C1qa/C9/Cfi/Vwf/C1s/Cfd/Cd55/C2/F13a1
WP_MIRNA_REGULATION_OF_DNA_DAMAGE_RESPONSE	WP_MIRNA_REGULATION_OF_DNA_DAMAGE_RESPONSE	65	0.506725	1.45611	0.0161771	0.147526	0.130383	2929	tags=22%, list=15%, signal=18%	Ccnb2/Ccnb1/Cdk1/Rad51/Ccne1/Fancd2/Brca1/Cdc25c/E2f1/Cdk6/Ccne2/Chek1/Apaf1/Gadd45b
REACTOME_SIGNALING_BY_ERBB4	REACTOME_SIGNALING_BY_ERBB4	53	0.53443	1.50591	0.0162564	0.147698	0.130535	2693	tags=23%, list=14%, signal=20%	Ereg/Pgr/Gabrq/Gfap/Gabrb1/Gabrg3/Btc/Hbegf/Stmn1/Gabrb2/Gabrb3/Nrg1
REACTOME_ELASTIC_FIBRE_FORMATION	REACTOME_ELASTIC_FIBRE_FORMATION	43	0.576961	1.54971	0.0164078	0.148521	0.131262	3826	tags=47%, list=20%, signal=37%	Ltbp2/Eln/Lox/Fn1/Itga8/Gdf5/Loxl1/Loxl2/Mfap4/Emilin1/Fbln2/Fbn1/Mfap5/Itgav/Tgfb1/Loxl4/Efemp2/Bmp10/Itgb6/Ltbp3
PID_AVB3_INTEGRIN_PATHWAY	PID_AVB3_INTEGRIN_PATHWAY	73	0.50814	1.48436	0.0165026	0.148828	0.131534	3928	tags=30%, list=20%, signal=24%	Spp1/Fn1/Col9a1/Col11a1/Mfge8/Csf1r/Col8a1/Col5a1/Col4a1/Edil3/Col4a3/Col6a3/Col12a1/Itgav/Col5a2/Col3a1/Bcar1/Col1a1/Col7a1/Col1a2/Col16a1/Col6a2
REACTOME_REGULATION_OF_TP53_ACTIVITY_THROUGH_PHOSPHORYLATION	REACTOME_REGULATION_OF_TP53_ACTIVITY_THROUGH_PHOSPHORYLATION	88	0.473049	1.41867	0.0166103	0.149059	0.131738	3635	tags=22%, list=19%, signal=18%	Aurkb/Ccna2/Exo1/Ccna1/Bard1/Tpx2/Rmi2/Brip1/Brca1/Aurka/Blm/Cdk5r1/Nuak1/Chek1/Plk3/Rfc3/Chek2/Topbp1/Rpa3
KEGG_ABC_TRANSPORTERS	KEGG_ABC_TRANSPORTERS	41	-0.516959	-1.45982	0.0166502	0.149059	0.131738	3857	tags=41%, list=20%, signal=33%	Abca2/Abcb6/Abcg2/Abcg4/Abcb9/Abcc6/Abcc9/Abca4/Cftr/Abcb11/Abcb1a/Abcg5/Abca6/Abcc8/Abca13/Abcc12/Abca12
WP_ATM_SIGNALING_IN_DEVELOPMENT_AND_DISEASE	WP_ATM_SIGNALING_IN_DEVELOPMENT_AND_DISEASE	43	0.575651	1.54619	0.0169246	0.150962	0.13342	3540	tags=21%, list=18%, signal=17%	Rasgrf1/Aurkb/Cdk1/Bub1/Cdk5r1/Chek1/Chek2/Dclre1c/Mdc1
WP_HEPATITIS_C_AND_HEPATOCELLULAR_CARCINOMA	WP_HEPATITIS_C_AND_HEPATOCELLULAR_CARCINOMA	47	0.551811	1.50293	0.0173217	0.153385	0.135561	3102	tags=23%, list=16%, signal=20%	Rrm2/Nos2/Birc5/Il6/Brca1/Cxcr1/Faslg/Birc3/Frzb/Tgfb1/Col4a2
REACTOME_ERYTHROCYTES_TAKE_UP_CARBON_DIOXIDE_AND_RELEASE_OXYGEN	REACTOME_ERYTHROCYTES_TAKE_UP_CARBON_DIOXIDE_AND_RELEASE_OXYGEN	10	-0.770973	-1.5453	0.0172643	0.153385	0.135561	2838	tags=70%, list=15%, signal=60%	Aqp1/Car2/Car1/Cyb5r2/Slc4a1/Hba-a1/Rhag
WP_SULFATION_BIOTRANSFORMATION_REACTION	WP_SULFATION_BIOTRANSFORMATION_REACTION	11	-0.743123	-1.50111	0.0182054	0.160628	0.141963	1478	tags=36%, list=8%, signal=34%	Sult1b1/Sult1a1/Sult6b1/Sult4a1
REACTOME_ANCHORING_OF_THE_BASAL_BODY_TO_THE_PLASMA_MEMBRANE	REACTOME_ANCHORING_OF_THE_BASAL_BODY_TO_THE_PLASMA_MEMBRANE	90	0.472123	1.42234	0.0183309	0.161154	0.142427	1974	tags=10%, list=10%, signal=9%	Plk1/Nek2/Cdk1/Kif24/Plk4/Cep72/Haus4/Tuba1a/Tubb5
PID_BCR_5PATHWAY	PID_BCR_5PATHWAY	63	0.515357	1.47681	0.0184565	0.161676	0.142889	5745	tags=44%, list=30%, signal=31%	Fcgr2b/Ptprc/Bcl2a1/Cd79a/Btk/Fos/Pou2f2/Cd79b/Syk/Cd22/Lyn/Pag1/Ptpn6/Dapp1/Card11/Traf6/Shc1/Plcg2/Map4k1/Dok1/Ets1/Blnk/Map3k1/Malt1/Ikbkg/Csk/Rasa1/Bcl10
PID_INTEGRIN2_PATHWAY	PID_INTEGRIN2_PATHWAY	25	0.638275	1.54237	0.0188964	0.164939	0.145773	2608	tags=48%, list=13%, signal=42%	Itgam/Itgb2/C3/Fgb/Itgax/Fcgr2b/Plaur/F10/Icam1/Itgal/Thy1/Plat
WP_INTEGRINMEDIATED_CELL_ADHESION	WP_INTEGRINMEDIATED_CELL_ADHESION	99	0.461071	1.40594	0.0190389	0.165591	0.146349	4322	tags=29%, list=22%, signal=23%	Itgam/Itgb2/Itga8/Capn3/Itgax/Itga4/Capn6/Shc3/Itga10/Rac2/Itgae/Itgal/Mypn/Itgav/Pak1/Itga1/Rac3/Bcar1/Mapk4/Itga3/Itgb6/Shc1/Mapk7/Itga9/Akt3/Capn11/Itga5/Capn2/Cav3
WP_ACQUIRED_PARTIAL_LIPODYSTROPHY_BARRAQUERSIMONS_SYNDROME	WP_ACQUIRED_PARTIAL_LIPODYSTROPHY_BARRAQUERSIMONS_SYNDROME	10	0.763014	1.53217	0.0191905	0.166318	0.146991	3451	tags=50%, list=18%, signal=41%	C3/Lmnb1/Cfd/C2/Lmnb2
PID_CXCR4_PATHWAY	PID_CXCR4_PATHWAY	99	0.459944	1.40251	0.0192642	0.166366	0.147034	5892	tags=46%, list=30%, signal=32%	Mmp9/Cxcr4/Itga8/Pik3r5/Fgr/Itga4/Ptprc/Vav1/Hck/Itga10/Pik3cg/Lyn/Plcb2/Pag1/Ptpn6/Itgav/Pak1/Itga1/Pik3cd/Cd4/Bcar1/Itga3/Lck/Cd247/Cfl1/Itga9/Itga5/RT1-Da/Arrb2/Ralb/Cd3d/Itgb1/Yes1/Itga6/Itga2/Pik3r6/Rhoc/Rhoa/Pik3r3/Pik3cb/Csk/Limk1/Stat2/Gna13/Cd3g/Bad
REACTOME_ENDOGENOUS_STEROLS	REACTOME_ENDOGENOUS_STEROLS	24	0.633131	1.51752	0.0193839	0.166811	0.147427	3090	tags=29%, list=16%, signal=25%	Cyp19a1/Cyp11b2/Cyp8b1/Cyp7a1/Cyp51/Cyp7b1/Fdxr
WP_AMINO_ACID_METABOLISM	WP_AMINO_ACID_METABOLISM	82	-0.437607	-1.40633	0.0196259	0.168301	0.148744	1949	tags=13%, list=10%, signal=12%	Adh1/Acss1/Maoa/Cps1/Tph1/Dbh/Hnmt/Pck1/Bhmt/Tdo2/Th
WP_MYD88_DISTINCT_INPUTOUTPUT_PATHWAY	WP_MYD88_DISTINCT_INPUTOUTPUT_PATHWAY	18	0.667613	1.51642	0.019786	0.16908	0.149433	4063	tags=67%, list=21%, signal=53%	Il1a/Tlr8/Tlr7/Tlr5/Tlr1/Tlr9/Tlr2/Tifa/Tlr6/Traf6/Tlr4/Myd88
WP_CONTROL_OF_IMMUNE_TOLERANCE_BY_VASOACTIVE_INTESTINAL_PEPTIDE	WP_CONTROL_OF_IMMUNE_TOLERANCE_BY_VASOACTIVE_INTESTINAL_PEPTIDE	13	0.731266	1.55906	0.0201996	0.170571	0.15075	1529	tags=46%, list=8%, signal=43%	Ifng/Vip/Il10/Il4/Ctla4/Cd80
PID_CDC42_PATHWAY	PID_CDC42_PATHWAY	67	0.503935	1.44773	0.0202338	0.170571	0.15075	4960	tags=31%, list=26%, signal=23%	Rasgrf1/Iqgap3/Diaph3/Hes5/F2rl2/Arpc1b/Pak1/Arpc4/Bcar1/Arpc3/Arhgef6/Cfl1/Actr2/Arpc2/Arpc5/Arhgdia/Cbl/Map3k11/Pld1/Map3k1/Yes1
REACTOME_TELOMERE_MAINTENANCE	REACTOME_TELOMERE_MAINTENANCE	65	0.499671	1.43585	0.0200693	0.170571	0.15075	4697	tags=32%, list=24%, signal=25%	Ccna2/Ccna1/Pif1/Dscc1/Hist1h2af/Blm/Prim2/Prim1/Pola2/Chtf18/Rfc3/Rpa3/Rfc5/Pola1/Fen1/Tert/Cdk2/Rfc2/Shq1/Rfc4/Lig1
WP_ALLOGRAFT_REJECTION	WP_ALLOGRAFT_REJECTION	77	0.483146	1.42923	0.0202396	0.170571	0.15075	2801	tags=34%, list=14%, signal=29%	Ifng/Il10/C8a/Il17a/C3/Il1a/Il4/Ctla4/C6/Cxcl11/Cd40/Faslg/Cd80/Gdnf/Vim/Il1b/RT1-DMb/Tuba1a/Col5a1/C1qb/Tnf/Mill1/C1qa/RT1-DMa/C9/Tgfb1
KEGG_OLFACTORY_TRANSDUCTION	KEGG_OLFACTORY_TRANSDUCTION	58	0.520241	1.48316	0.020456	0.171802	0.151838	3497	tags=45%, list=18%, signal=37%	Olr1462/Olr1750/Olr334/Olr384/Guca1a/Olr1589/Olr332/Olr379/Clca2/Olr1743/Olr1736/Olr813/Olr63/Olr812/Pdc/Olr59/Cnga4/Clca1/Olr1637/Camk2b/LOC684208/Olr1275/Olr202/Olr319/Olr1596/Olr931
WP_FAMILIAL_HYPERLIPIDEMIA_TYPE_1	WP_FAMILIAL_HYPERLIPIDEMIA_TYPE_1	16	0.7022	1.54761	0.0206132	0.172529	0.152481	1012	tags=31%, list=5%, signal=30%	Apoc2/Lipc/Apoa2/Angptl4/Ldlr
WP_MONOAMINE_TRANSPORT	WP_MONOAMINE_TRANSPORT	31	-0.561442	-1.50242	0.0208076	0.173562	0.153394	1207	tags=23%, list=6%, signal=21%	Slc6a4/Agt/Dbh/Tph2/Slc6a1/Tdo2/Th
WP_OVERVIEW_OF_NANOPARTICLE_EFFECTS	WP_OVERVIEW_OF_NANOPARTICLE_EFFECTS	17	0.701746	1.57389	0.0212437	0.176598	0.156076	4010	tags=59%, list=21%, signal=47%	Fn1/Il6/Hmox1/Col4a1/Cdh3/Tnf/Crp/Pik3cd/Lama3/Akt3
WP_IL6_SIGNALING_PATHWAY	WP_IL6_SIGNALING_PATHWAY	43	0.567455	1.52418	0.0213171	0.176607	0.156085	3975	tags=28%, list=21%, signal=22%	Vip/Timp1/Il6/Socs3/Vav1/Hck/Junb/Crp/Prkcd/Prdm1/Shc1/Il6r
BIOCARTA_LEPTIN_PATHWAY	BIOCARTA_LEPTIN_PATHWAY	11	-0.737503	-1.48975	0.0214499	0.177106	0.156526	3943	tags=55%, list=20%, signal=43%	Prkag2/Prkaa2/Prkab2/Prkag3/Lepr/Lep
WP_DNA_DAMAGE_RESPONSE	WP_DNA_DAMAGE_RESPONSE	63	0.510127	1.46182	0.0218788	0.178836	0.158054	2929	tags=22%, list=15%, signal=19%	Ccnb2/Ccnb1/Cdk1/Rad51/Ccne1/Fancd2/Brca1/Cdc25c/E2f1/Cdk6/Ccne2/Chek1/Apaf1/Gadd45b
REACTOME_GPCR_LIGAND_BINDING	REACTOME_GPCR_LIGAND_BINDING	375	0.36475	1.25893	0.0217757	0.178836	0.158054	2526	tags=26%, list=13%, signal=23%	Sctr/Cxcl3/Ccl9/Prok2/Cxcl6/Gip/Vip/Gng13/Ccr3/Cxcl2/Ccr9/Htr2b/Mc1r/Brs3/Drd4/Ghrh/Npsr1/Cxcr4/C3/Mtnr1a/Qrfpr/Avp/Ccl3/Wnt3/Ccl12/Tac3/Ccl7/C5ar1/Prokr2/Agtr2/Ucn2/C3ar1/Ccr5/Trhr/Cxcl1/Grpr/Wnt1/Ccl4/Pth2r/Grm2/Xcl1/Cnr2/Cck/Cxcr1/Pth/Ucn/Ccr1l1/Rxfp1/Ptgir/Ccl1/Cxcl11/Cckar/Pdyn/Tas2r108/Drd1/Gpr55/Adgre1/Adora1/Gpbar1/Drd5/Galr3/Gcg/Gnrhr/Grm5/Tas2r135/Cx3cr1/Trh/Gpr68/Wnt9b/Fpr1/Ccr4/Ptafr/…
KEGG_TIGHT_JUNCTION	KEGG_TIGHT_JUNCTION	124	-0.396927	-1.35487	0.0218175	0.178836	0.158054	2963	tags=18%, list=15%, signal=15%	Epb41l1/Myh7b/Myl9/Jam3/Jam2/Myh11/Myh2/Cldn9/Actn2/Cldn20/Magi2/Cldn11/Cldn22/Myh4/Myl7/Cldn16/Cldn24/Myh7/Myh8/Cldn1/Myh6/Rab3b
REACTOME_ESTABLISHMENT_OF_SISTER_CHROMATID_COHESION	REACTOME_ESTABLISHMENT_OF_SISTER_CHROMATID_COHESION	11	0.757639	1.56246	0.022046	0.179005	0.158204	542	tags=18%, list=3%, signal=18%	Esco2/Cdca5
PID_FRA_PATHWAY	PID_FRA_PATHWAY	34	0.580201	1.48664	0.0220162	0.179005	0.158204	2427	tags=32%, list=13%, signal=28%	Mmp9/Ccna2/Il6/Ccl12/Hmox1/Lif/Plaur/Gja1/Junb/Mgp/Ivl
WP_INFLAMMATORY_RESPONSE_PATHWAY	WP_INFLAMMATORY_RESPONSE_PATHWAY	30	0.603592	1.51482	0.022296	0.180435	0.159468	3748	tags=50%, list=19%, signal=40%	Il5ra/Ifng/Fn1/Il4/Cd40/Cd80/Tnfrsf1b/Thbs1/Il2rg/Il2rb/Tnfrsf1a/Col3a1/Col1a1/Lck/Col1a2
WP_FAMILIAL_HYPERLIPIDEMIA_TYPE_2	WP_FAMILIAL_HYPERLIPIDEMIA_TYPE_2	15	0.710821	1.54286	0.0227435	0.183449	0.162132	2087	tags=33%, list=11%, signal=30%	Pcsk9/Lipc/Apoa2/Ldlr/Ephx2
REACTOME_TRAFFICKING_AND_PROCESSING_OF_ENDOSOMAL_TLR	REACTOME_TRAFFICKING_AND_PROCESSING_OF_ENDOSOMAL_TLR	12	0.736238	1.539	0.022828	0.183525	0.162199	4657	tags=92%, list=24%, signal=70%	Tlr8/Tlr7/Lgmn/Tlr9/Unc93b1/Ctss/Ctsb/Ctsl/Ctsk/Cnpy3/Hsp90b1
REACTOME_TNFS_BIND_THEIR_PHYSIOLOGICAL_RECEPTORS	REACTOME_TNFS_BIND_THEIR_PHYSIOLOGICAL_RECEPTORS	28	0.608787	1.50814	0.0230064	0.18375	0.162398	4118	tags=54%, list=21%, signal=42%	Tnfsf8/Tnfsf18/Tnfrsf13b/Tnfrsf8/Faslg/Tnfrsf1b/Eda2r/Tnfrsf9/Tnfsf9/Tnfrsf1a/Edaradd/Tnfrsf14/Tnfsf11/Tnfsf13/Tnfrsf18
REACTOME_PEROXISOMAL_LIPID_METABOLISM	REACTOME_PEROXISOMAL_LIPID_METABOLISM	28	-0.554941	-1.44325	0.0229767	0.18375	0.162398	3386	tags=29%, list=18%, signal=24%	Pecr/Acbd4/Aldh3a2/Phyh/Acot4/Acot6/Slc27a2/Hao2
WP_ATM_SIGNALING_PATHWAY	WP_ATM_SIGNALING_PATHWAY	38	0.568882	1.48853	0.0236426	0.188217	0.166345	4626	tags=39%, list=24%, signal=30%	Ccnb1/Cdk1/Rad51/Ccne1/Fancd2/Brca1/Cdc25c/Chek1/Chek2/Mdc1/Tp73/Bid/Ripk1/Cdk2/Cdkn1a
BIOCARTA_NKCELLS_PATHWAY	BIOCARTA_NKCELLS_PATHWAY	17	0.698115	1.56574	0.0238187	0.189003	0.16704	2662	tags=41%, list=14%, signal=36%	Vav1/Syk/Il18/Klrd1/Klrc2/Ptpn6/Pak1
WP_NEURAL_CREST_CELL_MIGRATION_DURING_DEVELOPMENT	WP_NEURAL_CREST_CELL_MIGRATION_DURING_DEVELOPMENT	38	0.567603	1.48519	0.0244177	0.191887	0.169589	3243	tags=26%, list=17%, signal=22%	Mmp9/Bdnf/Pik3r5/Fos/F2rl2/Pik3cg/Pak1/Ngfr/Ephb1/Pik3cd
KEGG_T_CELL_RECEPTOR_SIGNALING_PATHWAY	KEGG_T_CELL_RECEPTOR_SIGNALING_PATHWAY	105	0.464132	1.42653	0.0243867	0.191887	0.169589	4191	tags=27%, list=22%, signal=21%	Ifng/Il10/Csf2/Cd8b/Pik3r5/Il4/Ctla4/Ptprc/Vav1/Icos/Fos/Pik3cg/Chp2/Rasgrp1/Nfkbie/Tnf/Ptpn6/Lcp2/Pak1/Pik3cd/Card11/Cd4/Nras/Lck/Cd247/Akt3/Mapk11/Cd8a
REACTOME_FCGAMMA_RECEPTOR_FCGR_DEPENDENT_PHAGOCYTOSIS	REACTOME_FCGAMMA_RECEPTOR_FCGR_DEPENDENT_PHAGOCYTOSIS	86	0.475197	1.42151	0.0242869	0.191887	0.169589	5608	tags=43%, list=29%, signal=31%	Fgr/Fcgr1a/Fcgr2b/Vav1/Hck/Nckap1l/Btk/Was/Syk/Myo5a/Lyn/Arpc1b/Pld3/Pak1/Pld4/Arpc4/Prkcd/Fcgr3a/Plpp4/Arpc3/Myo10/Cd247/Cfl1/Actr2/Plpp5/Plcg2/Arpc2/Arpc5/Cyfip1/Pld1/Abi1/Yes1/Itpr2/Wipf1/Pik3cb/Actr3/Limk1
REACTOME_LDL_CLEARANCE	REACTOME_LDL_CLEARANCE	18	0.659082	1.49704	0.0251473	0.196987	0.174096	3688	tags=33%, list=19%, signal=27%	Pcsk9/Ldlr/Soat1/Lipa/Apob/Ap2s1
WP_ENERGY_METABOLISM	WP_ENERGY_METABOLISM	46	-0.482815	-1.39606	0.0252986	0.197539	0.174585	6488	tags=52%, list=34%, signal=35%	Mef2a/Prkag1/Rxra/Gabpa/Tfb2m/Foxo3/Tfam/Mybbp1a/Sirt3/Prmt1/Ncoa1/Sirt1/Mapk14/Mef2b/Mef2d/Ppargc1b/Prkag2/Ppp3cb/Camk4/Prkaa2/Prkab2/Prkag3/Ucp3/Ppargc1a
REACTOME_ANTI_INFLAMMATORY_RESPONSE_FAVOURING_LEISHMANIA_PARASITE_INFECTION	REACTOME_ANTI_INFLAMMATORY_RESPONSE_FAVOURING_LEISHMANIA_PARASITE_INFECTION	149	0.418234	1.34476	0.025669	0.199793	0.176577	2290	tags=24%, list=12%, signal=21%	Sctr/Gip/Vip/Gng13/Gpr84/Il10/Mc1r/Ghrh/Npsr1/Avp/Il6/Fgr/Fcgr1a/Pth2r/Adcy8/Fcgr2b/Pth/Rxfp1/Ptgir/Hck/Drd1/Dpep2/Gpbar1/Drd5/Gcg/Iapp/Gngt2/Syk/Adcy7/Calcb/Gnb4/Gpr27/Gpr176/Sct/Lyn/Cga
