# Supplementary material for: Transcriptomics Reveals Molecular Features of the Bilateral Pelvic Nerve Injury Rat Model of Detrusor Underactivity
Source: Biomolecules. 2023 Aug 18;13(8):1260. doi: 10.3390/biom13081260 (PMC10452637; doi:10.3390/biom13081260)
Supplement: Supplementary file 1 [file biomolecules-13-01260-s001.zip › Table S9 GSEA of 3 days post-BPNI vs. 28 days post-BPNI.xlsx]

## Sheet: Sheet1
Table S9 GSEA of 3 days post-BPNI vs. 28 days post-BPNI
ID	Description	setSize	enrichmentScore	NES	pvalue	p.adjust	qvalue	rank	leading_edge	core_enrichment
REACTOME_RESOLUTION_OF_SISTER_CHROMATID_COHESION	REACTOME_RESOLUTION_OF_SISTER_CHROMATID_COHESION	116	-0.751875	-2.30313	1e-10	2.22182e-08	2.04211e-08	2619	tags=45%, list=13%, signal=39%	Tubb1/Spdl1/Tuba1c/Tubb2a/Ska2/Tubb4a/Zwilch/Tuba1a/Cenpq/Dsn1/Tubb2b/Cenpo/Kif18a/Mad2l1/Pmf1/Tubb6/Cenpk/Nsl1/Cenpn/Dync1i1/Tubb3/Cdca8/Kntc1/Ndc80/Cdk1/Cdc20/Cdca5/Cenpu/Cenpi/Bub1/Tuba8/Knl1/Cenpm/Nuf2/Sgo1/Ccnb1/Cenph/Ercc6l/Ska1/Cenpe/Plk1/Spc25/Spc24/Aurkb/Sgo2/Cenpt/Cenpf/Kif2c/Bub1b/Birc5/Ccnb2/Cenpa
REACTOME_MITOTIC_PROMETAPHASE	REACTOME_MITOTIC_PROMETAPHASE	187	-0.695461	-2.25926	1e-10	2.22182e-08	2.04211e-08	2619	tags=33%, list=13%, signal=29%	Tubb1/Spdl1/Tuba1c/Tubb2a/Ska2/Tubb4a/Smc2/Cep72/Zwilch/Haus4/Tuba1a/Cenpq/Dsn1/Tubb2b/Cenpo/Kif18a/Tubb5/Mad2l1/Pmf1/Tubb6/Cenpk/Ncapd2/Nsl1/Cenpn/Dync1i1/Tubb3/Cdca8/Kntc1/Ndc80/Cdk1/Nek2/Cdc20/Cdca5/Plk4/Cenpu/Cenpi/Bub1/Tuba8/Knl1/Cenpm/Nuf2/Sgo1/Ccnb1/Cenph/Ercc6l/Ska1/Cenpe/Ncapg/Plk1/Ncaph/Spc25/Spc24/Aurkb/Sgo2/Cenpt/Cenpf/Kif2c/Bub1b/Birc5/Ccnb2/Cenpa
REACTOME_SEPARATION_OF_SISTER_CHROMATIDS	REACTOME_SEPARATION_OF_SISTER_CHROMATIDS	181	-0.693958	-2.24613	1e-10	2.22182e-08	2.04211e-08	2619	tags=29%, list=13%, signal=26%	Tubb1/Spdl1/Tuba1c/Tubb2a/Ska2/Tubb4a/Zwilch/Tuba1a/Cenpq/Dsn1/Tubb2b/Cenpo/Kif18a/Mad2l1/Pmf1/Tubb6/Cenpk/Nsl1/Cenpn/Dync1i1/Tubb3/Cdca8/Kntc1/Npb/Ndc80/Cdc20/Cdca5/Cenpu/Cenpi/Bub1/Tuba8/Ube2c/Knl1/Cenpm/Nuf2/Sgo1/Cenph/Ercc6l/Ska1/Cenpe/Plk1/Spc25/Pttg1/Spc24/Aurkb/Sgo2/Espl1/Cenpt/Cenpf/Kif2c/Bub1b/Birc5/Cenpa
REACTOME_CELL_CYCLE_CHECKPOINTS	REACTOME_CELL_CYCLE_CHECKPOINTS	248	-0.66985	-2.23603	1e-10	2.22182e-08	2.04211e-08	2355	tags=26%, list=12%, signal=23%	Mcm2/Cdc6/Cdc25c/Blm/Zwilch/Chek1/Cenpq/Dsn1/Gtse1/Cenpo/Mcm4/Kif18a/Mad2l1/Pmf1/Orc1/Ccne1/Mcm6/Cenpk/Nsl1/Cenpn/Dync1i1/Mcm3/Brip1/Rmi2/Clspn/Brca1/Cdca8/Cdc45/Kntc1/Mcm5/Dbf4/Npb/Ndc80/Bard1/Cdk1/Cdc20/Cenpu/Mcm10/Cenpi/Bub1/Ube2c/Knl1/Cenpm/Nuf2/Sgo1/Ccnb1/Cenph/Ercc6l/Ska1/Cenpe/Plk1/Spc25/Ccna2/Ccna1/Spc24/Aurkb/Sgo2/Cenpt/Cenpf/Kif2c/Exo1/Bub1b/Birc5/Ccnb2/Cenpa
REACTOME_MITOTIC_SPINDLE_CHECKPOINT	REACTOME_MITOTIC_SPINDLE_CHECKPOINT	109	-0.73339	-2.22229	1e-10	2.22182e-08	2.04211e-08	2235	tags=38%, list=11%, signal=33%	Spdl1/Ska2/Zwilch/Cenpq/Dsn1/Cenpo/Kif18a/Mad2l1/Pmf1/Cenpk/Nsl1/Cenpn/Dync1i1/Cdca8/Kntc1/Npb/Ndc80/Cdc20/Cenpu/Cenpi/Bub1/Ube2c/Knl1/Cenpm/Nuf2/Sgo1/Cenph/Ercc6l/Ska1/Cenpe/Plk1/Spc25/Spc24/Aurkb/Sgo2/Cenpt/Cenpf/Kif2c/Bub1b/Birc5/Cenpa
REACTOME_MITOTIC_METAPHASE_AND_ANAPHASE	REACTOME_MITOTIC_METAPHASE_AND_ANAPHASE	225	-0.667571	-2.20251	1e-10	2.22182e-08	2.04211e-08	2619	tags=26%, list=13%, signal=23%	Tubb1/Spdl1/Tuba1c/Tubb2a/Ska2/Tubb4a/Zwilch/Tuba1a/Cenpq/Dsn1/Tubb2b/Cenpo/Kif18a/Fbxo5/Mad2l1/Pmf1/Tubb6/Cenpk/Nsl1/Cenpn/Dync1i1/Tubb3/Cdca8/Lmnb1/Kntc1/Npb/Ndc80/Cdk1/Cdc20/Cdca5/Cenpu/Cenpi/Bub1/Tuba8/Ube2c/Knl1/Cenpm/Nuf2/Sgo1/Ccnb1/Cenph/Ercc6l/Ska1/Cenpe/Plk1/Spc25/Pttg1/Spc24/Aurkb/Sgo2/Espl1/Cenpt/Cenpf/Kif2c/Bub1b/Birc5/Ccnb2/Cenpa
REACTOME_RHO_GTPASES_ACTIVATE_FORMINS	REACTOME_RHO_GTPASES_ACTIVATE_FORMINS	128	-0.710962	-2.20087	1e-10	2.22182e-08	2.04211e-08	2619	tags=40%, list=13%, signal=35%	Tubb1/Spdl1/Tuba1c/Tubb2a/Ska2/Rhoc/Tubb4a/Fmnl1/Diaph3/Zwilch/Tuba1a/Cenpq/Dsn1/Tubb2b/Cenpo/Kif18a/Mad2l1/Pmf1/Tubb6/Cenpk/Nsl1/Cenpn/Dync1i1/Tubb3/Cdca8/Kntc1/Ndc80/Cdc20/Cenpu/Cenpi/Bub1/Tuba8/Knl1/Cenpm/Nuf2/Sgo1/Cenph/Ercc6l/Ska1/Cenpe/Plk1/Spc25/Spc24/Aurkb/Sgo2/Cenpt/Cenpf/Kif2c/Bub1b/Birc5/Cenpa
REACTOME_M_PHASE	REACTOME_M_PHASE	340	-0.613179	-2.10721	1e-10	2.22182e-08	2.04211e-08	2619	tags=21%, list=13%, signal=19%	Tubb1/Spdl1/Tuba1c/Tubb2a/Ska2/Tubb4a/Smc2/Hist1h2af/Cep72/Zwilch/Haus4/Tuba1a/Cenpq/Dsn1/Tubb2b/Cenpo/Kif18a/Fbxo5/Tubb5/Kif23/Mad2l1/Pmf1/Ncapg2/Tubb6/Cenpk/Ncapd2/Nsl1/Cenpn/Dync1i1/Tubb3/Cdca8/Lmnb1/Kif20a/Kntc1/Npb/Ndc80/Cdk1/Nek2/Mastl/Cdc20/Cdca5/Plk4/Cenpu/Cenpi/Bub1/Tuba8/Ube2c/Knl1/Cenpm/Nuf2/Sgo1/Ccnb1/Cenph/Ercc6l/Ska1/Cenpe/Ncapg/Plk1/Ncaph/Spc25/Pttg1/Spc24/Aurkb/Sgo2/Espl1/Cenpt/Ce…
REACTOME_CELL_CYCLE_MITOTIC	REACTOME_CELL_CYCLE_MITOTIC	480	-0.589338	-2.08602	1e-10	2.22182e-08	2.04211e-08	3765	tags=30%, list=19%, signal=25%	Cdc7/Haus8/Nek6/Prim1/Cdk6/Gins3/Rfc2/Pola2/Cdc25b/Rps27a/Rcc1/Pold1/Rpa3/Pkmyt1/Orc6/Haus3/Ran/Ccne2/Rfc3/Cenpl/Smc4/Ppp2r3b/Cks1b/Itgb3bp/Haus7/Pcna/Mcph1/Rfc4/Incenp/RGD1563307/Tyms/Gins4/Tubb1/E2f1/Spdl1/Tuba1c/Tubb2a/Ska2/Fen1/Tubb4a/Bora/Mcm2/Cdc6/Smc2/Cdc25c/Hist1h2af/Cep72/Gins2/Pola1/Zwilch/Cdkn2c/Haus4/Tuba1a/Lyn/Cenpq/Dhfr/Prim2/Rbl1/Dsn1/Gtse1/Tubb2b/Cenpo/Mcm4/Kif18a/Fbxo5/Tubb5/Kif2…
REACTOME_RHO_GTPASE_EFFECTORS	REACTOME_RHO_GTPASE_EFFECTORS	249	-0.581052	-1.94057	1e-10	2.22182e-08	2.04211e-08	2639	tags=28%, list=14%, signal=24%	Arpc1b/Tubb1/Spdl1/Tuba1c/Tubb2a/Ska2/Rhoc/Tubb4a/Ar/Cdc25c/Fmnl1/Hist1h2af/Diaph3/Zwilch/Tuba1a/Cenpq/Dsn1/Iqgap2/Was/Tubb2b/Cenpo/Kif18a/Mad2l1/Pmf1/Btk/S100a9/Ncf4/Tubb6/Cenpk/Nsl1/Cenpn/Dync1i1/Nckap1l/Tubb3/Cdca8/S100a8/Prc1/Kntc1/Ndc80/Iqgap3/Ncf2/Ncf1/Cdc20/Cit/Cenpu/Cenpi/Bub1/Tuba8/Knl1/Cenpm/Nuf2/Sgo1/Cenph/Ercc6l/Ska1/Cenpe/Plk1/Spc25/Spc24/Aurkb/Sgo2/Kif14/Cenpt/Cenpf/Kif2c/Cybb/Bub1b…
REACTOME_NEUTROPHIL_DEGRANULATION	REACTOME_NEUTROPHIL_DEGRANULATION	433	-0.540548	-1.8904	1e-10	2.22182e-08	2.04211e-08	3874	tags=32%, list=20%, signal=26%	Cpne1/Cystm1/Pnp/Impdh1/Degs1/Hpse/Txndc5/Actr2/Cracr2a/Grn/Padi2/Krt1/Cyba/Nras/Rab44/Rab37/Gusb/Rhog/Abca13/Arpc5/Apaf1/Igf2r/Surf4/Ptprj/Cnn2/Lta4h/Gm2a/Dynlt1/Arsb/Aldoc/Stk10/Prdx4/Mmp8/Trpm2/Lcn2/Arg1/Aprt/Nme2/Anxa2/Ptpn6/Plau/Aldh3b1/Arhgap45/Sirpa/Prcp/Alox5/Plaur/Pycard/Ctsc/Itgal/Ckap4/Kcnab2/Cxcl3/Ctsb/Fgl2/Cfd/Ceacam1/Fcnb/Arhgap9/Cotl1/Dsn1/Iqgap2/Ptafr/Rab9b/Dock2/Fpr2/Cxcr2/Plac8/…
REACTOME_CHROMOSOME_MAINTENANCE	REACTOME_CHROMOSOME_MAINTENANCE	89	-0.69121	-2.04793	1.26269e-08	2.57169e-06	2.36367e-06	3969	tags=44%, list=20%, signal=35%	Nhp2/Lig1/Prim1/Rfc2/Pola2/Pold1/Rpa3/Rfc3/Cenpl/Itgb3bp/Pcna/Npm1/Rfc4/Mis18bp1/Fen1/Blm/Hist1h2af/Pola1/Hjurp/Chtf18/Cenpq/Prim2/Cenpo/Cenpk/Cenpn/Dscc1/Pif1/Cenpu/Cenpi/Knl1/Mis18a/Cenpm/Cenpw/Cenph/Oip5/Ccna2/Ccna1/Cenpt/Cenpa
PID_PLK1_PATHWAY	PID_PLK1_PATHWAY	46	-0.772066	-2.07133	5.13952e-08	9.66229e-06	8.88075e-06	2369	tags=46%, list=12%, signal=40%	Bora/Cdc25c/Fbxo5/Aurka/Clspn/Prc1/Kif20a/Ndc80/Cdk1/Cdc20/Cenpu/Bub1/Ect2/Sgo1/Ccnb1/Tpx2/Ercc6l/Cenpe/Plk1/Spc24/Bub1b
WP_RETINOBLASTOMA_GENE_IN_CANCER	WP_RETINOBLASTOMA_GENE_IN_CANCER	84	-0.675154	-1.99543	9.37573e-08	1.63673e-05	1.50435e-05	4188	tags=55%, list=22%, signal=43%	Cdk4/Dck/Myc/Ccdc6/Mcm7/Skp2/Dnmt1/Cdc7/Prim1/Cdk6/Cdc25b/Rpa3/Ccne2/Rfc3/Pcna/Rfc4/Stmn1/Rrm1/Tyms/E2f1/Smc2/Pola1/Chek1/Dhfr/Mcm4/Orc1/Anln/Ccne1/Mcm6/Mcm3/Pole2/Pole/Cdc45/Hmgb2/Cdt1/Rbp1/Bard1/Cdk1/Rrm2/Plk4/Kif4a/Ccnb1/Ccna2/Top2a/Ttk/Ccnb2
REACTOME_APC_C_MEDIATED_DEGRADATION_OF_CELL_CYCLE_PROTEINS	REACTOME_APC_C_MEDIATED_DEGRADATION_OF_CELL_CYCLE_PROTEINS	88	-0.67715	-2.00447	1.05671e-07	1.72174e-05	1.58248e-05	1687	tags=17%, list=9%, signal=16%	Fbxo5/Mad2l1/Aurka/Npb/Cdk1/Nek2/Cdc20/Ube2c/Ccnb1/Plk1/Ccna2/Ccna1/Pttg1/Aurkb/Bub1b
REACTOME_DNA_REPLICATION	REACTOME_DNA_REPLICATION	129	-0.608262	-1.8866	2.84144e-07	4.3403e-05	3.98923e-05	4550	tags=51%, list=23%, signal=39%	Psme1/Anapc4/Uba52/Psmc6/Psmd9/Psmb1/Psmd8/Psma5/Psmd2/H3f3b/Psmd14/Psma3/Psmb4/LOC100362333/Psma1/Cdc16/Cdk2/Psme4/Ube2s/Anapc5/Anapc15/Kpnb1/Psma4/Mcm8/Mcm7/Skp2/Lig1/Cdc7/Prim1/Gins3/Rfc2/Pola2/Rps27a/Pold1/Rpa3/Orc6/Ccne2/Rfc3/Pcna/Rfc4/Gins4/Fen1/Mcm2/Cdc6/Hist1h2af/Gins2/Pola1/Prim2/Mcm4/Orc1/Gmnn/Ccne1/Mcm6/Mcm3/Pole2/Pole/Cdc45/Cdt1/Mcm5/Dbf4/Npb/Mcm10/Gins1/Ube2c/Ccna2/Ccna1
WP_CYTOPLASMIC_RIBOSOMAL_PROTEINS	WP_CYTOPLASMIC_RIBOSOMAL_PROTEINS	85	-0.668046	-1.9736	5.19457e-07	7.46796e-05	6.86391e-05	5463	tags=86%, list=28%, signal=62%	LOC683961/Rpl21/Rps7/Rpl35/Rpl4/Rpl13a/Rpl9/Rpl14/Rps3/Rpl5/Rpl8/Rps23/Rpl29/Rps13/Rps11/Rpl28/Rps16/Rps4x/Rps19/Fau/Rps15/Rpl7a/Rps14/Rpl3/Rps27/Rps6ka1/Rpl22/Rps6ka6/Rps3a/Rps5/Rps25/Rps8/Rps15a/Rpl31/Rps17/Rpl32/Rpl23a/Rpl27/LOC100360841/Rpl24/Rps6ka3/Rpl11/Rpl10/Rplp1/Rpl18a/Rpl38/Rps10/Rps24/Rps21/Rpl18/Rps6/Rpl23/Rpl6/Rpl13/Rpl36a/Rpsa/Rps27a/Rpl15/Rps29/Rplp0/Rps28/Rpl10a/Rpl3l/LOC10369416…
WP_TYROBP_CAUSAL_NETWORK_IN_MICROGLIA	WP_TYROBP_CAUSAL_NETWORK_IN_MICROGLIA	59	-0.706624	-1.97833	6.07339e-07	8.24631e-05	7.5793e-05	2469	tags=51%, list=13%, signal=45%	Kcne3/Lhfpl2/Pycard/Cd4/Apbb1ip/Hcls1/Slc7a7/Adap2/Rnase6/Nrros/Il10ra/Rgs1/Gapt/Plek/Tmem106a/Lyl1/Lgals9/Itgax/Nckap1l/Il18/Cd37/Tyrobp/Tnfrsf1b/Samsn1/Ncf2/Igsf6/Cd84/Itgb2/Itgam/Spp1
WP_COHESIN_COMPLEX_CORNELIA_DE_LANGE_SYNDROME	WP_COHESIN_COMPLEX_CORNELIA_DE_LANGE_SYNDROME	34	-0.803805	-2.04949	8.00449e-07	0.000102963	9.46348e-05	1062	tags=26%, list=5%, signal=25%	Cdk1/Cdca5/Esco2/Sgo1/Plk1/Pttg1/Aurkb/Sgo2/Espl1
REACTOME_SYNTHESIS_OF_DNA	REACTOME_SYNTHESIS_OF_DNA	121	-0.599599	-1.83868	1.78906e-06	0.000218623	0.000200939	5102	tags=50%, list=26%, signal=37%	Psme1/Anapc4/Uba52/Psmc6/Psmd9/Psmb1/Psmd8/Psma5/Psmd2/Psmd14/Psma3/Psmb4/LOC100362333/Psma1/Cdc16/Cdk2/Psme4/Ube2s/Anapc5/Anapc15/Psma4/Mcm8/Mcm7/Skp2/Lig1/Prim1/Gins3/Rfc2/Pola2/Rps27a/Pold1/Rpa3/Orc6/Ccne2/Rfc3/Pcna/Rfc4/Gins4/Fen1/Mcm2/Cdc6/Gins2/Pola1/Prim2/Mcm4/Orc1/Gmnn/Ccne1/Mcm6/Mcm3/Pole2/Pole/Cdc45/Cdt1/Mcm5/Npb/Gins1/Ube2c/Ccna2/Ccna1
WP_DNA_IRDAMAGE_AND_CELLULAR_RESPONSE_VIA_ATR	WP_DNA_IRDAMAGE_AND_CELLULAR_RESPONSE_VIA_ATR	76	-0.666606	-1.93427	1.88572e-06	0.000219462	0.000201711	3014	tags=28%, list=15%, signal=23%	Pcna/Recql4/Mcph1/Usp1/E2f1/Fen1/Mcm2/Cdc25c/Chek1/Foxm1/Brip1/Clspn/Brca1/Fanci/Cdc45/Fancd2/Bard1/Cdk1/Rad51/Plk1/Exo1
KEGG_RIBOSOME	KEGG_RIBOSOME	82	-0.653324	-1.92744	2.1305e-06	0.000236679	0.000217535	5463	tags=87%, list=28%, signal=63%	LOC683961/Rpl21/Rps7/Rpl35/Rpl4/Rpl13a/Rpl9/Rpl14/Rps3/Rpl5/Rpl8/Rps23/Rpl29/Rps13/Rps11/Rpl28/Rps16/Rps4x/Rps19/Fau/Rps15/Rpl7a/Rpl3/Rps27/Rpl36al/Rpl22/Rps3a/Rps5/Rps25/Rps8/Rps15a/Rpl31/Rps17/Rps27l/Rpl32/Rpl23a/Rpl27/LOC100360841/Rpl24/Rpl11/Rpl10/Rplp1/Rpl18a/Rpl38/Rps10/Rps24/Rps21/Rpl18/Rps6/Rpl23/Rpl6/Rpl13/Rpl36a/Rpsa/Rps27a/Rpl15/Rps29/Rplp0/Rps28/Rpl10a/Rpl3l/LOC103694169/Rpl39/Rps12/R…
REACTOME_G2_M_CHECKPOINTS	REACTOME_G2_M_CHECKPOINTS	128	-0.592169	-1.83313	2.63429e-06	0.000279921	0.00025728	4193	tags=29%, list=22%, signal=23%	Psma4/Mcm8/Topbp1/Mcm7/Ywhah/Cdc7/Sfn/Rfc2/Rps27a/Rpa3/Pkmyt1/Orc6/Rfc3/Rfc4/Mcm2/Cdc6/Cdc25c/Blm/Chek1/Gtse1/Mcm4/Orc1/Mcm6/Mcm3/Brip1/Rmi2/Clspn/Brca1/Cdc45/Mcm5/Dbf4/Bard1/Cdk1/Mcm10/Ccnb1/Exo1/Ccnb2
REACTOME_HOMOLOGY_DIRECTED_REPAIR	REACTOME_HOMOLOGY_DIRECTED_REPAIR	99	-0.618509	-1.8613	2.78498e-06	0.000283604	0.000260665	3659	tags=31%, list=19%, signal=26%	Rfc2/Palb2/Rps27a/Polh/Pold1/Rpa3/Rfc3/Pcna/Rfc4/Xrcc2/Rad51ap1/Timeless/Fen1/Rad51c/Blm/Chek1/Rad51b/Gen1/Brip1/Pole2/Pole/Rmi2/Clspn/Brca1/Bard1/Rad51/Eme1/Polq/Ccna2/Ccna1/Exo1
REACTOME_DEPOSITION_OF_NEW_CENPA_CONTAINING_NUCLEOSOMES_AT_THE_CENTROMERE	REACTOME_DEPOSITION_OF_NEW_CENPA_CONTAINING_NUCLEOSOMES_AT_THE_CENTROMERE	26	-0.816327	-1.97431	3.31656e-06	0.000324227	0.000298002	3243	tags=77%, list=17%, signal=64%	Cenpl/Itgb3bp/Npm1/Mis18bp1/Hist1h2af/Hjurp/Cenpq/Cenpo/Cenpk/Cenpn/Cenpu/Cenpi/Knl1/Mis18a/Cenpm/Cenpw/Cenph/Oip5/Cenpt/Cenpa
PID_AURORA_B_PATHWAY	PID_AURORA_B_PATHWAY	38	-0.760899	-1.9697	4.56772e-06	0.000413463	0.00038002	3357	tags=61%, list=17%, signal=50%	Klhl13/Smc4/Npm1/Cbx5/Stmn1/Incenp/Smc2/Kif23/Vim/Aurka/Ncapd2/Cdca8/Kif20a/Ndc80/Bub1/Racgap1/Sgo1/Ncapg/Ncaph/Aurkb/Kif2c/Birc5/Cenpa
REACTOME_IMMUNOREGULATORY_INTERACTIONS_BETWEEN_A_LYMPHOID_AND_A_NON_LYMPHOID_CELL	REACTOME_IMMUNOREGULATORY_INTERACTIONS_BETWEEN_A_LYMPHOID_AND_A_NON_LYMPHOID_CELL	97	-0.613982	-1.836	4.4103e-06	0.000413463	0.00038002	3339	tags=58%, list=17%, signal=48%	Klrk1/Cd300lg/Icam1/Treml1/Klrc1/Col2a1/Cd160/RGD1562667/Cd40/Col1a1/Col1a2/Col3a1/Icam4/Itgal/Treml2/Mill1/Col17a1/Ifitm3/Cd22/Lilra5/Itga4/Vcam1/Fcgr3a/Cd8b/Treml4/Klrb1b/Siglec5/Clec2d2/Fcgr2b/Cd200r1/Tyrobp/Cd33/Ncr3/Siglec10/LOC100910497/Lilrb3a/Sell/LOC100909671/Cd300lf/Siglec8/Oscar/Cd300e/Lilrb3l/Cd300le/Fcgr1a/Igsf7/Trem2/Lilrb3/Slamf6/Cd300lb/Trem1/Siglec1/Itgb2/Sftpd/Cd300a/Lilrb4
REACTOME_MITOTIC_G2_G2_M_PHASES	REACTOME_MITOTIC_G2_G2_M_PHASES	185	-0.526487	-1.71324	5.38115e-06	0.000469698	0.000431706	2619	tags=16%, list=13%, signal=14%	Tubb1/E2f1/Tuba1c/Tubb2a/Tubb4a/Bora/Cdc25c/Cep72/Haus4/Tuba1a/Gtse1/Tubb2b/Tubb5/Foxm1/Tubb6/Aurka/Tubb3/Hmmr/Cdk1/Nek2/Plk4/Tuba8/Ccnb1/Tpx2/Plk1/Ccna2/Ccna1/Cenpf/Ccnb2/Mybl2
REACTOME_SRP_DEPENDENT_COTRANSLATIONAL_PROTEIN_TARGETING_TO_MEMBRANE	REACTOME_SRP_DEPENDENT_COTRANSLATIONAL_PROTEIN_TARGETING_TO_MEMBRANE	108	-0.599881	-1.81869	6.38838e-06	0.000538386	0.000494838	5783	tags=81%, list=30%, signal=58%	Srp72/Uba52/Rpl26/Tram1/LOC683961/Rpl21/Rps7/Rpl35/Rpl4/Rpl13a/Rpl9/Rpl14/Rps3/Sec11a/Rpn1/Rpl5/Rpl8/Rps23/Rpl29/Rps13/Rps11/Rpl28/Rps16/Rps4x/Rps19/Fau/Rps15/Rpl7a/Rps14/Rpl3/Rpn2/Rps27/Rpl36al/Rpl22/Sec61g/Rps3a/Rps5/Ddost/Rps25/Rps8/Rps15a/Rpl31/Rps17/Rps27l/Rpl32/Rpl23a/Rpl27/LOC100360841/Rpl24/Rps4y2/Rpl11/Rpl10/Rplp1/Rpl18a/Rpl38/Rps10/Ssr3/Rps24/Rps21/Rpl18/Rps6/Rpl23/Rpl6/Rpl13/Rpl36a/Sec…
REACTOME_DNA_REPLICATION_PRE_INITIATION	REACTOME_DNA_REPLICATION_PRE_INITIATION	101	-0.600478	-1.80644	1.46818e-05	0.00119067	0.00109436	5850	tags=49%, list=30%, signal=34%	Psme1/Anapc4/Uba52/Psmc6/Psmd9/Psmb1/Psmd8/Psma5/Psmd2/H3f3b/Psmd14/Psma3/Psmb4/LOC100362333/Psma1/Cdc16/Cdk2/Ube2s/Anapc5/Anapc15/Kpnb1/Psma4/Mcm8/Mcm7/Cdc7/Prim1/Pola2/Rps27a/Rpa3/Orc6/Mcm2/Cdc6/Hist1h2af/Pola1/Prim2/Mcm4/Orc1/Gmnn/Mcm6/Mcm3/Pole2/Pole/Cdc45/Cdt1/Mcm5/Dbf4/Npb/Mcm10/Ube2c
WP_METAPATHWAY_BIOTRANSFORMATION_PHASE_I_AND_II	WP_METAPATHWAY_BIOTRANSFORMATION_PHASE_I_AND_II	140	0.572221	1.89262	1.51026e-05	0.00119067	0.00109436	2988	tags=36%, list=15%, signal=30%	Gsta5/Gsta2/Ugt2b17/Gal3st2/Cyp2a3/Akr1c3/Sult4a1/Chst4/Sult6b1/RGD1559459/Cyp2c11/Cyp2e1/Fmo2/Cyp2f4/Cyp3a62/Cyp1a2/Hs3st2/Akr7a3/Cyp4f4/Akr1b8/Nat8/Hs6st3/Glyat/Fmo3/Ndst4/Cyp1a1/Sult1a1/Gpx2/Gstp1/Cyp26b1/Cyp1b1/Baat/Fmo1/Cyp21a1/Hs3st5/Cyp27a1/Sult1b1/Gpx3/Inmt/Gsto2/Gstm7/Kcnab3/Ephx1/Hs3st1/Mgst1/Cyp2s1/Cyp4b1/Nat14/Cyp2d4/Cyp3a9
REACTOME_INFLUENZA_INFECTION	REACTOME_INFLUENZA_INFECTION	146	-0.547178	-1.72373	1.87734e-05	0.00143382	0.00131784	5799	tags=69%, list=30%, signal=49%	Canx/Ipo5/Uba52/Rpl26/Nup35/Nup85/LOC683961/Rpl21/Rps7/Nup54/Nup160/Rpl35/Rpl4/Rpl13a/Nup210/Rpl9/Nup133/Rpl14/Calr/Rps3/Rpl5/Polr2d/Cltc/Rpl8/Clta/Rps23/Rpl29/Rps13/Rps11/Rpl28/Nup155/Rps16/Rps4x/Sec13/Rps19/Fau/Rps15/Rpl7a/Nup43/Rps14/Rpl3/Rps27/Rpl36al/Nup107/Rpl22/Ndc1/Rps3a/Rps5/Nup93/Rps25/Rps8/Rps15a/Rpl31/Aaas/Kpnb1/Rps17/Rps27l/Rpl32/Nup205/Rpl23a/Rpl27/LOC100360841/Rpl24/Rps4y2/Rpl11/Rp…
KEGG_DRUG_METABOLISM_CYTOCHROME_P450	KEGG_DRUG_METABOLISM_CYTOCHROME_P450	42	0.749103	2.061	2.10199e-05	0.00155674	0.00143083	1188	tags=36%, list=6%, signal=34%	Gsta5/Gsta2/Ugt2b17/Cyp2a3/RGD1559459/Cyp2c11/Cyp2e1/Fmo2/Cyp3a62/Cyp1a2/Adh7/Aldh1a3/Aldh3a1/Fmo3/Gstp1
PID_FOXM1_PATHWAY	PID_FOXM1_PATHWAY	38	-0.739376	-1.91398	2.19663e-05	0.00157899	0.00145127	1505	tags=34%, list=8%, signal=32%	Foxm1/Ccne1/Cdk1/Nek2/Esr1/Ccnb1/Plk1/Ccna2/Aurkb/Cenpf/Birc5/Ccnb2/Cenpa
REACTOME_EUKARYOTIC_TRANSLATION_ELONGATION	REACTOME_EUKARYOTIC_TRANSLATION_ELONGATION	89	-0.60425	-1.79028	2.40333e-05	0.00165083	0.0015173	5463	tags=87%, list=28%, signal=63%	LOC683961/Rpl21/Rps7/Rpl35/Rpl4/Rpl13a/Rpl9/Rpl14/Rps3/Rpl5/Rpl8/Rps23/Rpl29/Rps13/Rps11/Rpl28/Rps16/Rps4x/Rps19/Fau/Rps15/Rpl7a/Rps14/Rpl3/Rps27/Rpl36al/Rpl22/Eef2/Rps3a/Rps5/Rps25/Rps8/Rps15a/Rpl31/Kcnq2/Rps17/Rps27l/Rpl32/Rpl23a/Rpl27/LOC100360841/Eef1g/Rpl24/Rps4y2/Rpl11/Rpl10/Rplp1/Rpl18a/Rpl38/Rps10/Rps24/Rps21/Rpl18/Rps6/Rpl23/Rpl6/Rpl13/Rpl36a/Rpsa/Rps27a/Rpl15/Rps29/Rplp0/Rps28/Rpl10a/Rp…
REACTOME_S_PHASE	REACTOME_S_PHASE	163	-0.527048	-1.6898	2.43167e-05	0.00165083	0.0015173	5235	tags=39%, list=27%, signal=28%	Stag1/Psmd14/Psma3/Tfdp1/Mnat1/Psmb4/LOC100362333/Psma1/Cdc16/Cdk2/Ccnh/Psme4/Ube2s/Anapc5/Anapc15/Psma4/Cdk4/Lin9/Mcm8/Myc/Mcm7/Skp2/Lig1/Prim1/Gins3/Rfc2/Pola2/Cdc25b/Rps27a/Pold1/Rpa3/Orc6/Ccne2/Rfc3/Cks1b/Pcna/Rfc4/Gins4/E2f1/Fen1/Mcm2/Cdc6/Gins2/Pola1/Prim2/Mcm4/Orc1/Gmnn/Ccne1/Mcm6/Mcm3/Pole2/Pole/Cdc45/Cdt1/Mcm5/Npb/Cdca5/Esco2/Gins1/Ube2c/Ccna2/Ccna1
WP_MICROGLIA_PATHOGEN_PHAGOCYTOSIS_PATHWAY	WP_MICROGLIA_PATHOGEN_PHAGOCYTOSIS_PATHWAY	40	-0.723567	-1.88803	3.09194e-05	0.00204235	0.00187716	2941	tags=57%, list=15%, signal=49%	Rac2/Ptpn6/Arpc1b/C1qb/Pik3cg/Lyn/Syk/C1qa/Vav1/Hck/Ncf4/Nckap1l/Tyrobp/Fcer1g/Ncf2/Ncf1/Siglec8/Fcgr1a/Trem2/Cybb/Trem1/Itgb2/Itgam
REACTOME_NONSENSE_MEDIATED_DECAY_NMD	REACTOME_NONSENSE_MEDIATED_DECAY_NMD	111	-0.566135	-1.7256	3.63525e-05	0.0022935	0.00210799	5789	tags=74%, list=30%, signal=52%	Etf1/Uba52/Rpl26/Rbm8a/Smg9/LOC683961/Rpl21/Rps7/Gspt1/Rpl35/Rpl4/Rpl13a/Rpl9/Rpl14/Rps3/Rpl5/Magohb/Rpl8/Rps23/Rpl29/Rps13/Rps11/Rpl28/Rps16/Rps4x/Rps19/Fau/Rps15/Rpl7a/Rps14/Rpl3/Rps27/Rpl36al/Rpl22/Rps3a/Rps5/Rps25/Rps8/Rps15a/Rpl31/Rps17/Rps27l/Rpl32/Magoh/Rpl23a/Rpl27/LOC100360841/Rpl24/Pnrc2/Rps4y2/Rpl11/Rpl10/Rplp1/Rpl18a/Rpl38/Rps10/Rps24/Rps21/Rpl18/Rps6/Rpl23/Rpl6/Rpl13/Rpl36a/Rpsa/Rps2…
WP_ESTROGEN_METABOLISM	WP_ESTROGEN_METABOLISM	13	0.915197	1.95896	3.65985e-05	0.0022935	0.00210799	1445	tags=69%, list=7%, signal=64%	Gsta5/Gsta2/Ugt2b17/RGD1559459/Cyp1a2/Nqo1/Cyp1a1/Sult1a1/Cyp1b1
WP_REGULATION_OF_SISTER_CHROMATID_SEPARATION_AT_THE_METAPHASEANAPHASE_TRANSITION	WP_REGULATION_OF_SISTER_CHROMATID_SEPARATION_AT_THE_METAPHASEANAPHASE_TRANSITION	16	-0.861535	-1.8547	4.09003e-05	0.00249901	0.00229688	1596	tags=50%, list=8%, signal=46%	Mad2l1/Npb/Cdc20/Bub1/Cenpe/Pttg1/Espl1/Bub1b
KEGG_NOD_LIKE_RECEPTOR_SIGNALING_PATHWAY	KEGG_NOD_LIKE_RECEPTOR_SIGNALING_PATHWAY	57	-0.666838	-1.86457	4.39261e-05	0.0026101	0.00239898	3108	tags=30%, list=16%, signal=25%	Tnfaip3/Naip6/Il1b/Pycard/Nlrc4/Cxcl3/Nod2/Mefv/Pstpip1/Nlrp3/Il18/Cxcl1/Ccl11/Cxcl2/Il6/Ccl7/Ccl12
KEGG_CELL_CYCLE	KEGG_CELL_CYCLE	121	-0.558883	-1.71383	4.52857e-05	0.0026101	0.00239898	4188	tags=36%, list=22%, signal=29%	Cdk4/Myc/Mcm7/Skp2/Ywhah/Cdc7/Cdk6/Sfn/Cdc25b/Pkmyt1/Orc6/Ccne2/Tgfb1/Pcna/Smc1b/E2f1/Mcm2/Cdc6/Cdc25c/Cdkn2c/Chek1/Rbl1/Mcm4/Mad2l1/Orc1/Ccne1/Mcm6/Mcm3/Cdc45/Mcm5/Dbf4/Npb/Cdk1/Cdc20/Bub1/Ccnb1/Plk1/Ccna2/Ccna1/Pttg1/Espl1/Ttk/Bub1b/Ccnb2
REACTOME_SIGNALING_BY_INTERLEUKINS	REACTOME_SIGNALING_BY_INTERLEUKINS	431	-0.420611	-1.47134	4.59224e-05	0.0026101	0.00239898	3645	tags=27%, list=19%, signal=22%	Snrpa1/Irf4/Tec/Fyn/Il15ra/Ptpn12/Rps27a/Il7/Il6r/Rplp0/Il18rap/Icam1/Cnn2/Pim1/Fn1/Stat2/Cebpd/Tgfb1/Shc1/Jak3/Il1rap/Tnfrsf1a/Clcf1/Lcn2/Il4/P4hb/Il17ra/Il1rl2/Mef2c/Col1a2/Il1b/F13a1/Anxa2/Ptpn6/Il4r/Inpp5d/Faslg/Il1rn/Csf1/Batf/Il21r/Alox5/Il2rg/Tslp/Cd4/Ndn/Cxcl3/Ptpn7/Il17rb/Nod2/Lyn/Ptgs2/Il2/Msn/Fscn1/Ccl19/Syk/Nos2/Tifa/Lif/Ptafr/Cd80/Osmr/Socs3/Blnk/Il36b/Csf2rb/Muc1/Csf2ra/Vcam1/Crlf1/…
REACTOME_MITOTIC_G1_PHASE_AND_G1_S_TRANSITION	REACTOME_MITOTIC_G1_PHASE_AND_G1_S_TRANSITION	145	-0.53822	-1.69315	4.74974e-05	0.00263827	0.00242487	4193	tags=34%, list=22%, signal=27%	Psma4/Cdk4/Lin9/Mcm8/Myc/Mcm7/Skp2/Cdc7/Prim1/Cdk6/Pola2/Rps27a/Rpa3/Orc6/Ccne2/Ppp2r3b/Cks1b/Pcna/Tyms/E2f1/Mcm2/Cdc6/Pola1/Cdkn2c/Lyn/Dhfr/Prim2/Rbl1/Mcm4/Fbxo5/Orc1/Gmnn/Ccne1/Mcm6/Mcm3/Pole2/Pole/Tk1/Cdc45/Cdt1/Mcm5/Dbf4/Cdk1/Rrm2/Mcm10/Ccnb1/Ccna2/Ccna1/Top2a/Mybl2
REACTOME_GOLGI_CISTERNAE_PERICENTRIOLAR_STACK_REORGANIZATION	REACTOME_GOLGI_CISTERNAE_PERICENTRIOLAR_STACK_REORGANIZATION	14	-0.864366	-1.81705	5.29207e-05	0.00287418	0.0026417	1062	tags=29%, list=5%, signal=27%	Cdk1/Ccnb1/Plk1/Ccnb2
WP_DNA_REPLICATION	WP_DNA_REPLICATION	41	-0.720808	-1.88998	5.48737e-05	0.00291546	0.00267964	4008	tags=66%, list=21%, signal=52%	Mcm7/Cdc7/Prim1/Rfc2/Pola2/Pold1/Rpa3/Orc6/Rfc3/Pcna/Rfc4/Mcm2/Cdc6/Pola1/Prim2/Mcm4/Orc1/Gmnn/Mcm6/Mcm3/Pole2/Pole/Cdc45/Cdt1/Mcm5/Dbf4/Mcm10
REACTOME_SWITCHING_OF_ORIGINS_TO_A_POST_REPLICATIVE_STATE	REACTOME_SWITCHING_OF_ORIGINS_TO_A_POST_REPLICATIVE_STATE	92	-0.58534	-1.74569	5.74697e-05	0.00298843	0.00274671	5850	tags=43%, list=30%, signal=31%	Psme1/Anapc4/Uba52/Psmc6/Psmd9/Psmb1/Psmd8/Psma5/Psmd2/Psmd14/Psma3/Psmb4/Psma1/Cdc16/Cdk2/Psme4/Ube2s/Anapc5/Anapc15/Psma4/Mcm8/Mcm7/Skp2/Rps27a/Orc6/Ccne2/Mcm2/Cdc6/Mcm4/Orc1/Gmnn/Ccne1/Mcm6/Mcm3/Cdt1/Mcm5/Npb/Ube2c/Ccna2/Ccna1
REACTOME_EUKARYOTIC_TRANSLATION_INITIATION	REACTOME_EUKARYOTIC_TRANSLATION_INITIATION	116	-0.555846	-1.70266	6.36977e-05	0.00324327	0.00298094	5805	tags=74%, list=30%, signal=52%	Eif3l/Uba52/Rpl26/Eif3k/LOC683961/Rpl21/Rps7/Rpl35/Rpl4/Rpl13a/Rpl9/Eif2s2/Rpl14/Rps3/Rpl5/Eif1a/Rpl8/Rps23/Rpl29/Rps13/Eif3h/Rps11/Rpl28/Rps16/Rps4x/Rps19/Fau/Rps15/Eif4ebp1/Eif2b2/Rpl7a/Rps14/Rpl3/Rps27/Rpl36al/Rpl22/Rps3a/Rps5/Eif2s3/Rps25/Rps8/Rps15a/Rpl31/Rps17/Rps27l/Rpl32/Eif3i/Rpl23a/Rpl27/LOC100360841/Eif4a1/Rpl24/Eif4b/Rps4y2/Rpl11/Rpl10/Rplp1/Rpl18a/Rpl38/Rps10/Rps24/Rps21/Rpl18/Rps6/R…
REACTOME_HDR_THROUGH_HOMOLOGOUS_RECOMBINATION_HRR	REACTOME_HDR_THROUGH_HOMOLOGOUS_RECOMBINATION_HRR	66	-0.637492	-1.81498	6.77894e-05	0.00338117	0.00310768	3659	tags=38%, list=19%, signal=31%	Rfc2/Palb2/Rps27a/Polh/Pold1/Rpa3/Rfc3/Pcna/Rfc4/Xrcc2/Rad51ap1/Rad51c/Blm/Chek1/Rad51b/Gen1/Brip1/Pole2/Pole/Rmi2/Brca1/Bard1/Rad51/Eme1/Exo1
REACTOME_ACTIVATION_OF_ATR_IN_RESPONSE_TO_REPLICATION_STRESS	REACTOME_ACTIVATION_OF_ATR_IN_RESPONSE_TO_REPLICATION_STRESS	37	-0.706427	-1.8145	7.78612e-05	0.00379391	0.00348704	4114	tags=57%, list=21%, signal=45%	Mcm8/Mcm7/Cdc7/Rfc2/Rpa3/Orc6/Rfc3/Rfc4/Mcm2/Cdc6/Cdc25c/Chek1/Mcm4/Orc1/Mcm6/Mcm3/Clspn/Cdc45/Mcm5/Dbf4/Mcm10
REACTOME_RESPONSE_OF_EIF2AK4_GCN2_TO_AMINO_ACID_DEFICIENCY	REACTOME_RESPONSE_OF_EIF2AK4_GCN2_TO_AMINO_ACID_DEFICIENCY	96	-0.582871	-1.74337	7.92669e-05	0.00379391	0.00348704	5745	tags=83%, list=30%, signal=59%	Cebpb/Uba52/Rpl26/LOC683961/Rpl21/Rps7/Rpl35/Rpl4/Rpl13a/Rpl9/Eif2s2/Rpl14/Rps3/Rpl5/Rpl8/Rps23/Rpl29/Rps13/Rps11/Rpl28/Rps16/Rps4x/Rps19/Fau/Rps15/Rpl7a/Rps14/Rpl3/Rps27/Rpl36al/Rpl22/Rps3a/Rps5/Eif2s3/Rps25/Rps8/Rps15a/Rpl31/Rps17/Rps27l/Rpl32/Rpl23a/Rpl27/LOC100360841/Rpl24/Rps4y2/Rpl11/Rpl10/Rplp1/Rpl18a/Rpl38/Rps10/Rps24/Rps21/Rpl18/Rps6/Rpl23/Rpl6/Rpl13/Rpl36a/Rpsa/Rps27a/Rpl15/Rps29/Rplp0/…
WP_CELL_CYCLE	WP_CELL_CYCLE	117	-0.548101	-1.67995	8.07214e-05	0.00379391	0.00348704	4188	tags=36%, list=22%, signal=28%	Cdk4/Myc/Mcm7/Skp2/Ywhah/Cdc7/Cdk6/Sfn/Cdc25b/Pkmyt1/Orc6/Ccne2/Tgfb1/Pcna/Smc1b/E2f1/Mcm2/Cdc6/Cdc25c/Cdkn2c/Chek1/Rbl1/Mcm4/Orc1/Ccne1/Mcm6/Mcm3/Cdc45/Mcm5/Dbf4/Npb/Cdk1/Cdc20/Bub1/Ccnb1/Plk1/Ccna2/Ccna1/Pttg1/Espl1/Ttk/Ccnb2
REACTOME_TOLL_LIKE_RECEPTOR_CASCADES	REACTOME_TOLL_LIKE_RECEPTOR_CASCADES	156	-0.524938	-1.66975	8.44943e-05	0.0038963	0.00358115	2197	tags=19%, list=11%, signal=17%	Ctsb/Nod2/Ctsk/Unc93b1/Tifa/Ripk3/Ly86/Lgmn/Tlr1/Ctss/S100b/Btk/S100a9/Cd14/Ticam2/Tlr9/Irf7/Lbp/S100a8/Tlr2/Bpi/Usp18/Cd180/Tlr7/Tlr8/Fgb/Itgb2/Sftpd/Itgam
REACTOME_ACTIVATION_OF_THE_PRE_REPLICATIVE_COMPLEX	REACTOME_ACTIVATION_OF_THE_PRE_REPLICATIVE_COMPLEX	32	-0.741556	-1.86285	9.95955e-05	0.00450762	0.00414302	4114	tags=72%, list=21%, signal=57%	Mcm8/Mcm7/Cdc7/Prim1/Pola2/Rpa3/Orc6/Mcm2/Cdc6/Pola1/Prim2/Mcm4/Orc1/Gmnn/Mcm6/Mcm3/Pole2/Pole/Cdc45/Cdt1/Mcm5/Dbf4/Mcm10
WP_GASTRIC_CANCER_NETWORK_1	WP_GASTRIC_CANCER_NETWORK_1	23	-0.799311	-1.87887	0.000105994	0.00462588	0.00425171	1732	tags=52%, list=9%, signal=48%	Mcm4/Aurka/Kif15/Ect2/Ube2c/Kif20b/Tpx2/Ccna1/E2f7/Top2a/Cenpf/Mybl2
KEGG_METABOLISM_OF_XENOBIOTICS_BY_CYTOCHROME_P450	KEGG_METABOLISM_OF_XENOBIOTICS_BY_CYTOCHROME_P450	40	0.774046	2.11033	0.000105184	0.00462588	0.00425171	1445	tags=40%, list=7%, signal=37%	Gsta5/Gsta2/Ugt2b17/Akr1c3/RGD1559459/Cyp2c11/Cyp2e1/Cyp2f4/Cyp3a62/Cyp1a2/Adh7/Aldh1a3/Aldh3a1/Cyp1a1/Gstp1/Cyp1b1
REACTOME_KINESINS	REACTOME_KINESINS	51	-0.669883	-1.84638	0.000134844	0.00578172	0.00531406	2619	tags=43%, list=13%, signal=37%	Tubb1/Tuba1c/Tubb2a/Tubb4a/Tuba1a/Tubb2b/Kif18a/Kif23/Tubb6/Tubb3/Kif15/Kif20a/Kif4a/Tuba8/Kifc1/Racgap1/Kif18b/Kif11/Kif20b/Kif22/Cenpe/Kif2c
REACTOME_DNA_STRAND_ELONGATION	REACTOME_DNA_STRAND_ELONGATION	32	-0.733924	-1.84368	0.000169379	0.00713727	0.00655997	4114	tags=75%, list=21%, signal=59%	Mcm8/Mcm7/Lig1/Prim1/Gins3/Rfc2/Pola2/Pold1/Rpa3/Rfc3/Pcna/Rfc4/Gins4/Fen1/Mcm2/Gins2/Pola1/Prim2/Mcm4/Mcm6/Mcm3/Cdc45/Mcm5/Gins1
REACTOME_BIOLOGICAL_OXIDATIONS	REACTOME_BIOLOGICAL_OXIDATIONS	165	0.512048	1.71457	0.000172869	0.00716089	0.00658168	2988	tags=32%, list=15%, signal=27%	Gsta5/Gsta2/Ugt2b17/Cyp2a3/Cyp4a1/Sult4a1/Sult6b1/RGD1559459/Aldh1a1/Cyp2c11/Cyp2e1/Fmo2/Cyp2f4/Cyp3a62/Cyp1a2/Adh7/Akr7a3/Cyp4f4/Aldh3a1/Glyat/Ggt1/Fmo3/Cyp1a1/Sult1a1/Ces2h/Gstp1/Cyp26b1/Cyp1b1/Arnt2/Fmo1/Dpep1/Ptgs1/Cyp21a1/Cmbl/Cyp27a1/Maoa/Sult1b1/Gclc/Acsm4/Ugdh/Nqo2/Gsto2/Gstm7/Gclm/Podxl2/Ephx1/Nr1h4/Mgst1/Hpgds/Cyp2s1/Cyp4b1/Cyp2d4/Cyp3a9
REACTOME_RESOLUTION_OF_D_LOOP_STRUCTURES	REACTOME_RESOLUTION_OF_D_LOOP_STRUCTURES	33	-0.728731	-1.84816	0.000187197	0.00762517	0.0070084	2860	tags=39%, list=15%, signal=34%	Xrcc2/Rad51ap1/Rad51c/Blm/Rad51b/Gen1/Brip1/Rmi2/Brca1/Bard1/Rad51/Eme1/Exo1
PID_E2F_PATHWAY	PID_E2F_PATHWAY	68	-0.618712	-1.76801	0.000190808	0.00764482	0.00702646	3389	tags=38%, list=17%, signal=32%	Apaf1/Ccne2/Cbx5/Rrm1/Tyms/Plau/E2f1/Cdc6/Pola1/Cdkn2c/Dhfr/Rbl1/Ces1c/Orc1/Tp73/Ccne1/Serpine1/Mcm3/Brca1/Tk1/Cdk1/Rrm2/Ccna2/E2f7/Mybl2/Ces5a
REACTOME_DNA_DOUBLE_STRAND_BREAK_REPAIR	REACTOME_DNA_DOUBLE_STRAND_BREAK_REPAIR	129	-0.525103	-1.62867	0.000210483	0.00829708	0.00762597	4062	tags=27%, list=21%, signal=22%	Topbp1/Dclre1c/Nhej1/Rfc2/Palb2/Rps27a/Polh/Pold1/Rpa3/Rfc3/Pcna/Rfc4/Xrcc2/Rad51ap1/Timeless/Fen1/Rad51c/Blm/Chek1/Kpna2/Rad51b/Gen1/Brip1/Pole2/Pole/Rmi2/Clspn/Brca1/Bard1/Rad51/Eme1/Polq/Ccna2/Ccna1/Exo1
REACTOME_SARS_COV_2_MODULATES_HOST_TRANSLATION_MACHINERY	REACTOME_SARS_COV_2_MODULATES_HOST_TRANSLATION_MACHINERY	50	-0.665572	-1.83489	0.000221937	0.00844538	0.00776227	5463	tags=82%, list=28%, signal=59%	LOC683961/Rps7/Rps3/Rps23/Rps13/Rps11/Rps16/Rps4x/Rps19/Fau/Rps15/Rps14/Rps27/Rps3a/Rps5/Gemin4/Snrpg/Rps25/Rps8/Rps15a/Rps17/Rps27l/Rps4y2/Gemin6/Rps10/Rps24/Rps21/Rps6/Snrpf/Snrpd1/Snrpd2/Snrpe/Rpsa/Rps27a/Rps29/Rps28/Rps12/Rps2/LOC100361854/Rps20/Bco2
WP_LUNG_FIBROSIS	WP_LUNG_FIBROSIS	54	-0.648552	-1.79207	0.000224611	0.00844538	0.00776227	1600	tags=41%, list=8%, signal=37%	Mt2A/Il4/Il1b/Plau/Fgf7/Igf1/Csf2/Cxcl1/Hgf/Ccl4/Hmox1/Ccl11/Timp1/Ccl3/Ccr3/Serpina1/Il6/Ptx3/Ccl12/Muc5b/Spp1/Mmp9
REACTOME_REGULATION_OF_EXPRESSION_OF_SLITS_AND_ROBOS	REACTOME_REGULATION_OF_EXPRESSION_OF_SLITS_AND_ROBOS	164	-0.497988	-1.59797	0.000221635	0.00844538	0.00776227	5850	tags=59%, list=30%, signal=41%	Psme1/Etf1/Uba52/Rpl26/Rbm8a/Psmc6/Psmd9/Psmb1/Psmd8/Psma5/LOC683961/Rpl21/Rps7/Psmd2/Gspt1/Rpl35/Rpl4/Rpl13a/Psmd14/Rpl9/Rpl14/Rps3/Psma3/Rpl5/Magohb/Psmb4/Psma1/Rpl8/Rps23/Rpl29/Rps13/Rps11/Rpl28/Rps16/Rps4x/Rps19/Fau/Rps15/Rpl7a/Rps14/Rpl3/Psme4/Rps27/Rpl36al/Rpl22/Rps3a/Rps5/Lhx2/Rps25/Rps8/Rps15a/Rpl31/Rps17/Rps27l/Rpl32/Magoh/Rpl23a/Rpl27/Psma4/LOC100360841/Rpl24/Rps4y2/Rpl11/Rpl10/Rplp1/Rp…
REACTOME_SELENOAMINO_ACID_METABOLISM	REACTOME_SELENOAMINO_ACID_METABOLISM	105	-0.555444	-1.67667	0.000229191	0.008487	0.00780053	5463	tags=78%, list=28%, signal=56%	LOC683961/Rpl21/Rps7/Rpl35/Rpl4/Rpl13a/Rpl9/Rpl14/Rps3/Rpl5/Rpl8/Rps23/Rpl29/Rps13/Eprs/Rps11/Rpl28/Rps16/Rps4x/Rps19/Fau/Rps15/Rpl7a/Rps14/Rpl3/Rps27/Rpl36al/Rpl22/Rps3a/Rps5/Rps25/Rps8/Rps15a/Rpl31/Rps17/Rps27l/Rpl32/Rpl23a/Rpl27/LOC100360841/Rpl24/Rps4y2/Rpl11/Rpl10/Rplp1/Rpl18a/Rpl38/Cbs/Rps10/Rps24/Rps21/Rpl18/Rps6/Rpl23/Rpl6/Rpl13/Rpl36a/Scly/Rpsa/Rps27a/Ahcy/Papss2/Rpl15/Rps29/Rplp0/Rps28/…
WP_EXTRACELLULAR_VESICLES_IN_THE_CROSSTALK_OF_CARDIAC_CELLS	WP_EXTRACELLULAR_VESICLES_IN_THE_CROSSTALK_OF_CARDIAC_CELLS	19	-0.809191	-1.80776	0.000236767	0.0086367	0.00793812	314	tags=26%, list=2%, signal=26%	Igf1/Birc5/Il6/Spp1/Mmp9
WP_COMPLEMENT_AND_COAGULATION_CASCADES	WP_COMPLEMENT_AND_COAGULATION_CASCADES	52	-0.644432	-1.77163	0.00024669	0.00886632	0.00814916	2909	tags=48%, list=15%, signal=41%	Plg/Vwf/Plau/Pros1/Plat/Cfh/Serpinc1/Plaur/C1qb/Cfd/C1qa/C2/Serpine1/Bdkrb1/C5ar1/C3ar1/F10/Serpind1/Fgb/F5/C9/C6/F12/Serpina1/F7
REACTOME_HOMOLOGOUS_DNA_PAIRING_AND_STRAND_EXCHANGE	REACTOME_HOMOLOGOUS_DNA_PAIRING_AND_STRAND_EXCHANGE	42	-0.671629	-1.76625	0.000280664	0.0099412	0.0091371	3659	tags=40%, list=19%, signal=33%	Rfc2/Palb2/Rpa3/Rfc3/Rfc4/Xrcc2/Rad51ap1/Rad51c/Blm/Chek1/Rad51b/Brip1/Rmi2/Brca1/Bard1/Rad51/Exo1
REACTOME_APOPTOTIC_CLEAVAGE_OF_CELL_ADHESION_PROTEINS	REACTOME_APOPTOTIC_CLEAVAGE_OF_CELL_ADHESION_PROTEINS	11	-0.872005	-1.73452	0.000292914	0.0102269	0.00939968	74	tags=27%, list=0%, signal=27%	Pkp1/Dsg3/Dsg1
REACTOME_G1_S_SPECIFIC_TRANSCRIPTION	REACTOME_G1_S_SPECIFIC_TRANSCRIPTION	29	-0.734766	-1.81654	0.000344557	0.0115356	0.0106025	3014	tags=55%, list=15%, signal=47%	Pcna/Tyms/E2f1/Cdc6/Pola1/Dhfr/Rbl1/Fbxo5/Orc1/Ccne1/Tk1/Cdc45/Cdt1/Cdk1/Rrm2/Ccna1
REACTOME_RESOLUTION_OF_D_LOOP_STRUCTURES_THROUGH_SYNTHESIS_DEPENDENT_STRAND_ANNEALING_SDSA	REACTOME_RESOLUTION_OF_D_LOOP_STRUCTURES_THROUGH_SYNTHESIS_DEPENDENT_STRAND_ANNEALING_SDSA	26	-0.745109	-1.80207	0.000343554	0.0115356	0.0106025	2860	tags=42%, list=15%, signal=36%	Xrcc2/Rad51ap1/Rad51c/Blm/Rad51b/Brip1/Rmi2/Brca1/Bard1/Rad51/Exo1
WP_COMPLEMENT_SYSTEM	WP_COMPLEMENT_SYSTEM	86	-0.558166	-1.65101	0.000342321	0.0115356	0.0106025	3318	tags=45%, list=17%, signal=38%	Icam1/Arrb2/Lrp2/C1s/Plg/Thbs1/Cd40/F13a1/Pros1/Cfh/Plaur/Cfd/Fcnb/Was/C4bpa/C2/Selplg/Fcgr3a/Cfp/Selp/Itgax/C8a/Tlr2/Cd209d/Sell/Fpr1/Cfhr2/Vsig4/C5ar1/C3ar1/F10/Elane/Fgb/Itgb2/C9/C6/F12/Ptx3/Spp1
KEGG_COMPLEMENT_AND_COAGULATION_CASCADES	KEGG_COMPLEMENT_AND_COAGULATION_CASCADES	59	-0.618587	-1.73186	0.000371767	0.0122784	0.0112852	2909	tags=49%, list=15%, signal=42%	Plg/Vwf/F13a1/Plau/Pros1/Plat/Cfh/Serpinc1/Plaur/C1qb/A2m/Cfd/C1qa/C4bpa/C2/Serpine1/C8a/Bdkrb1/C5ar1/C3ar1/F10/Serpind1/Fgb/F5/C9/C6/F12/Serpina1/F7
REACTOME_COPI_DEPENDENT_GOLGI_TO_ER_RETROGRADE_TRAFFIC	REACTOME_COPI_DEPENDENT_GOLGI_TO_ER_RETROGRADE_TRAFFIC	91	-0.553334	-1.64364	0.000380756	0.0124076	0.011404	3489	tags=31%, list=18%, signal=25%	Kdelr2/Surf4/Arf4/Kif6/Tmed3/Tubb1/Tuba1c/Tubb2a/Tubb4a/Tuba1a/Kdelr3/Tubb2b/Kif18a/Kif23/Tubb6/Tubb3/Kif15/Kif20a/Kif4a/Tuba8/Kifc1/Racgap1/Kif18b/Kif11/Kif20b/Kif22/Cenpe/Kif2c
WP_NETWORK_MAP_OF_SARSCOV2_SIGNALING_PATHWAY	WP_NETWORK_MAP_OF_SARSCOV2_SIGNALING_PATHWAY	198	-0.470716	-1.54061	0.000404764	0.0130164	0.0119635	2723	tags=29%, list=14%, signal=25%	Il1b/Tf/Ptpn6/Card11/Lgals3bp/Cfh/Ddx58/Irf9/Cd4/Cxcl3/Ctsb/Camk4/Ptgs2/Mx2/Col7a1/Ifitm3/Cxcl12/Gtse1/Apol9a/Tro/C2/Cxcr2/Pf4/Ccl1/Il1r2/Cfp/Ctsz/Cd8b/Cd163/Cd14/Serpine1/Selp/Lbp/Nlrp3/Il18/Cxcl1/C8a/Cdk1/Ccl4/Rrm2/Apoa2/Mx1/Cxcr1/Ccl11/Ccnb1/Ccr5/Apoc1/Ccl3/Il10/Oas2/Birc5/Ccnb2/Fgb/Cxcl2/Il6/Ccl12/Ccl9/Ifng
REACTOME_ACTIVATION_OF_THE_MRNA_UPON_BINDING_OF_THE_CAP_BINDING_COMPLEX_AND_EIFS_AND_SUBSEQUENT_BINDING_TO_43S	REACTOME_ACTIVATION_OF_THE_MRNA_UPON_BINDING_OF_THE_CAP_BINDING_COMPLEX_AND_EIFS_AND_SUBSEQUENT_BINDING_TO_43S	61	-0.61585	-1.7306	0.000419315	0.0133092	0.0122327	5979	tags=75%, list=31%, signal=52%	Eif3c/Eif3a/Eif3l/Eif3k/LOC683961/Rps7/Eif2s2/Rps3/Eif1a/Rps23/Rps13/Eif3h/Rps11/Rps16/Rps4x/Rps19/Fau/Rps15/Eif4ebp1/Rps14/Rps27/Rps3a/Rps5/Eif2s3/Rps25/Rps8/Rps15a/Rps17/Rps27l/Eif3i/Eif4a1/Eif4b/Rps4y2/Rps10/Rps24/Rps21/Rps6/Rpsa/Rps27a/Rps29/Rps28/Rps12/Rps2/LOC100361854/Rps20/Bco2
REACTOME_GOLGI_TO_ER_RETROGRADE_TRANSPORT	REACTOME_GOLGI_TO_ER_RETROGRADE_TRANSPORT	124	-0.520145	-1.60426	0.000464323	0.0145488	0.013372	3489	tags=24%, list=18%, signal=20%	Kdelr2/Surf4/Arf4/Kif6/Pla2g4a/Tmed3/Tubb1/Tuba1c/Tubb2a/Tubb4a/Tuba1a/Kdelr3/Tubb2b/Kif18a/Kif23/Tubb6/Dync1i1/Tubb3/Kif15/Kif20a/Kif4a/Tuba8/Kifc1/Racgap1/Kif18b/Kif11/Kif20b/Kif22/Cenpe/Kif2c
REACTOME_ORC1_REMOVAL_FROM_CHROMATIN	REACTOME_ORC1_REMOVAL_FROM_CHROMATIN	70	-0.586772	-1.68637	0.000509908	0.0155976	0.014336	5850	tags=43%, list=30%, signal=30%	Psme1/Uba52/Psmc6/Psmd9/Psmb1/Psmd8/Psma5/Psmd2/Psmd14/Psma3/Psmb4/Psma1/Cdk2/Psme4/Psma4/Mcm8/Mcm7/Skp2/Rps27a/Orc6/Mcm2/Cdc6/Mcm4/Orc1/Mcm6/Mcm3/Cdt1/Mcm5/Ccna2/Ccna1
REACTOME_MHC_CLASS_II_ANTIGEN_PRESENTATION	REACTOME_MHC_CLASS_II_ANTIGEN_PRESENTATION	109	-0.535562	-1.62284	0.00051056	0.0155976	0.014336	2774	tags=31%, list=14%, signal=27%	Cd74/Ap2s1/RT1-Bb/RT1-Da/Ap1s2/Sec24d/Tubb1/Tuba1c/Tubb2a/RT1-DMa/Tubb4a/Ctsc/Ifi30/Ctsb/Tuba1a/Ctsk/Tubb2b/Kif18a/Lgmn/Kif23/Ctss/RT1-DMb/Tubb6/Dync1i1/Tubb3/Kif15/Kif20a/Kif4a/Tuba8/Racgap1/Kif11/Kif22/Cenpe/Kif2c
WP_IL1_AND_MEGAKARYOCYTES_IN_OBESITY	WP_IL1_AND_MEGAKARYOCYTES_IN_OBESITY	24	-0.75154	-1.77936	0.000532886	0.0160787	0.0147782	1649	tags=50%, list=8%, signal=46%	Hbegf/Tlr1/S100a9/Nlrp3/Il18/Tlr2/Pla2g7/Timp1/Ccr3/Ccl12/Mmp9/Ifng
REACTOME_THE_ROLE_OF_GTSE1_IN_G2_M_PROGRESSION_AFTER_G2_CHECKPOINT	REACTOME_THE_ROLE_OF_GTSE1_IN_G2_M_PROGRESSION_AFTER_G2_CHECKPOINT	71	-0.588966	-1.69702	0.000548781	0.01632	0.0149999	2619	tags=45%, list=13%, signal=39%	Mapre1/Psme1/Tuba4a/Uba52/Psmc6/Psmd9/Psmb1/Psmd8/Psma5/Psmd2/Psmd14/Psma3/Psmb4/Psma1/Psme4/Psma4/Tubb4b/Rps27a/Tubb1/Tuba1c/Tubb2a/Tubb4a/Tuba1a/Gtse1/Tubb2b/Tubb6/Tubb3/Cdk1/Tuba8/Ccnb1/Plk1/Ccnb2
REACTOME_NUCLEAR_ENVELOPE_NE_REASSEMBLY	REACTOME_NUCLEAR_ENVELOPE_NE_REASSEMBLY	67	-0.588975	-1.67893	0.000554238	0.01632	0.0149999	4791	tags=42%, list=25%, signal=32%	Nup155/Sec13/Lmna/Nup43/Nup107/Ndc1/Rangap1/Nup93/Kpnb1/Nup205/Lbr/Tubb4b/Vrk1/Rcc1/Ran/Tubb1/Tuba1c/Tubb2a/Tubb4a/Tuba1a/Tubb2b/Tubb6/Tubb3/Lmnb1/Cdk1/Tuba8/Ccnb1/Ccnb2
REACTOME_DISEASES_OF_DNA_REPAIR	REACTOME_DISEASES_OF_DNA_REPAIR	50	-0.649534	-1.79067	0.000585702	0.0170411	0.0156628	3659	tags=34%, list=19%, signal=28%	Rfc2/Palb2/Rpa3/Rfc3/Rfc4/Xrcc2/Rad51ap1/Rad51c/Blm/Rad51b/Brip1/Rmi2/Brca1/Bard1/Rad51/Neil3/Exo1
REACTOME_INTERFERON_SIGNALING	REACTOME_INTERFERON_SIGNALING	160	-0.479439	-1.53523	0.000600382	0.0172628	0.0158665	5050	tags=39%, list=26%, signal=29%	Jak2/RT1-Db1/Ptpn1/Rnasel/Pml/Ciita/Irf8/Nup155/Ifnar2/Sec13/Ptpn2/Ifnar1/Nup43/Nup107/Prkcd/Ndc1/Nup93/Gbp2/Aaas/Kpnb1/Nup205/Eif4a1/Socs1/Bst2/RT1-Ba/Rsad2/Irf4/Rps27a/RT1-Bb/Ifitm2/Icam1/RT1-Da/Stat2/Sp100/Mt2A/Eif2ak2/Ptpn6/Gbp4/Irf5/Ddx58/Ifi30/Irf9/Mx2/Kpna2/Ifitm3/Ptafr/Ifit2/Socs3/Trim30/Samhd1/Vcam1/Ube2l6/Isg15/Irf7/Oas3/Oas1a/Ifit3/Usp18/Mx1/Fcgr1a/Oas2/Oasl/Ifng
REACTOME_INTRA_GOLGI_AND_RETROGRADE_GOLGI_TO_ER_TRAFFIC	REACTOME_INTRA_GOLGI_AND_RETROGRADE_GOLGI_TO_ER_TRAFFIC	190	-0.475695	-1.54999	0.000647044	0.0183881	0.0169008	3489	tags=19%, list=18%, signal=16%	Kdelr2/Ykt6/Igf2r/Surf4/Arf4/Kif6/Pla2g4a/Tmed3/Rab39a/Tubb1/Tuba1c/Tubb2a/Tubb4a/Tuba1a/Kdelr3/Rab9b/Tubb2b/Kif18a/Kif23/Tubb6/Dync1i1/Tubb3/Kif15/Cyth4/Kif20a/Kif4a/Tuba8/Alpi/Kifc1/Racgap1/Kif18b/Kif11/Kif20b/Kif22/Cenpe/Kif2c
WP_BURN_WOUND_HEALING	WP_BURN_WOUND_HEALING	93	-0.548283	-1.63522	0.000700326	0.0196735	0.0180822	3318	tags=40%, list=17%, signal=33%	Icam1/Cnn2/Fn1/Eln/Tnfaip3/Col1a1/Col1a2/Il1b/F13a1/Chrna7/Foxe1/Tnc/Sfrp2/Tlr6/Inhba/Lgals1/Serpinh1/Cxcl3/Cxcr4/Nod2/Cxcl12/Cxcr2/Tlr1/Vim/S100a9/Tlr9/Cxcl1/Tlr2/Hgf/Adam12/Tlr7/Tlr8/Timp1/Cxcl2/Il6/Ccl12/Mmp9
REACTOME_PHOSPHORYLATION_OF_THE_APC_C	REACTOME_PHOSPHORYLATION_OF_THE_APC_C	21	-0.760281	-1.75259	0.000748836	0.0207972	0.019115	1095	tags=43%, list=6%, signal=40%	Cdc16/Ube2s/Anapc5/Anapc15/Npb/Cdk1/Ube2c/Ccnb1/Plk1
WP_SARSCOV2_INNATE_IMMUNITY_EVASION_AND_CELLSPECIFIC_IMMUNE_RESPONSE	WP_SARSCOV2_INNATE_IMMUNITY_EVASION_AND_CELLSPECIFIC_IMMUNE_RESPONSE	63	-0.595826	-1.68776	0.000809876	0.021751	0.0199916	2345	tags=32%, list=12%, signal=28%	Ddx58/Cxcl3/Mx2/Ifitm3/Cxcl12/Ifit2/Cxcr2/Pf4/Csf2/Irf7/Cxcl1/Ccl4/Dhx58/Mx1/Tlr7/Ccl3/Il10/Cxcl2/Il6/Ccl12
REACTOME_PHASE_II_CONJUGATION_OF_COMPOUNDS	REACTOME_PHASE_II_CONJUGATION_OF_COMPOUNDS	74	0.581278	1.76858	0.00079548	0.021751	0.0199916	2756	tags=28%, list=14%, signal=24%	Gsta5/Gsta2/Ugt2b17/Sult4a1/Sult6b1/RGD1559459/Cyp1a2/Glyat/Ggt1/Sult1a1/Gstp1/Sult1b1/Gclc/Acsm4/Ugdh/Gsto2/Gstm7/Gclm/Podxl2/Mgst1/Hpgds
WP_TAMOXIFEN_METABOLISM	WP_TAMOXIFEN_METABOLISM	12	0.889023	1.86749	0.000808062	0.021751	0.0199916	1716	tags=83%, list=9%, signal=76%	Ugt2b17/Cyp2a3/RGD1559459/Cyp2e1/Cyp1a2/Fmo3/Cyp1a1/Sult1a1/Cyp1b1/Fmo1
PID_AURORA_A_PATHWAY	PID_AURORA_A_PATHWAY	31	-0.703364	-1.74872	0.000903303	0.0239964	0.0220555	1399	tags=26%, list=7%, signal=24%	Aurka/Brca1/Dlgap5/Tacc3/Tpx2/Aurkb/Birc5/Cenpa
REACTOME_EXTENSION_OF_TELOMERES	REACTOME_EXTENSION_OF_TELOMERES	50	-0.635865	-1.75299	0.000927722	0.0243801	0.0224081	3969	tags=38%, list=20%, signal=30%	Nhp2/Lig1/Prim1/Rfc2/Pola2/Pold1/Rpa3/Rfc3/Pcna/Rfc4/Fen1/Blm/Pola1/Chtf18/Prim2/Dscc1/Pif1/Ccna2/Ccna1
REACTOME_ROS_AND_RNS_PRODUCTION_IN_PHAGOCYTES	REACTOME_ROS_AND_RNS_PRODUCTION_IN_PHAGOCYTES	34	-0.700581	-1.78629	0.00095945	0.0249457	0.022928	2045	tags=44%, list=11%, signal=40%	Tcirg1/Nos3/Cyba/Atp6v1g2/Rac2/Atp6v1e2/Nos2/Ncf4/Ncf2/Ncf1/Hvcn1/Cybb/Slc11a1/Lpo/Atp6v0d2
REACTOME_CELLULAR_RESPONSE_TO_STARVATION	REACTOME_CELLULAR_RESPONSE_TO_STARVATION	145	-0.488288	-1.53607	0.000981764	0.0252572	0.0232142	5494	tags=59%, list=28%, signal=43%	Lamtor3/Fnip2/LOC683961/Rpl21/Rps7/Rpl35/Rpl4/Rpl13a/Rpl9/Eif2s2/Rpl14/Rps3/Rpl5/Rpl8/Rps23/Rpl29/Rps13/Slc38a9/Rps11/Rpl28/Rps16/Rps4x/Sec13/Rps19/Fau/Rps15/Rpl7a/Rps14/Rpl3/Rps27/Rpl36al/Rpl22/Nprl2/Rps3a/Rps5/Eif2s3/Rps25/Rps8/Rps15a/Rpl31/Rps17/Rps27l/Rpl32/Rpl23a/Rpl27/LOC100360841/Rpl24/Rps4y2/Rpl11/Tcirg1/Rpl10/Rplp1/Rpl18a/Rpl38/Rps10/Rps24/Rps21/Rpl18/Rps6/Rpl23/Rpl6/Rpl13/Rpl36a/Rpsa/Rp…
KEGG_DNA_REPLICATION	KEGG_DNA_REPLICATION	35	-0.684654	-1.74726	0.00103222	0.0256087	0.0235373	4008	tags=57%, list=21%, signal=45%	Mcm7/Lig1/Prim1/Rfc2/Pola2/Pold1/Rpa3/Rfc3/Pcna/Rfc4/Fen1/Mcm2/Pola1/Prim2/Mcm4/Mcm6/Mcm3/Pole2/Pole/Mcm5
WP_FIBRIN_COMPLEMENT_RECEPTOR_3_SIGNALING_PATHWAY	WP_FIBRIN_COMPLEMENT_RECEPTOR_3_SIGNALING_PATHWAY	40	-0.653921	-1.7063	0.00103058	0.0256087	0.0235373	2075	tags=35%, list=11%, signal=31%	Plg/Plat/Syk/Nos2/Cd14/Ticam2/Lbp/Tyrobp/Fgb/Itgb2/Itgam/Cxcl2/Il6/Ccl12
REACTOME_DNA_REPAIR	REACTOME_DNA_REPAIR	276	-0.431519	-1.45657	0.0010179	0.0256087	0.0235373	4096	tags=24%, list=21%, signal=19%	Polr2d/Fancg/Mnat1/Gtf2h3/LOC100362333/Mad2l2/Ppp4c/Alkbh3/Smarca5/Cdk2/Chd1l/Ung/Ascc3/Tipin/Ccnh/Fancm/Mgmt/Topbp1/Dclre1c/Nhej1/Tdg/Lig1/Isy1/Rfc2/Palb2/Rps27a/Polh/Pold1/Rpa3/Rfc3/Pcna/Rfc4/Xrcc2/Usp1/Rad18/Rad51ap1/Timeless/Fen1/Rad51c/Blm/Hist1h2af/Neil2/Chek1/Kpna2/Rad51b/Gen1/Ube2l6/Isg15/Brip1/Pole2/Pole/Rmi2/Clspn/Brca1/Fanci/Fancd2/Bard1/Rad51/Eme1/Ube2t/Polq/Ccna2/Ccna1/Neil3/Dtl/Exo1
WP_CONSTITUTIVE_ANDROSTANE_RECEPTOR_PATHWAY	WP_CONSTITUTIVE_ANDROSTANE_RECEPTOR_PATHWAY	23	0.745886	1.83084	0.00103734	0.0256087	0.0235373	1153	tags=22%, list=6%, signal=20%	Gsta5/Cyp2a3/Cyp4a1/Ppargc1a/Sult1a1
WP_MIRNAS_INVOLVEMENT_IN_THE_IMMUNE_RESPONSE_IN_SEPSIS	WP_MIRNAS_INVOLVEMENT_IN_THE_IMMUNE_RESPONSE_IN_SEPSIS	36	-0.669518	-1.71125	0.00109654	0.0267994	0.0246317	4212	tags=50%, list=22%, signal=39%	Nfkb2/Irak4/Relb/Myd88/Gzmb/Rel/Icam1/Lcn2/Irf5/Vcam1/Irf7/Ccl4/Tlr7/Tlr8/Ccl3/Il10/Elane/Il6
WP_OSTEOPONTIN_SIGNALING	WP_OSTEOPONTIN_SIGNALING	13	-0.832603	-1.72011	0.00112606	0.0272484	0.0250444	36	tags=23%, list=0%, signal=23%	Plau/Spp1/Mmp9
WP_GASTRIC_CANCER_NETWORK_2	WP_GASTRIC_CANCER_NETWORK_2	31	-0.698873	-1.73756	0.00113967	0.0273075	0.0250987	4102	tags=52%, list=21%, signal=41%	Myc/Lbr/Lmnb2/Cd48/Rfc3/Rfc4/Atad2/Chtf18/Col9a1/Plac8/Col9a3/Fanci/Dscc1/Ube2t/Ube2c/Top2a
REACTOME_PROCESSING_OF_DNA_DOUBLE_STRAND_BREAK_ENDS	REACTOME_PROCESSING_OF_DNA_DOUBLE_STRAND_BREAK_ENDS	59	-0.592438	-1.65865	0.00117156	0.0276078	0.0253747	3659	tags=27%, list=19%, signal=22%	Rfc2/Rps27a/Rpa3/Rfc3/Rfc4/Timeless/Blm/Chek1/Brip1/Rmi2/Clspn/Brca1/Bard1/Ccna2/Ccna1/Exo1
KEGG_TOLL_LIKE_RECEPTOR_SIGNALING_PATHWAY	KEGG_TOLL_LIKE_RECEPTOR_SIGNALING_PATHWAY	87	-0.539964	-1.59387	0.0011748	0.0276078	0.0253747	2784	tags=24%, list=14%, signal=21%	Cd40/Il1b/Tlr6/Irf5/Pik3cg/Ctsk/Cd80/Tlr1/Cd14/Ticam2/Tlr9/Irf7/Lbp/Tlr2/Ccl4/Pik3r5/Tlr7/Tlr8/Ccl3/Il6/Spp1
REACTOME_APC_C_CDH1_MEDIATED_DEGRADATION_OF_CDC20_AND_OTHER_APC_C_CDH1_TARGETED_PROTEINS_IN_LATE_MITOSIS_EARLY_G1	REACTOME_APC_C_CDH1_MEDIATED_DEGRADATION_OF_CDC20_AND_OTHER_APC_C_CDH1_TARGETED_PROTEINS_IN_LATE_MITOSIS_EARLY_G1	74	-0.562341	-1.62887	0.00126215	0.0293781	0.0270018	6643	tags=50%, list=34%, signal=33%	Anapc16/Anapc10/Psmb7/Psme2/Fzr1/Psmd5/Anapc11/Psmd13/Ube2d1/Psme1/Anapc4/Uba52/Psmc6/Psmd9/Psmb1/Psmd8/Psma5/Psmd2/Psmd14/Psma3/Psmb4/Psma1/Cdc16/Psme4/Ube2s/Anapc5/Anapc15/Psma4/Skp2/Rps27a/Aurka/Npb/Cdc20/Ube2c/Plk1/Pttg1/Aurkb
REACTOME_INTERLEUKIN_4_AND_INTERLEUKIN_13_SIGNALING	REACTOME_INTERLEUKIN_4_AND_INTERLEUKIN_13_SIGNALING	99	-0.521442	-1.5692	0.00129581	0.0298769	0.0274603	3318	tags=41%, list=17%, signal=35%	Icam1/Pim1/Fn1/Cebpd/Tgfb1/Jak3/Lcn2/Il4/Col1a2/Il1b/F13a1/Il4r/Faslg/Batf/Alox5/Il2rg/Ndn/Ptgs2/Fscn1/Nos2/Lif/Socs3/Muc1/Vcam1/Vim/Lbp/Itgax/Il18/Tnfrsf1b/Hgf/Osm/Hmox1/Ccl11/Timp1/Il10/Birc5/Itgb2/Itgam/Il6/Ccl12/Mmp9
REACTOME_G2_M_DNA_DAMAGE_CHECKPOINT	REACTOME_G2_M_DNA_DAMAGE_CHECKPOINT	56	-0.599617	-1.66749	0.00133339	0.030456	0.0279926	4062	tags=30%, list=21%, signal=24%	Topbp1/Ywhah/Sfn/Rfc2/Rpa3/Rfc3/Rfc4/Cdc25c/Blm/Chek1/Brip1/Rmi2/Brca1/Bard1/Cdk1/Ccnb1/Exo1
REACTOME_TP53_REGULATES_TRANSCRIPTION_OF_CELL_CYCLE_GENES	REACTOME_TP53_REGULATES_TRANSCRIPTION_OF_CELL_CYCLE_GENES	49	-0.627485	-1.71382	0.0013965	0.0316024	0.0290462	3014	tags=35%, list=15%, signal=29%	Sfn/Ccne2/Pcna/Npm1/E2f1/Plagl1/Rgcc/Cdc25c/Rbl1/Ccne1/Aurka/Cdk1/Ccnb1/Ccna2/Ccna1/E2f7/E2f8
REACTOME_XENOBIOTICS	REACTOME_XENOBIOTICS	17	0.794637	1.84545	0.00151514	0.0339724	0.0312246	2988	tags=65%, list=15%, signal=55%	Cyp2a3/Cyp2c11/Cyp2e1/Cyp2f4/Cyp3a62/Cyp1a2/Cyp1a1/Arnt2/Cyp2s1/Cyp2d4/Cyp3a9
WP_TNFRELATED_WEAK_INDUCER_OF_APOPTOSIS_TWEAK_SIGNALING_PATHWAY	WP_TNFRELATED_WEAK_INDUCER_OF_APOPTOSIS_TWEAK_SIGNALING_PATHWAY	42	-0.639394	-1.68148	0.00157422	0.0349763	0.0321473	112	tags=10%, list=1%, signal=9%	Tnfrsf12a/Il6/Ccl12/Mmp9
KEGG_LEISHMANIA_INFECTION	KEGG_LEISHMANIA_INFECTION	65	-0.581451	-1.64583	0.00176185	0.0387925	0.0356548	3556	tags=40%, list=18%, signal=33%	Irak4/Myd88/RT1-Ba/Cyba/RT1-Bb/RT1-Da/Tgfb1/Il4/Il1b/Ptpn6/RT1-DMa/Ptgs2/Nos2/Itga4/Fcgr3a/RT1-DMb/Ncf4/Fcgr2b/Tlr2/Ncf2/Ncf1/Fcgr1a/Il10/Itgb2/Itgam/Ifng
REACTOME_CYCLIN_A_B1_B2_ASSOCIATED_EVENTS_DURING_G2_M_TRANSITION	REACTOME_CYCLIN_A_B1_B2_ASSOCIATED_EVENTS_DURING_G2_M_TRANSITION	25	-0.716336	-1.72285	0.00182925	0.0399168	0.0366881	3593	tags=44%, list=18%, signal=36%	Cdc25b/Pkmyt1/Ppp2r3b/Cdc25c/Foxm1/Cdk1/Ccnb1/Plk1/Ccna2/Ccna1/Ccnb2
REACTOME_TRANSLATION	REACTOME_TRANSLATION	272	-0.418621	-1.41386	0.00188392	0.040746	0.0374502	7019	tags=59%, list=36%, signal=38%	Mrpl1/Eif3m/Gspt2/Mrps15/Mrps18a/Mrpl42/Mrpl43/Mrpl49/Tufm/Rpl7/Eif2b5/Eef1a1/mrpl11/Mrpl10/Mrps30/Trmt112/Eif3d/Mrps14/Eif2b1/Mrpl15/Mrpl53/Mrps17/Mrps25/Mrpl19/Mrpl52/Mrps21/Mrps27/Zmat2/Mrps9/Mrpl44/Spcs1/Mrpl37/Rpl19/Mrpl36/Oxa1l/Mrpl4/Srp9/Eif3c/Eif3a/Chchd1/Mrps16/Eif3l/Etf1/Eef1d/Srp72/Uba52/Rpl26/Mrpl54/Ptcd3/Eif3k/Tram1/LOC683961/Rpl21/Rps7/Ppa1/Mrpl32/Gspt1/Rpl35/Rpl4/Rpl13a/Rpl9/Mrps12…
WP_ATM_SIGNALING_PATHWAY	WP_ATM_SIGNALING_PATHWAY	38	-0.664422	-1.71995	0.00191252	0.0410017	0.0376853	2292	tags=24%, list=12%, signal=21%	Cdc25c/Chek1/Tp73/Ccne1/Brca1/Fancd2/Cdk1/Rad51/Ccnb1
KEGG_OOCYTE_MEIOSIS	KEGG_OOCYTE_MEIOSIS	105	-0.513825	-1.55104	0.00210288	0.0446907	0.0410759	2357	tags=19%, list=12%, signal=17%	Ar/Cdc25c/Igf1/Adcy8/Chp2/Fbxo43/Fbxo5/Mad2l1/Ccne1/Aurka/Npb/Cdk1/Cdc20/Bub1/Sgo1/Ccnb1/Plk1/Pttg1/Espl1/Ccnb2
PID_ATR_PATHWAY	PID_ATR_PATHWAY	39	-0.640381	-1.66132	0.00217077	0.0457358	0.0420364	4062	tags=41%, list=21%, signal=33%	Topbp1/Mcm7/Rfc2/Rfc3/Ppp2r2b/Rfc4/Timeless/Mcm2/Cdc6/Cdc25c/Chek1/Clspn/Fancd2/Rad51/Plk1/Ccna2
REACTOME_CONDENSATION_OF_PROMETAPHASE_CHROMOSOMES	REACTOME_CONDENSATION_OF_PROMETAPHASE_CHROMOSOMES	11	-0.829423	-1.64982	0.0022725	0.0474701	0.0436304	2309	tags=73%, list=12%, signal=64%	Smc4/Smc2/Ncapd2/Cdk1/Ccnb1/Ncapg/Ncaph/Ccnb2
PID_INTEGRIN_A9B1_PATHWAY	PID_INTEGRIN_A9B1_PATHWAY	24	-0.722534	-1.71068	0.00239374	0.0495788	0.0455686	3376	tags=54%, list=17%, signal=45%	Adam15/Fn1/Tgm2/F13a1/Tnc/Nos2/Csf2ra/Vcam1/Csf2/Adam8/Adam12/Adam2/Spp1
WP_TYPE_I_INTERFERON_INDUCTION_AND_SIGNALING_DURING_SARSCOV2_INFECTION	WP_TYPE_I_INTERFERON_INDUCTION_AND_SIGNALING_DURING_SARSCOV2_INFECTION	31	-0.681005	-1.69313	0.00246028	0.0505287	0.0464417	4073	tags=52%, list=21%, signal=41%	Irak4/Ifih1/Myd88/Stat2/Eif2ak2/Tlr6/Ddx58/Irf9/Treml4/Tlr9/Irf7/Oas3/Oas1a/Tlr2/Tlr7/Oas2
REACTOME_POLO_LIKE_KINASE_MEDIATED_EVENTS	REACTOME_POLO_LIKE_KINASE_MEDIATED_EVENTS	16	-0.77898	-1.67698	0.00251759	0.051275	0.0471276	2292	tags=44%, list=12%, signal=39%	Cdc25c/Foxm1/Ccnb1/Plk1/Cenpf/Ccnb2/Mybl2
REACTOME_RRNA_PROCESSING	REACTOME_RRNA_PROCESSING	192	-0.444453	-1.44746	0.00254805	0.0514664	0.0473035	6631	tags=56%, list=34%, signal=37%	Rpp40/Dcaf13/Xrn2/Utp11/Fcf1/Nol12/Tex10/Wdr12/Wdr75/Pes1/Riok2/Emg1/Rpl19/Rpp38/Isg20l2/Nip7/Uba52/Exosc6/Rpl26/Tfb1m/Gnl3/Nop56/LOC683961/Rpl21/Rps7/Nol11/Nsun4/Eri1/Rpl35/Rpl4/Rpl13a/Rpl9/Rpl14/Rps3/Rpl5/Rcl1/Utp14a/Rpl8/Rps23/Rpl29/Rps13/Nop58/Rpp21/Rps11/Rpl28/Rps16/Ddx47/Rps4x/Rps19/Fau/Ncl/Rps15/Rpl7a/Rps14/Rpl3/Rps27/Rpl36al/Rpl22/Fbl/Rps3a/Rps5/Rps25/Rps8/Rps15a/Rpl31/Rps17/Rps27l/Rpl32/…
REACTOME_AURKA_ACTIVATION_BY_TPX2	REACTOME_AURKA_ACTIVATION_BY_TPX2	67	-0.553209	-1.57698	0.00262547	0.0525954	0.0483412	2409	tags=24%, list=12%, signal=21%	Tubb4b/Haus8/Haus3/Haus7/Tubb4a/Cep72/Haus4/Tuba1a/Tubb5/Aurka/Hmmr/Cdk1/Nek2/Plk4/Tpx2/Plk1
REACTOME_TELOMERE_MAINTENANCE	REACTOME_TELOMERE_MAINTENANCE	65	-0.570352	-1.61441	0.00279631	0.0548423	0.0504063	3969	tags=31%, list=20%, signal=25%	Nhp2/Lig1/Prim1/Rfc2/Pola2/Pold1/Rpa3/Rfc3/Pcna/Rfc4/Fen1/Blm/Hist1h2af/Pola1/Chtf18/Prim2/Dscc1/Pif1/Ccna2/Ccna1
BIOCARTA_AHSP_PATHWAY	BIOCARTA_AHSP_PATHWAY	11	0.83845	1.7149	0.002789	0.0548423	0.0504063	1050	tags=36%, list=5%, signal=34%	Ahsp/Hba-a1/Alas2/Gata1
KEGG_RETINOL_METABOLISM	KEGG_RETINOL_METABOLISM	37	0.636613	1.72403	0.00280494	0.0548423	0.0504063	1232	tags=30%, list=6%, signal=28%	Ugt2b17/Cyp2a3/Cyp4a1/RGD1559459/Aldh1a1/Cyp2c11/Cyp3a62/Cyp1a2/Adh7/Cyp1a1/Cyp26b1
REACTOME_APC_CDC20_MEDIATED_DEGRADATION_OF_NEK2A	REACTOME_APC_CDC20_MEDIATED_DEGRADATION_OF_NEK2A	27	-0.685402	-1.67406	0.0028593	0.0554613	0.0509753	1596	tags=37%, list=8%, signal=34%	Ube2s/Anapc5/Anapc15/Rps27a/Mad2l1/Npb/Nek2/Cdc20/Ube2c/Bub1b
REACTOME_DISSOLUTION_OF_FIBRIN_CLOT	REACTOME_DISSOLUTION_OF_FIBRIN_CLOT	12	-0.821216	-1.67155	0.00293071	0.0563988	0.0518369	2909	tags=75%, list=15%, signal=64%	Plg/S100a10/Anxa2/Plau/Plat/Serpine2/Plaur/Serpine1/Serpinb2
WP_TOLLLIKE_RECEPTOR_SIGNALING_PATHWAY	WP_TOLLLIKE_RECEPTOR_SIGNALING_PATHWAY	88	-0.531234	-1.57253	0.00295867	0.0564922	0.0519228	2784	tags=23%, list=14%, signal=20%	Cd40/Il1b/Tlr6/Irf5/Pik3cg/Cd80/Tlr1/Cd14/Ticam2/Tlr9/Irf7/Lbp/Tlr2/Ccl4/Pik3r5/Tlr7/Tlr8/Ccl3/Il6/Spp1
REACTOME_RECRUITMENT_OF_NUMA_TO_MITOTIC_CENTROSOMES	REACTOME_RECRUITMENT_OF_NUMA_TO_MITOTIC_CENTROSOMES	82	-0.524426	-1.54717	0.00324602	0.0614982	0.0565239	2619	tags=21%, list=13%, signal=18%	Haus7/Tubb1/Tuba1c/Tubb2a/Tubb4a/Cep72/Haus4/Tuba1a/Tubb2b/Tubb5/Tubb6/Tubb3/Cdk1/Nek2/Plk4/Tuba8/Plk1
REACTOME_SUMOYLATION_OF_DNA_REPLICATION_PROTEINS	REACTOME_SUMOYLATION_OF_DNA_REPLICATION_PROTEINS	42	-0.620217	-1.63105	0.00332793	0.062565	0.0575044	5642	tags=52%, list=29%, signal=37%	Nup35/Nup85/Nup54/Nup160/Nup210/Nup133/Nup155/Sec13/Nup43/Nup107/Ndc1/Rangap1/Nup93/Aaas/Nup205/Pcna/Incenp/Aurka/Cdca8/Aurkb/Top2a/Birc5
WP_SPINAL_CORD_INJURY	WP_SPINAL_CORD_INJURY	112	-0.489468	-1.49	0.00335861	0.0626598	0.0575915	2867	tags=34%, list=15%, signal=29%	Il4/Arg1/Il1b/Chst11/Nr4a1/Bcan/E2f1/Tnfsf13/Rhoc/Ltb4r/Tnfsf13b/C1qb/Cxcl3/Ptgs2/Il2/Xylt1/Nos2/Vim/Pla2g2a/Aif1/Selp/Fcgr2b/Cxcl1/Lilrb3a/Cdk1/Acan/Vcan/Pdyn/Gap43/Gfap/Ngfr/Mmp12/Aqp4/Cxcl2/Il6/Ccl12/Mmp9/Ifng
WP_ACUTE_VIRAL_MYOCARDITIS	WP_ACUTE_VIRAL_MYOCARDITIS	83	-0.525221	-1.55182	0.0034144	0.0632181	0.0581047	2485	tags=20%, list=13%, signal=18%	RT1-DMa/Pycard/Itgal/Cd4/Cxcr4/Nod2/Il2/Mill1/Cd80/Aif1/Ccr5/Il10/Itgb2/Ccr3/Il6/Mmp9/Ifng
KEGG_PROGESTERONE_MEDIATED_OOCYTE_MATURATION	KEGG_PROGESTERONE_MEDIATED_OOCYTE_MATURATION	81	-0.516128	-1.5193	0.00347015	0.0637673	0.0586095	2292	tags=17%, list=12%, signal=15%	Cdc25c/Igf1/Pik3cg/Adcy8/Mad2l1/Npb/Cdk1/Pik3r5/Bub1/Ccnb1/Plk1/Ccna2/Ccna1/Ccnb2
WP_SARSCOV2_MITOCHONDRIAL_CHRONIC_OXIDATIVE_STRESS_AND_ENDOTHELIAL_DYSFUNCTION	WP_SARSCOV2_MITOCHONDRIAL_CHRONIC_OXIDATIVE_STRESS_AND_ENDOTHELIAL_DYSFUNCTION	25	-0.695915	-1.67374	0.00367656	0.064644	0.0594153	1292	tags=16%, list=7%, signal=15%	Nlrp3/Il18/Il6/Ren
WP_TOLLLIKE_RECEPTOR_SIGNALING_RELATED_TO_MYD88	WP_TOLLLIKE_RECEPTOR_SIGNALING_RELATED_TO_MYD88	30	-0.674368	-1.67302	0.00361569	0.064644	0.0594153	4212	tags=47%, list=22%, signal=37%	Nfkb2/Irak4/Relb/Tlr5/Myd88/Rel/Tlr6/Tlr1/Ticam2/Tlr9/Irf7/Tlr2/Tlr7/Tlr8
WP_IL3_SIGNALING_PATHWAY	WP_IL3_SIGNALING_PATHWAY	47	-0.613821	-1.65193	0.00367106	0.064644	0.0594153	3173	tags=26%, list=16%, signal=21%	Tgfb1/Shc1/Ptpn6/Inpp5d/Lyn/Syk/Csf2rb/Vav1/Hck/Enpp3/Ccr3/Il5ra
REACTOME_G0_AND_EARLY_G1	REACTOME_G0_AND_EARLY_G1	27	-0.674274	-1.64688	0.00366322	0.064644	0.0594153	3371	tags=48%, list=17%, signal=40%	Lin9/Myc/Ccne2/Pcna/E2f1/Cdc6/Rbl1/Ccne1/Cdk1/Ccna2/Ccna1/Top2a/Mybl2
PID_AP1_PATHWAY	PID_AP1_PATHWAY	62	-0.561147	-1.58244	0.003659	0.064644	0.0594153	2885	tags=29%, list=15%, signal=25%	Mt2A/Il4/Fosl1/Col1a2/Plau/Dmp1/Atf3/Il2/Nppa/Csf2/Cdk1/Esr1/Timp1/Il10/Il6/Ccl12/Mmp9/Ifng
WP_IL18_SIGNALING_PATHWAY	WP_IL18_SIGNALING_PATHWAY	252	-0.415771	-1.38733	0.00356444	0.064644	0.0594153	3360	tags=22%, list=17%, signal=19%	Il18rap/Rel/Icam1/Mmp14/Fn1/Tnfaip3/Mmp8/Tnfrsf1a/Tgm2/Stmn1/Arg1/Col1a1/Col1a2/Il1b/Tf/Nr4a1/Faslg/Nfkbie/Runx2/Col3a1/Nr0b2/Atf3/Rgs16/Ptpn7/Ptgs2/Ccl19/Nos2/Socs3/Krt31/Spon1/Nppa/Ccl1/Cd83/Ticam2/Tnip3/Il18/Cxcl1/Ncf2/Ncf1/Ccl4/Hmox1/Pla2g7/Ccna2/Timp1/Ccl3/Il10/Ccnb2/Fam186b/Cxcl2/Il6/Ptx3/Ccl12/Spp1/Mmp9/Ifng/Nppb
REACTOME_HDR_THROUGH_SINGLE_STRAND_ANNEALING_SSA	REACTOME_HDR_THROUGH_SINGLE_STRAND_ANNEALING_SSA	36	-0.635947	-1.62544	0.00376349	0.0653111	0.0600284	4062	tags=33%, list=21%, signal=26%	Topbp1/Rfc2/Rpa3/Rfc3/Rfc4/Blm/Brip1/Rmi2/Brca1/Bard1/Rad51/Exo1
WP_DNA_IRDOUBLE_STRAND_BREAKS_AND_CELLULAR_RESPONSE_VIA_ATM	WP_DNA_IRDOUBLE_STRAND_BREAKS_AND_CELLULAR_RESPONSE_VIA_ATM	52	-0.587603	-1.6154	0.00376795	0.0653111	0.0600284	3389	tags=25%, list=17%, signal=21%	Apaf1/Rassf1/Pcna/Mcph1/E2f1/Cdc25c/Blm/Chek1/Tp73/Brca1/Fancd2/Rad51/Exo1
REACTOME_INFLAMMASOMES	REACTOME_INFLAMMASOMES	20	-0.728039	-1.65842	0.00384919	0.0662494	0.0608908	2381	tags=50%, list=12%, signal=44%	Nfkb2/Nlrp1a/Pycard/Nlrc4/P2rx7/Mefv/Pstpip1/Nlrp3/Aim2/Hmox1
REACTOME_INHIBITION_OF_THE_PROTEOLYTIC_ACTIVITY_OF_APC_C_REQUIRED_FOR_THE_ONSET_OF_ANAPHASE_BY_MITOTIC_SPINDLE_CHECKPOINT_COMPONENTS	REACTOME_INHIBITION_OF_THE_PROTEOLYTIC_ACTIVITY_OF_APC_C_REQUIRED_FOR_THE_ONSET_OF_ANAPHASE_BY_MITOTIC_SPINDLE_CHECKPOINT_COMPONENTS	22	-0.714497	-1.66522	0.00396562	0.0668411	0.0614347	1596	tags=41%, list=8%, signal=38%	Cdc16/Ube2s/Anapc5/Anapc15/Mad2l1/Npb/Cdc20/Ube2c/Bub1b
REACTOME_APC_C_CDC20_MEDIATED_DEGRADATION_OF_CYCLIN_B	REACTOME_APC_C_CDC20_MEDIATED_DEGRADATION_OF_CYCLIN_B	25	-0.690463	-1.66063	0.00394639	0.0668411	0.0614347	1095	tags=36%, list=6%, signal=34%	Ube2s/Anapc5/Anapc15/Rps27a/Npb/Cdk1/Cdc20/Ube2c/Ccnb1
WP_FATTY_ACID_OMEGAOXIDATION	WP_FATTY_ACID_OMEGAOXIDATION	12	0.835663	1.7554	0.00392095	0.0668411	0.0614347	1149	tags=58%, list=6%, signal=55%	Cyp2a3/Cyp4a1/Aldh1a1/Cyp2e1/Cyp1a2/Adh7/Cyp1a1
REACTOME_TRAFFICKING_AND_PROCESSING_OF_ENDOSOMAL_TLR	REACTOME_TRAFFICKING_AND_PROCESSING_OF_ENDOSOMAL_TLR	12	-0.809012	-1.64671	0.00405626	0.0679007	0.0624085	2197	tags=67%, list=11%, signal=59%	Ctsb/Ctsk/Unc93b1/Lgmn/Ctss/Tlr9/Tlr7/Tlr8
REACTOME_CHOLESTEROL_BIOSYNTHESIS	REACTOME_CHOLESTEROL_BIOSYNTHESIS	27	-0.668968	-1.63392	0.00426814	0.0709614	0.0652216	5143	tags=67%, list=26%, signal=49%	Dhcr7/Fdft1/Mvk/Hmgcr/Msmo1/Fdps/Pmvk/Nsdhl/Mvd/Lss/Lbr/Acat2/Hsd17b7/Sqle/Hmgcs1/Cyp51/Idi1/RGD1564347
PID_TOLL_ENDOGENOUS_PATHWAY	PID_TOLL_ENDOGENOUS_PATHWAY	21	-0.713204	-1.64407	0.00448176	0.0740096	0.0680233	2558	tags=57%, list=13%, signal=50%	Rhoa/Ly96/Irak4/Myd88/Tlr6/Bgn/Tlr1/S100a9/Cd14/S100a8/Tlr2/Vcan
REACTOME_TELOMERE_EXTENSION_BY_TELOMERASE	REACTOME_TELOMERE_EXTENSION_BY_TELOMERASE	23	-0.705512	-1.65839	0.00471546	0.0772233	0.070977	1113	tags=22%, list=6%, signal=21%	Cdk2/Nhp2/Pif1/Ccna2/Ccna1
WP_GENETIC_CAUSES_OF_PSVDINCPH	WP_GENETIC_CAUSES_OF_PSVDINCPH	35	-0.646905	-1.65092	0.00476074	0.0772233	0.070977	1496	tags=26%, list=8%, signal=24%	Btk/Ncf4/Tlr9/Ncf2/Ncf1/Esr1/Tlr8/Shcbp1/Cybb
KEGG_TIGHT_JUNCTION	KEGG_TIGHT_JUNCTION	126	0.464012	1.52251	0.00477116	0.0772233	0.070977	4323	tags=30%, list=22%, signal=24%	Myh4/Myh3/Myh2/Myl10/Myh8/Rab3b/Myh13/Cldn18/Actn2/Cldn24/Cldn22/Cldn2/Cldn1/Myh15/Cldn10/Myl9/Cldn9/Cldn11/Myl7/Tjp3/Magi2/Myh11/Epb41l1/Jam2/Magi3/Myh7b/Mylpf/Cldn15/Pard3/Cldn8/Prkci/F11r/Gnai1/Cgn/Ctnna1/Cldn7/Cldn20/Afdn
REACTOME_ESTABLISHMENT_OF_SISTER_CHROMATID_COHESION	REACTOME_ESTABLISHMENT_OF_SISTER_CHROMATID_COHESION	11	-0.809399	-1.60999	0.00499232	0.0802713	0.0737785	874	tags=36%, list=4%, signal=35%	Rad21/Stag1/Cdca5/Esco2
WP_INTERACTIONS_OF_NATURAL_KILLER_CELLS_IN_PANCREATIC_CANCER	WP_INTERACTIONS_OF_NATURAL_KILLER_CELLS_IN_PANCREATIC_CANCER	25	-0.684119	-1.64537	0.00502573	0.0802802	0.0737867	2044	tags=40%, list=11%, signal=36%	Mill1/Ccl1/Csf2/Fcgr3a/Ncr3/Ccl4/Ccl3/Tigit/Ccl12/Ifng
BIOCARTA_MCM_PATHWAY	BIOCARTA_MCM_PATHWAY	18	-0.743813	-1.63531	0.00535575	0.0843087	0.0774893	2355	tags=61%, list=12%, signal=54%	Mcm7/Orc6/Mcm2/Cdc6/Mcm4/Orc1/Ccne1/Mcm6/Mcm3/Cdt1/Mcm5
KEGG_CHEMOKINE_SIGNALING_PATHWAY	KEGG_CHEMOKINE_SIGNALING_PATHWAY	167	-0.451024	-1.44675	0.00531949	0.0843087	0.0774893	2217	tags=21%, list=11%, signal=19%	Cxcl3/Cxcr4/Pik3cg/Lyn/Gngt2/Cx3cr1/Adcy8/Ccl19/Plcb2/Was/Cxcl12/Prex1/Dock2/Xcl1/Cxcr2/Pf4/Ccl1/Vav1/Hck/Cxcl1/Ccl24/Ncf1/Ccl4/Pik3r5/Fgr/Cxcr1/Ccl11/Ccr5/Ccl3/Shc3/Ccr3/Cxcl2/Ccl7/Ccl12/Ccl9
REACTOME_ASPARAGINE_N_LINKED_GLYCOSYLATION	REACTOME_ASPARAGINE_N_LINKED_GLYCOSYLATION	287	-0.40072	-1.3576	0.0053814	0.0843087	0.0774893	6145	tags=41%, list=32%, signal=29%	Copg1/Sec22a/Tbc1d20/Copz1/Tmed2/Pmm2/Fut8/Man1a1/Vcp/St6gal1/Srd5a3/Pdia3/Arfgap1/Gosr2/Canx/St6galnac5/Tuba4a/Uba52/Slc17a5/Tmed10/Derl2/Alg9/Cnih2/Rnf139/Arcn1/Scfd1/Alg6/Sec23a/Tmed9/Mpi/Calr/Copb2/B4galt1/Cnih1/Ctsa/Rpn1/Magt1/Rft1/Cope/Copb1/Gnpnat1/Capza1/Nanp/Amdhd2/Sptbn2/Uggt1/Fuom/Sec13/Alg14/Alg8/Rpn2/Copz2/Nsf/Nagk/Tfg/Sec22b/St6galnac1/Gmppa/Man1c1/Lhb/Edem2/Ddost/Glb1/Mgat2/Nans/Ma…
REACTOME_INTERFERON_ALPHA_BETA_SIGNALING	REACTOME_INTERFERON_ALPHA_BETA_SIGNALING	50	-0.58995	-1.62641	0.00557417	0.0862232	0.079249	4985	tags=60%, list=26%, signal=45%	Ptpn1/Rnasel/Irf8/Ifnar2/Ifnar1/Gbp2/Kpnb1/Socs1/Bst2/Rsad2/Irf4/Ifitm2/Stat2/Ptpn6/Irf5/Irf9/Mx2/Ifitm3/Ifit2/Socs3/Samhd1/Isg15/Irf7/Oas3/Oas1a/Ifit3/Usp18/Mx1/Oas2/Oasl
BIOCARTA_MONOCYTE_PATHWAY	BIOCARTA_MONOCYTE_PATHWAY	11	-0.805668	-1.60257	0.00555882	0.0862232	0.079249	3438	tags=73%, list=18%, signal=60%	Sele/Icam1/Itgal/Itga4/Selp/Sell/Itgb2/Itgam
WP_DNA_REPAIR_PATHWAYS_FULL_NETWORK	WP_DNA_REPAIR_PATHWAYS_FULL_NETWORK	114	-0.486986	-1.48596	0.0056674	0.0871141	0.0800678	5514	tags=35%, list=28%, signal=25%	Gtf2h1/Pnkp/Fancb/Mlh1/Cul4b/Fancg/Mnat1/Gtf2h3/LOC100362333/Ung/Ccnh/Fancm/Mgmt/Dclre1c/Nhej1/Tdg/Lig1/Rfc2/Palb2/Polh/Pold1/Rpa3/Rfc3/Pcna/Rfc4/Fsbp/Usp1/Fen1/Rad51c/Neil2/Chek1/Brip1/Pole2/Pole/Brca1/Fanci/Fancd2/Rad51/Neil3/Exo1
REACTOME_REGULATION_OF_PLK1_ACTIVITY_AT_G2_M_TRANSITION	REACTOME_REGULATION_OF_PLK1_ACTIVITY_AT_G2_M_TRANSITION	82	-0.511439	-1.50885	0.0059046	0.0901927	0.0828974	2409	tags=22%, list=12%, signal=19%	Tubb4b/Haus8/Rps27a/Haus3/Haus7/Tubb4a/Bora/Cep72/Haus4/Tuba1a/Tubb5/Aurka/Cdk1/Nek2/Plk4/Ccnb1/Plk1/Ccnb2
BIOCARTA_TID_PATHWAY	BIOCARTA_TID_PATHWAY	19	-0.737132	-1.64678	0.00595208	0.0903533	0.083045	1786	tags=26%, list=9%, signal=24%	Wt1/Tnfrsf1b/Lin7a/Ush1c/Ifng
BIOCARTA_CCR5_PATHWAY	BIOCARTA_CCR5_PATHWAY	17	-0.737486	-1.61225	0.00600855	0.0906475	0.0833154	2213	tags=29%, list=11%, signal=26%	Cxcr4/Cxcl12/Ccl4/Ccr5/Ccl12
REACTOME_ERYTHROCYTES_TAKE_UP_CARBON_DIOXIDE_AND_RELEASE_OXYGEN	REACTOME_ERYTHROCYTES_TAKE_UP_CARBON_DIOXIDE_AND_RELEASE_OXYGEN	10	0.828924	1.65007	0.0061212	0.0917805	0.0843567	2575	tags=70%, list=13%, signal=61%	Rhag/Car2/Hba-a1/Slc4a1/Car1/Aqp1/Cyb5r2
REACTOME_ANTIVIRAL_MECHANISM_BY_IFN_STIMULATED_GENES	REACTOME_ANTIVIRAL_MECHANISM_BY_IFN_STIMULATED_GENES	75	-0.509351	-1.47565	0.00632839	0.0931722	0.0856359	5357	tags=37%, list=28%, signal=27%	Nup54/Nup160/Nup210/Nup133/Rnasel/Nup155/Sec13/Nup43/Nup107/Ndc1/Nup93/Aaas/Kpnb1/Nup205/Eif4a1/Rps27a/Eif2ak2/Ddx58/Mx2/Kpna2/Ube2l6/Isg15/Oas3/Oas1a/Usp18/Mx1/Oas2/Oasl
REACTOME_INTERFERON_GAMMA_SIGNALING	REACTOME_INTERFERON_GAMMA_SIGNALING	75	-0.508054	-1.47189	0.00632839	0.0931722	0.0856359	5050	tags=44%, list=26%, signal=33%	Jak2/RT1-Db1/Ptpn1/Pml/Ciita/Irf8/Ptpn2/Prkcd/Gbp2/Socs1/RT1-Ba/Irf4/RT1-Bb/Icam1/RT1-Da/Sp100/Mt2A/Ptpn6/Gbp4/Irf5/Ifi30/Irf9/Ptafr/Socs3/Trim30/Vcam1/Irf7/Oas3/Oas1a/Fcgr1a/Oas2/Oasl/Ifng
REACTOME_GLUTATHIONE_CONJUGATION	REACTOME_GLUTATHIONE_CONJUGATION	30	0.658795	1.71592	0.00632209	0.0931722	0.0856359	2756	tags=33%, list=14%, signal=29%	Gsta5/Gsta2/Ggt1/Gstp1/Gclc/Gsto2/Gstm7/Gclm/Mgst1/Hpgds
REACTOME_INTERLEUKIN_3_INTERLEUKIN_5_AND_GM_CSF_SIGNALING	REACTOME_INTERLEUKIN_3_INTERLEUKIN_5_AND_GM_CSF_SIGNALING	47	-0.592448	-1.59441	0.00639993	0.0936612	0.0860854	3639	tags=38%, list=19%, signal=31%	Tec/Fyn/Rps27a/Shc1/Jak3/Ptpn6/Inpp5d/Il2rg/Lyn/Il2/Syk/Blnk/Csf2rb/Csf2ra/Csf2/Vav1/Hck/Il5ra
REACTOME_APOPTOTIC_EXECUTION_PHASE	REACTOME_APOPTOTIC_EXECUTION_PHASE	46	-0.567493	-1.52249	0.00659934	0.0948752	0.0872012	1493	tags=13%, list=8%, signal=12%	Vim/Clspn/Lmnb1/Hmgb2/Dsg3/Dsg1
REACTOME_MITOTIC_PROPHASE	REACTOME_MITOTIC_PROPHASE	82	-0.507238	-1.49646	0.00652409	0.0948752	0.0872012	5642	tags=40%, list=29%, signal=29%	Nup35/Nup85/H3f3b/Nup54/Ctdnep1/Nup160/Nup210/Nup133/Ppp2r1b/Nup155/Sec13/Lmna/Nup43/Nup107/Ndc1/Nup93/Aaas/Nup205/Ncapd3/Vrk1/Nek6/Smc4/Mcph1/RGD1563307/Smc2/Hist1h2af/Ncapg2/Lmnb1/Cdk1/Mastl/Ccnb1/Plk1/Ccnb2
WP_GLUTATHIONE_METABOLISM	WP_GLUTATHIONE_METABOLISM	19	0.706683	1.68287	0.00657965	0.0948752	0.0872012	2489	tags=47%, list=13%, signal=41%	Gsta5/Gsta2/Ggt1/Gpx2/Idh1/Gclc/Gpx3/Gstm7/Gclm
BIOCARTA_AKAP95_PATHWAY	BIOCARTA_AKAP95_PATHWAY	11	-0.799777	-1.59085	0.00676263	0.0959455	0.0881849	1397	tags=27%, list=7%, signal=25%	Ncapd2/Cdk1/Ccnb1
REACTOME_SIGNALING_BY_PDGF	REACTOME_SIGNALING_BY_PDGF	57	-0.55949	-1.56441	0.00681815	0.0959455	0.0881849	3997	tags=37%, list=21%, signal=29%	Stat3/Pdgfb/Ptpn12/Nras/Col6a1/Col5a2/Col6a2/Pdgfra/Col2a1/Plg/Thbs1/Col5a1/Plat/Col3a1/Thbs2/Col9a1/Col5a3/Col9a3/Col6a3/Thbs4/Spp1
WP_PARKINUBIQUITIN_PROTEASOMAL_SYSTEM_PATHWAY	WP_PARKINUBIQUITIN_PROTEASOMAL_SYSTEM_PATHWAY	61	-0.55551	-1.56104	0.00671466	0.0959455	0.0881849	2619	tags=21%, list=13%, signal=19%	Tubb1/Tuba1c/Tubb2a/Hspa1l/Tubb4a/Tuba1a/Tubb2b/Tubb5/Ccne1/Ube2l6/Tubb6/Tubb3/Tuba8
WP_FOLATE_METABOLISM	WP_FOLATE_METABOLISM	59	-0.545238	-1.5265	0.00683082	0.0959455	0.0881849	2909	tags=36%, list=15%, signal=30%	Plg/Il4/Il1b/Cth/Plat/Csf1/Folr1/Ldlr/Il2/Dhfr/Serpina3n/Mthfd2/Serpine1/Mat1a/Folr2/Fgb/Izumo1r/Il6/F7/Ccl12/Ifng
REACTOME_TELOMERE_C_STRAND_LAGGING_STRAND_SYNTHESIS	REACTOME_TELOMERE_C_STRAND_LAGGING_STRAND_SYNTHESIS	33	-0.63412	-1.60821	0.00706093	0.098611	0.0906348	3873	tags=45%, list=20%, signal=36%	Lig1/Prim1/Rfc2/Pola2/Pold1/Rpa3/Rfc3/Pcna/Rfc4/Fen1/Blm/Pola1/Chtf18/Prim2/Dscc1
REACTOME_UNWINDING_OF_DNA	REACTOME_UNWINDING_OF_DNA	12	-0.789054	-1.60608	0.00716012	0.099428	0.0913857	4114	tags=100%, list=21%, signal=79%	Mcm7/Gins3/Gins4/Mcm2/Gins2/Mcm4/Mcm6/Mcm3/Cdc45/Mcm5/Gins1
WP_NRF2_PATHWAY	WP_NRF2_PATHWAY	124	0.473737	1.55208	0.00739749	0.102144	0.093882	2665	tags=30%, list=14%, signal=26%	Gsta5/Gsta2/Ugt2b17/Slc6a14/Cyp2a3/Cyp4a1/RGD1559459/Slc6a13/Adh7/Aldh3a1/Slc6a18/Nqo1/Ggt1/Slc39a4/Slc5a12/Slc6a11/Slc6a3/Slc7a11/Ces2h/Gpx2/Gstp1/Slc39a2/Slc6a4/Abcc4/Sod3/Slc6a7/Slc5a9/Slc5a1/Gclc/Gpx3/Tgfb2/Txnrd1/Gstm7/Gclm/Slc5a2/Slc6a17/Fgf13
REACTOME_MASTL_FACILITATES_MITOTIC_PROGRESSION	REACTOME_MASTL_FACILITATES_MITOTIC_PROGRESSION	10	-0.813038	-1.58273	0.00750083	0.102989	0.0946586	1062	tags=40%, list=5%, signal=38%	Ppp2r1b/Cdk1/Mastl/Ccnb1
REACTOME_ANTIMICROBIAL_PEPTIDES	REACTOME_ANTIMICROBIAL_PEPTIDES	36	-0.616041	-1.57456	0.0078319	0.106934	0.0982845	1873	tags=53%, list=10%, signal=48%	Pglyrp4/Cd4/Art1/Defb43/Rnase6/Tlr1/S100a9/Pla2g2a/S100a8/Tlr2/Bpi/Defb36/Itln1/Lyz2/Elane/Defb29/Slc11a1/Camp/Reg3g
KEGG_HOMOLOGOUS_RECOMBINATION	KEGG_HOMOLOGOUS_RECOMBINATION	26	-0.661038	-1.59874	0.00812656	0.109731	0.100855	3469	tags=38%, list=18%, signal=32%	Pold1/Rpa3/Fsbp/Xrcc2/Rad51c/Blm/Rad51b/Rad54l/Rad51/Eme1
REACTOME_INTERLEUKIN_10_SIGNALING	REACTOME_INTERLEUKIN_10_SIGNALING	43	-0.58944	-1.55187	0.00808511	0.109731	0.100855	2723	tags=56%, list=14%, signal=48%	Il1b/Il1rn/Csf1/Cxcl3/Ptgs2/Ccl19/Lif/Ptafr/Cd80/Csf2/Il10ra/Il1r2/Il18/Cxcl1/Tnfrsf1b/Ccl4/Fpr1/Ccr5/Timp1/Ccl3/Il10/Cxcl2/Il6/Ccl12
REACTOME_INITIATION_OF_NUCLEAR_ENVELOPE_NE_REFORMATION	REACTOME_INITIATION_OF_NUCLEAR_ENVELOPE_NE_REFORMATION	19	-0.722063	-1.61312	0.00832514	0.111795	0.102752	1198	tags=42%, list=6%, signal=40%	Lmna/Kpnb1/Lbr/Vrk1/Lmnb1/Cdk1/Ccnb1/Ccnb2
REACTOME_SEALING_OF_THE_NUCLEAR_ENVELOPE_NE_BY_ESCRT_III	REACTOME_SEALING_OF_THE_NUCLEAR_ENVELOPE_NE_BY_ESCRT_III	24	-0.673021	-1.59346	0.00841759	0.111807	0.102764	2619	tags=38%, list=13%, signal=32%	Tubb1/Tuba1c/Tubb2a/Tubb4a/Tuba1a/Tubb2b/Tubb6/Tubb3/Tuba8
REACTOME_GPCR_LIGAND_BINDING	REACTOME_GPCR_LIGAND_BINDING	365	-0.381312	-1.31768	0.00841307	0.111807	0.102764	2217	tags=25%, list=11%, signal=23%	Cxcl3/Cxcr4/Ffar4/Gpr18/Gngt2/Cx3cr1/Edn3/Htr7/Ccl19/Adcyap1/Prokr1/Fzd10/Ptafr/Cxcl12/Gpr65/Fpr2/Xcl1/Gpr68/Cxcr2/Sstr4/Mc5r/P2ry6/Cnr2/Pf4/Gpr183/Htr2a/Ccl1/Wnt2b/Wnt9b/P2ry12/Mc1r/Ptger3/Rln1/Agtr2/Gpr37l1/Mtnr1a/Gpbar1/Adora2b/Htr1b/Cga/Drd4/Cxcl1/Ptgir/Bdkrb1/Adgre1/Htr2b/Npffr2/Npb/Dhh/Wnt3/Drd3/Gcg/Gnrhr/Htr1f/Oxgr1/Npy2r/Ccl4/Cckar/Edn2/Pdyn/Wnt3a/Crhr1/Fpr1/Ucn2/Qrfpr/Grm2/Cck/Cxcr1/Ffar…
REACTOME_SIGNALING_BY_FGFR4	REACTOME_SIGNALING_BY_FGFR4	37	0.598728	1.62143	0.00851888	0.112541	0.103438	699	tags=16%, list=4%, signal=16%	Fgf16/Fgf8/Fgf9/Fgf6/Fgf17/Fgf18
REACTOME_REGULATION_OF_TP53_ACTIVITY_THROUGH_PHOSPHORYLATION	REACTOME_REGULATION_OF_TP53_ACTIVITY_THROUGH_PHOSPHORYLATION	87	-0.494065	-1.45839	0.00879021	0.115502	0.106159	2291	tags=20%, list=12%, signal=17%	Rfc2/Rps27a/Rpa3/Rfc3/Rfc4/Blm/Chek1/Aurka/Brip1/Rmi2/Brca1/Bard1/Tpx2/Ccna2/Ccna1/Aurkb/Exo1
PID_FRA_PATHWAY	PID_FRA_PATHWAY	34	-0.648113	-1.65251	0.00898829	0.117473	0.107971	4041	tags=44%, list=21%, signal=35%	Mmp2/Mgp/Nos3/Gja1/Nfatc1/Fosl1/Col1a2/Plau/Plaur/Lif/Hmox1/Ccna2/Il6/Ccl12/Mmp9
REACTOME_ANTIGEN_PROCESSING_CROSS_PRESENTATION	REACTOME_ANTIGEN_PROCESSING_CROSS_PRESENTATION	96	-0.484113	-1.44798	0.00927382	0.11996	0.110257	1649	tags=45%, list=8%, signal=41%	Snap23/Pdia3/Psme1/Uba52/Psmc6/Psmd9/Psmb1/Psmd8/Psma5/Psmd2/Psmd14/Calr/Psma3/Psmb4/Psma1/Ly96/Psme4/Sec22b/Sec61g/Psma4/Ctsl/Mrc2/Myd88/Tap1/Sec61a1/Rps27a/Cyba/Tlr6/Sec61b/Tlr1/Ctss/Btk/S100a9/Cd14/Ncf4/S100a8/Tlr2/Ncf2/Mrc1/Ncf1/Fcgr1a/Cybb/Fgb
REACTOME_EXTRACELLULAR_MATRIX_ORGANIZATION	REACTOME_EXTRACELLULAR_MATRIX_ORGANIZATION	280	-0.388257	-1.3144	0.00927674	0.11996	0.110257	3398	tags=31%, list=17%, signal=26%	Col11a1/Adam15/Col6a1/Col5a2/Icam1/Mmp14/Fn1/Eln/Col6a2/Pcolce/Hspg2/Tgfb1/Col16a1/Pxdn/Col2a1/Colgalt1/Mmp8/Efemp2/Fbn2/Capn3/P4ha3/Capn11/Plg/Itga5/Col20a1/Thbs1/P4hb/Vwf/Col1a1/Col1a2/Itgae/Tll2/Bcan/Col5a1/Tnc/Col3a1/Adam19/Fbln1/Bgn/Dmp1/P3h1/Icam4/Serpinh1/Itgal/A2m/Lum/Col28a1/Ctsb/Ctsk/Adamts14/Scube1/Col9a1/Ceacam1/Col26a1/Col7a1/Col5a3/Col17a1/Ctrb1/Capn8/Col23a1/Lox/Tnr/Emilin1/Col9a3/…
PID_BARD1_PATHWAY	PID_BARD1_PATHWAY	28	-0.641124	-1.56512	0.00944037	0.121433	0.111611	3014	tags=36%, list=15%, signal=30%	Fancg/Cdk2/Topbp1/Pcna/Npm1/Ccne1/Brca1/Fancd2/Bard1/Rad51
REACTOME_PI_3K_CASCADE_FGFR4	REACTOME_PI_3K_CASCADE_FGFR4	17	0.732746	1.70172	0.00979427	0.125326	0.115189	1590	tags=41%, list=8%, signal=38%	Fgf16/Fgf8/Fgf9/Fgf6/Fgf17/Fgf18/Fgf1
REACTOME_DOWNSTREAM_SIGNALING_OF_ACTIVATED_FGFR4	REACTOME_DOWNSTREAM_SIGNALING_OF_ACTIVATED_FGFR4	23	0.664538	1.63116	0.00986604	0.125586	0.115428	699	tags=26%, list=4%, signal=25%	Fgf16/Fgf8/Fgf9/Fgf6/Fgf17/Fgf18
REACTOME_FACTORS_INVOLVED_IN_MEGAKARYOCYTE_DEVELOPMENT_AND_PLATELET_PRODUCTION	REACTOME_FACTORS_INVOLVED_IN_MEGAKARYOCYTE_DEVELOPMENT_AND_PLATELET_PRODUCTION	126	-0.457367	-1.40855	0.00994515	0.125938	0.115751	3434	tags=25%, list=18%, signal=21%	Sh2b3/Dock11/Sh2b2/Kif6/Cbx5/Dock10/Tubb1/Tuba1c/Tubb2a/Tubb4a/Rad51c/Tuba1a/Nfe2/Dock2/Tubb2b/Kif18a/Rad51b/Kif23/Tubb6/Tubb3/Kif15/Kif20a/Kif4a/Tuba8/Kifc1/Racgap1/Kif18b/Kif11/Kif20b/Kif22/Cenpe/Kif2c
REACTOME_MITOTIC_TELOPHASE_CYTOKINESIS	REACTOME_MITOTIC_TELOPHASE_CYTOKINESIS	13	-0.779212	-1.60981	0.0101504	0.127129	0.116846	1626	tags=38%, list=8%, signal=35%	Rad21/Stag1/Kif23/Kif20a/Plk1
WP_NONGENOMIC_ACTIONS_OF_125_DIHYDROXYVITAMIN_D3	WP_NONGENOMIC_ACTIONS_OF_125_DIHYDROXYVITAMIN_D3	71	-0.516225	-1.48743	0.0102254	0.127129	0.116846	2170	tags=25%, list=11%, signal=23%	Rsad2/Cyp24a1/Nras/Stat2/Tnfrsf1a/Rxrg/Cd40/Nod2/Plcb2/Ifi27l2b/Isg15/Tlr2/Tlr8/Oas2/Il6/Camp/Ccl12/Ifng
REACTOME_LONG_TERM_POTENTIATION	REACTOME_LONG_TERM_POTENTIATION	23	0.662314	1.6257	0.0101869	0.127129	0.116846	2538	tags=30%, list=13%, signal=26%	Lrrc7/Grin2b/Erbb4/Nefl/Actn2/Grin2a/Grin2c
REACTOME_NEGATIVE_REGULATION_OF_FGFR4_SIGNALING	REACTOME_NEGATIVE_REGULATION_OF_FGFR4_SIGNALING	28	0.666735	1.71099	0.0102473	0.127129	0.116846	699	tags=21%, list=4%, signal=21%	Fgf16/Fgf8/Fgf9/Fgf6/Fgf17/Fgf18
REACTOME_THE_NLRP3_INFLAMMASOME	REACTOME_THE_NLRP3_INFLAMMASOME	16	-0.732401	-1.5767	0.0110356	0.136217	0.125199	2381	tags=38%, list=12%, signal=33%	Pycard/P2rx7/Mefv/Pstpip1/Nlrp3/Hmox1
REACTOME_DNA_DAMAGE_BYPASS	REACTOME_DNA_DAMAGE_BYPASS	46	-0.552173	-1.48139	0.0119441	0.145957	0.134151	3659	tags=33%, list=19%, signal=27%	Rfc2/Rps27a/Polh/Pold1/Rpa3/Rfc3/Pcna/Rfc4/Usp1/Rad18/Ube2l6/Isg15/Pole2/Pole/Dtl
REACTOME_PHASE_I_FUNCTIONALIZATION_OF_COMPOUNDS	REACTOME_PHASE_I_FUNCTIONALIZATION_OF_COMPOUNDS	85	0.482725	1.49373	0.0119432	0.145957	0.134151	3206	tags=39%, list=16%, signal=33%	Cyp2a3/Cyp4a1/Aldh1a1/Cyp2c11/Cyp2e1/Fmo2/Cyp2f4/Cyp3a62/Cyp1a2/Adh7/Cyp4f4/Aldh3a1/Fmo3/Cyp1a1/Ces2h/Cyp26b1/Cyp1b1/Arnt2/Fmo1/Ptgs1/Cyp21a1/Cmbl/Cyp27a1/Maoa/Nqo2/Ephx1/Nr1h4/Cyp2s1/Cyp4b1/Cyp2d4/Cyp3a9/Aldh2/Cbr3
WP_ULCERATIVE_COLITIS_SIGNALING	WP_ULCERATIVE_COLITIS_SIGNALING	16	-0.728537	-1.56839	0.0121896	0.148216	0.136228	3589	tags=69%, list=18%, signal=56%	Nfatc1/Maf/Tgfb1/Il4/Il4r/RT1-DMa/Il2rg/Nod2/Tlr2/Il10/Ifng
KEGG_PORPHYRIN_AND_CHLOROPHYLL_METABOLISM	KEGG_PORPHYRIN_AND_CHLOROPHYLL_METABOLISM	25	0.648093	1.61045	0.012406	0.150101	0.13796	726	tags=12%, list=4%, signal=12%	Ugt2b17/RGD1559459/Alas2
REACTOME_INTEGRIN_CELL_SURFACE_INTERACTIONS	REACTOME_INTEGRIN_CELL_SURFACE_INTERACTIONS	83	-0.490739	-1.44993	0.0125502	0.151098	0.138876	3331	tags=42%, list=17%, signal=35%	Col6a1/Col5a2/Icam1/Fn1/Col6a2/Hspg2/Col16a1/Col2a1/Itga5/Thbs1/Vwf/Col1a1/Col1a2/Itgae/Col5a1/Tnc/Col3a1/Icam4/Itgal/Lum/Col9a1/Col7a1/Col5a3/Col23a1/Col9a3/Itga10/Itga4/Vcam1/Col6a3/Col18a1/Itgax/Fgb/Itgb2/Itgam/Spp1
KEGG_STARCH_AND_SUCROSE_METABOLISM	KEGG_STARCH_AND_SUCROSE_METABOLISM	28	0.653012	1.67577	0.0127066	0.15223	0.139917	853	tags=21%, list=4%, signal=21%	Ugt2b17/RGD1559459/Gys2/Treh/Gck/Gba3
WP_LDL_INFLUENCE_ON_CD14_AND_TLR4	WP_LDL_INFLUENCE_ON_CD14_AND_TLR4	24	-0.65413	-1.54873	0.013148	0.15675	0.144071	3336	tags=38%, list=17%, signal=31%	Nfkb2/Relb/Rel/Creb3l3/Il1b/Cd14/Il10/Il6/Ccl12
REACTOME_RHO_GTPASES_ACTIVATE_IQGAPS	REACTOME_RHO_GTPASES_ACTIVATE_IQGAPS	25	-0.653413	-1.57152	0.0133551	0.158446	0.14563	3192	tags=48%, list=16%, signal=40%	Actg1/Tubb1/Tuba1c/Tubb2a/Tubb4a/Tuba1a/Iqgap2/Tubb2b/Tubb6/Tubb3/Iqgap3/Tuba8
REACTOME_KEAP1_NFE2L2_PATHWAY	REACTOME_KEAP1_NFE2L2_PATHWAY	98	0.444008	1.40927	0.0135425	0.159893	0.14696	3065	tags=11%, list=16%, signal=10%	Gsta5/Gsta2/Nqo1/Slc7a11/Idh1/Gclc/Txnrd1/Gclm/Mafk/Sesn1/Notch1
KEGG_CYTOKINE_CYTOKINE_RECEPTOR_INTERACTION	KEGG_CYTOKINE_CYTOKINE_RECEPTOR_INTERACTION	216	-0.406246	-1.33994	0.0139465	0.163872	0.150617	3118	tags=32%, list=16%, signal=28%	Tgfb1/Tnfrsf12a/Pdgfra/Il1rap/Tnfrsf1a/Clcf1/Il4/Il17ra/Cd40/Il1b/Il4r/Faslg/Csf1/Inhba/Il21r/Tnfsf13/Tnfsf13b/Il2rg/Ifne/Tslp/Cxcl3/Cxcr4/Il17rb/Eda2r/Il2/Cx3cr1/Tnfsf8/Ccl19/Tnfsf4/Lif/Cxcl12/Osmr/Xcl1/Cxcr2/Tnfsf9/Csf2rb/Pf4/Csf2ra/Ccl1/Csf2/Il10ra/Il1r2/Tnfrsf8/Il18/Cxcl1/Csf1r/Relt/Tnfrsf1b/Il19/Ccl24/Hgf/Osm/Epo/Ccl4/Cxcr1/Csf3r/Ccl11/Ngfr/Ccr5/Ccl3/Il10/Gdf5/Ccr3/Cxcl2/Il6/Ccl7/Ccl12/Ccl9/…
REACTOME_FORMATION_OF_TUBULIN_FOLDING_INTERMEDIATES_BY_CCT_TRIC	REACTOME_FORMATION_OF_TUBULIN_FOLDING_INTERMEDIATES_BY_CCT_TRIC	21	-0.676233	-1.55885	0.0144556	0.166956	0.153452	2619	tags=43%, list=13%, signal=37%	Tubb1/Tuba1c/Tubb2a/Tubb4a/Tuba1a/Tubb2b/Tubb6/Tubb3/Tuba8
REACTOME_BASE_EXCISION_REPAIR	REACTOME_BASE_EXCISION_REPAIR	45	-0.56219	-1.50095	0.0144569	0.166956	0.153452	3879	tags=31%, list=20%, signal=25%	Tdg/Lig1/Rfc2/Pold1/Rpa3/Rfc3/Pcna/Rfc4/Fen1/Hist1h2af/Neil2/Pole2/Pole/Neil3
REACTOME_CLASS_B_2_SECRETIN_FAMILY_RECEPTORS	REACTOME_CLASS_B_2_SECRETIN_FAMILY_RECEPTORS	85	-0.48985	-1.44716	0.0143375	0.166956	0.153452	2134	tags=25%, list=11%, signal=22%	Gngt2/Adcyap1/Fzd10/Wnt2b/Wnt9b/Adgre1/Dhh/Wnt3/Gcg/Wnt3a/Crhr1/Ucn2/Pth/Ucn/Wnt8b/Gip/Iapp/Ghrh/Sct/Pth2r/Sctr
PID_P73PATHWAY	PID_P73PATHWAY	75	-0.477381	-1.38303	0.0144823	0.166956	0.153452	3701	tags=27%, list=19%, signal=22%	Cdk6/Sfn/Nsg1/Ccne2/Il1rap/Plpp1/Il4r/Hey2/Tuba1a/Chek1/Wt1/Tp73/Serpine1/Cdk1/Rad51/Bub1/Ccnb1/Plk1/Ccna2/Serpina1
REACTOME_DRUG_ADME	REACTOME_DRUG_ADME	63	0.516389	1.52035	0.0148339	0.170207	0.15644	1376	tags=17%, list=7%, signal=16%	Gsta5/Gsta2/Ugt2b17/RGD1559459/Cyp2e1/Glyat/Ggt1/Sult1a1/Ces2h/Gstp1/Abcc4
REACTOME_TRANSCRIPTIONAL_REGULATION_BY_VENTX	REACTOME_TRANSCRIPTIONAL_REGULATION_BY_VENTX	38	-0.59656	-1.54428	0.0149879	0.17117	0.157325	1244	tags=21%, list=6%, signal=20%	Ube2s/Anapc5/Anapc15/Mov10/Csf1r/Npb/Ube2c/Il6
REACTOME_L1CAM_INTERACTIONS	REACTOME_L1CAM_INTERACTIONS	111	-0.45186	-1.37728	0.0151058	0.171715	0.157825	5027	tags=41%, list=26%, signal=30%	Cltc/Hspa8/Clta/Ap2m1/Sptbn2/Scn3b/Ap2a2/Rps6ka1/Rps6ka6/Rps6ka5/Scn9a/Kcnq2/Ank2/Rps6ka3/Dpysl2/Tubb4b/Scn2b/Ap2s1/Nrp1/Scn2a/Actg1/Cntn1/Itga5/Scn3a/Tubb1/Tuba1c/Tubb2a/Tubb4a/Tuba1a/Msn/Dcx/Tubb2b/Nrcam/Cntnap1/Itga10/Scn8a/Tubb6/Tubb3/Scn11a/Kif4a/Gap43/Tuba8/Kcnq3/Cntn6/Chl1
KEGG_PROTEASOME	KEGG_PROTEASOME	43	-0.569865	-1.50034	0.0154443	0.174749	0.160615	19	tags=63%, list=0%, signal=63%	Psma6/Psmd12/Psmc3/Psmb2/Psmb3/Psmb5/Pomp/Psmb9/Psmd1/Psmc4/Psma7/Psmb7/Psme2/Psmd13/Psme1/Psmc6/Psmb1/Psmd8/Psma5/Psmd2/Psmd14/Psma3/Psmb4/Psma1/Psme4/Psma4/Ifng
REACTOME_FRS_MEDIATED_FGFR4_SIGNALING	REACTOME_FRS_MEDIATED_FGFR4_SIGNALING	18	0.707886	1.65817	0.015973	0.179899	0.165348	1590	tags=39%, list=8%, signal=36%	Fgf16/Fgf8/Fgf9/Fgf6/Fgf17/Fgf18/Fgf1
KEGG_ECM_RECEPTOR_INTERACTION	KEGG_ECM_RECEPTOR_INTERACTION	81	-0.472058	-1.38958	0.0162509	0.181535	0.166852	3398	tags=35%, list=17%, signal=29%	Col11a1/Col6a1/Col5a2/Fn1/Col6a2/Hspg2/Sv2a/Col2a1/Itga5/Thbs1/Vwf/Col1a1/Col1a2/Col5a1/Tnc/Col3a1/Sv2c/Thbs2/Col5a3/Tnr/Itga10/Itga4/Col6a3/Hmmr/Gp6/Thbs4/Tnn/Spp1
REACTOME_ANTI_INFLAMMATORY_RESPONSE_FAVOURING_LEISHMANIA_PARASITE_INFECTION	REACTOME_ANTI_INFLAMMATORY_RESPONSE_FAVOURING_LEISHMANIA_PARASITE_INFECTION	147	-0.42526	-1.34114	0.0162669	0.181535	0.166852	2168	tags=22%, list=11%, signal=20%	Lyn/Gngt2/Htr7/Adcy8/Syk/Adcyap1/Dpep2/Mc5r/Gpr83/Fcgr3a/Mc1r/Hck/Rln1/Cd163/Gpbar1/Adora2b/Cga/Fcgr2b/Ptgir/Gcg/Crhr1/Fgr/Pth/Fcgr1a/Gip/Iapp/Il10/Ghrh/Sct/Gpr84/Il6/Pth2r/Sctr
REACTOME_CONDENSATION_OF_PROPHASE_CHROMOSOMES	REACTOME_CONDENSATION_OF_PROPHASE_CHROMOSOMES	16	-0.717333	-1.54427	0.0163815	0.18159	0.166902	3172	tags=62%, list=16%, signal=52%	Ncapd3/Smc4/Mcph1/RGD1563307/Smc2/Hist1h2af/Ncapg2/Cdk1/Ccnb1/Plk1
NABA_ECM_AFFILIATED	NABA_ECM_AFFILIATED	131	-0.436437	-1.35581	0.0164204	0.18159	0.166902	3714	tags=34%, list=19%, signal=27%	C1qc/Lgals4/Plxnc1/Anxa5/Sema3a/Plxnd1/Cspg5/Frem1/Plxna4/Clec12b/C1qtnf3/Lgals7/Anxa2/Elfn1/Sema5b/C1qb/Lgals1/C1ql1/Lgals2/C1qtnf6/Fcnb/C1qa/Plxnb3/Muc1/Lgals9/Muc5ac/Clec2d2/C1ql4/Cd209d/Clec12a/Clec4a2/Clec10a/Clec4b2/Clec5a/Itln1/Clec7a/C1ql2/Reg4/Sftpd/Clec4e/Clec4d/Muc5b/Reg3g/Reg1a
REACTOME_DISEASES_OF_PROGRAMMED_CELL_DEATH	REACTOME_DISEASES_OF_PROGRAMMED_CELL_DEATH	42	-0.569407	-1.49742	0.0166379	0.182345	0.167596	5916	tags=50%, list=30%, signal=35%	Cdk5/Prdx2/Tradd/Sod2/Ywhae/H3f3b/Capns1/Cdk5r1/Lmna/Dnmt1/Prim1/Capn2/Pola2/Cdc25b/Ezh2/Faslg/Cdc25c/Hist1h2af/Pola1/Prim2/Lmnb1
WP_THYMIC_STROMAL_LYMPHOPOIETIN_TSLP_SIGNALING_PATHWAY	WP_THYMIC_STROMAL_LYMPHOPOIETIN_TSLP_SIGNALING_PATHWAY	45	-0.555387	-1.48279	0.0165789	0.182345	0.167596	5440	tags=47%, list=28%, signal=34%	Yes1/Gab2/Stat5a/Jak2/Crlf2/Eif4ebp1/Nfkb2/Myc/Relb/Stat3/Rps6/Tec/Fyn/Fes/Tslp/Lyn/Tnfsf4/Hck/Btk/Ccl11/Il6
WP_HOSTPATHOGEN_INTERACTION_OF_HUMAN_CORONAVIRUSES_INTERFERON_INDUCTION	WP_HOSTPATHOGEN_INTERACTION_OF_HUMAN_CORONAVIRUSES_INTERFERON_INDUCTION	32	-0.60838	-1.5283	0.0167289	0.182524	0.167761	4748	tags=38%, list=24%, signal=28%	Ifnar2/Ifnar1/Ifih1/Myd88/Stat2/Eif2ak2/Ddx58/Irf9/Oas3/Oas1a/Tlr7/Oas2
WP_G1_TO_S_CELL_CYCLE_CONTROL	WP_G1_TO_S_CELL_CYCLE_CONTROL	62	-0.512724	-1.44589	0.0170944	0.185683	0.170664	4188	tags=44%, list=22%, signal=34%	Cdk4/Myc/Mcm7/Prim1/Cdk6/Pola2/Rpa3/Orc6/Ccne2/Creb3l3/Pcna/E2f1/Mcm2/Cdkn2c/Prim2/Mcm4/Orc1/Ccne1/Mcm6/Mcm3/Pole2/Pole/Cdc45/Mcm5/Cdk1/Ccnb1/Ccna1
BIOCARTA_EFP_PATHWAY	BIOCARTA_EFP_PATHWAY	15	-0.734997	-1.56465	0.0174063	0.186852	0.171739	1062	tags=53%, list=5%, signal=50%	Cdk2/Cdk4/Cdk6/Sfn/Cdk1/Esr1/Ccnb1/Ccnb2
REACTOME_TP53_REGULATES_TRANSCRIPTION_OF_GENES_INVOLVED_IN_G1_CELL_CYCLE_ARREST	REACTOME_TP53_REGULATES_TRANSCRIPTION_OF_GENES_INVOLVED_IN_G1_CELL_CYCLE_ARREST	14	-0.723717	-1.52138	0.0172848	0.186852	0.171739	1500	tags=50%, list=8%, signal=46%	Ccne2/E2f1/Ccne1/Ccna2/Ccna1/E2f7/E2f8
REACTOME_INTERLEUKIN_RECEPTOR_SHC_SIGNALING	REACTOME_INTERLEUKIN_RECEPTOR_SHC_SIGNALING	26	-0.62257	-1.50571	0.0174314	0.186852	0.171739	3161	tags=38%, list=16%, signal=32%	Shc1/Jak3/Ptpn6/Inpp5d/Il2rg/Il2/Csf2rb/Csf2ra/Csf2/Il5ra
REACTOME_NUCLEAR_EVENTS_MEDIATED_BY_NFE2L2	REACTOME_NUCLEAR_EVENTS_MEDIATED_BY_NFE2L2	77	0.495481	1.51274	0.018059	0.191681	0.176177	2634	tags=12%, list=14%, signal=10%	Gsta5/Gsta2/Nqo1/Slc7a11/Idh1/Gclc/Txnrd1/Gclm/Mafk
WP_GLUCURONIDATION	WP_GLUCURONIDATION	10	0.785362	1.56335	0.0181956	0.191681	0.176177	250	tags=20%, list=1%, signal=20%	Ugt2b17/RGD1559459
KEGG_ASCORBATE_AND_ALDARATE_METABOLISM	KEGG_ASCORBATE_AND_ALDARATE_METABOLISM	10	0.785435	1.56349	0.0181956	0.191681	0.176177	250	tags=20%, list=1%, signal=20%	Ugt2b17/RGD1559459
KEGG_PENTOSE_AND_GLUCURONATE_INTERCONVERSIONS	KEGG_PENTOSE_AND_GLUCURONATE_INTERCONVERSIONS	12	0.770508	1.61853	0.0180345	0.191681	0.176177	250	tags=17%, list=1%, signal=16%	Ugt2b17/RGD1559459
REACTOME_SHC_MEDIATED_CASCADE_FGFR4	REACTOME_SHC_MEDIATED_CASCADE_FGFR4	16	0.718266	1.63332	0.0186241	0.195353	0.179552	1590	tags=44%, list=8%, signal=40%	Fgf16/Fgf8/Fgf9/Fgf6/Fgf17/Fgf18/Fgf1
WP_LEPTIN_AND_ADIPONECTIN	WP_LEPTIN_AND_ADIPONECTIN	10	0.781806	1.55627	0.0191287	0.199682	0.183531	2449	tags=30%, list=13%, signal=26%	Adipoq/Lep/Lepr
WP_BIOGENIC_AMINE_SYNTHESIS	WP_BIOGENIC_AMINE_SYNTHESIS	14	0.729449	1.59893	0.0192002	0.199682	0.183531	3097	tags=64%, list=16%, signal=54%	Th/Dbh/Tph1/Chat/Maoa/Pah/Aanat/Gad1/Asmt
